# Supplementary material for: CIRI‐Deep Enables Single‐Cell and Spatial Transcriptomic Analysis of Circular RNAs with Deep Learning
Source: Adv Sci (Weinh). 2024 Feb 2;11(14):2308115. doi: 10.1002/advs.202308115 (PMC11005702; doi:10.1002/advs.202308115)
Supplement: Supplementary file 2 — Supporting Information [file ADVS-11-2308115-s002.xlsx]

## Sheet: Training samples for CIRI-deep
Sample Name	Organ System	Source
GSM4117878	Adipose System	RNAAtlas
GSM4117881	Adipose System	RNAAtlas
GSM4117884	Adipose System	RNAAtlas
GSM4118014	Adipose System	RNAAtlas
GSM4117789	Cardiac System	RNAAtlas
GSM4117792	Cardiac System	RNAAtlas
GSM4117795	Cardiac System	RNAAtlas
GSM4117801	Cardiac System	RNAAtlas
GSM4117804	Cardiac System	RNAAtlas
GSM4117807	Cardiac System	RNAAtlas
GSM4117810	Cardiac System	RNAAtlas
GSM4117813	Cardiac System	RNAAtlas
GSM4117816	Cardiac System	RNAAtlas
GSM4117821	Cardiac System	RNAAtlas
GSM4117824	Cardiac System	RNAAtlas
GSM4117975	Cardiac System	RNAAtlas
GSM4117978	Cardiac System	RNAAtlas
GSM4117981	Cardiac System	RNAAtlas
GSM4117984	Cardiac System	RNAAtlas
GSM4117987	Cardiac System	RNAAtlas
GSM4117990	Cardiac System	RNAAtlas
GSM4118026	Cardiac System	RNAAtlas
He(BIGD: PRJCA000751)	Cardiac System	CircAtlas
SRR3192433	Cardiac System	CircAtlas
SRR3192434	Cardiac System	CircAtlas
SRR3647480	Cardiac System	CircAtlas
SRR4421689	Cardiac System	CircAtlas
BrCe(BIGD: PRJCA000751)	Central Nervous System	CircAtlas
BrWh(BIGD: PRJCA000751)	Central Nervous System	CircAtlas
FeBr(BIGD: PRJCA000751)	Central Nervous System	CircAtlas
GSM4117382	Central Nervous System	RNAAtlas
GSM4117385	Central Nervous System	RNAAtlas
GSM4117388	Central Nervous System	RNAAtlas
GSM4117406	Central Nervous System	RNAAtlas
GSM4117409	Central Nervous System	RNAAtlas
GSM4117424	Central Nervous System	RNAAtlas
GSM4117493	Central Nervous System	RNAAtlas
GSM4117496	Central Nervous System	RNAAtlas
GSM4117499	Central Nervous System	RNAAtlas
GSM4117502	Central Nervous System	RNAAtlas
GSM4117514	Central Nervous System	RNAAtlas
GSM4117517	Central Nervous System	RNAAtlas
GSM4117520	Central Nervous System	RNAAtlas
GSM4117526	Central Nervous System	RNAAtlas
GSM4117529	Central Nervous System	RNAAtlas
GSM4117532	Central Nervous System	RNAAtlas
GSM4117535	Central Nervous System	RNAAtlas
GSM4118020	Central Nervous System	RNAAtlas
GSM4118071	Central Nervous System	RNAAtlas
GSM4118074	Central Nervous System	RNAAtlas
GSM4118077	Central Nervous System	RNAAtlas
GSM4118080	Central Nervous System	RNAAtlas
GSM4118083	Central Nervous System	RNAAtlas
GSM4118086	Central Nervous System	RNAAtlas
SpCo(BIGD: PRJCA000751)	Central Nervous System	CircAtlas
SRR3192424	Central Nervous System	CircAtlas
SRR3192425	Central Nervous System	CircAtlas
SRR3192427	Central Nervous System	CircAtlas
SRR3192428	Central Nervous System	CircAtlas
SRR3192431	Central Nervous System	CircAtlas
SRR3192432	Central Nervous System	CircAtlas
SRR3192443	Central Nervous System	CircAtlas
SRR3192444	Central Nervous System	CircAtlas
SRR3192446	Central Nervous System	CircAtlas
SRR3192451	Central Nervous System	CircAtlas
SRR3192452	Central Nervous System	CircAtlas
SRR3192463	Central Nervous System	CircAtlas
GSM4117319	Dermal System	RNAAtlas
GSM4117322	Dermal System	RNAAtlas
GSM4117325	Dermal System	RNAAtlas
GSM4117334	Dermal System	RNAAtlas
GSM4117391	Dermal System	RNAAtlas
GSM4117394	Dermal System	RNAAtlas
GSM4117397	Dermal System	RNAAtlas
GSM4117427	Dermal System	RNAAtlas
GSM4117430	Dermal System	RNAAtlas
GSM4117544	Dermal System	RNAAtlas
GSM4117547	Dermal System	RNAAtlas
GSM4117553	Dermal System	RNAAtlas
GSM4117556	Dermal System	RNAAtlas
GSM4117562	Dermal System	RNAAtlas
GSM4117565	Dermal System	RNAAtlas
GSM4117568	Dermal System	RNAAtlas
GSM4117571	Dermal System	RNAAtlas
GSM4117574	Dermal System	RNAAtlas
GSM4117577	Dermal System	RNAAtlas
GSM4117580	Dermal System	RNAAtlas
GSM4117475	Embryonic stem cells System	RNAAtlas
GSM4117696	Endocrine System	RNAAtlas
GSM4117699	Endocrine System	RNAAtlas
GSM4117702	Endocrine System	RNAAtlas
GSM4117705	Endocrine System	RNAAtlas
GSM4117708	Endocrine System	RNAAtlas
GSM4117711	Endocrine System	RNAAtlas
GSM4117996	Endocrine System	RNAAtlas
GSM4118062	Endocrine System	RNAAtlas
Th(BIGD: PRJCA000751)	Endocrine System	CircAtlas
GSM4117269	Female Reproductive System	RNAAtlas
GSM4117305	Female Reproductive System	RNAAtlas
GSM4117310	Female Reproductive System	RNAAtlas
GSM4117328	Female Reproductive System	RNAAtlas
GSM4117331	Female Reproductive System	RNAAtlas
GSM4117337	Female Reproductive System	RNAAtlas
GSM4117358	Female Reproductive System	RNAAtlas
GSM4117361	Female Reproductive System	RNAAtlas
GSM4117364	Female Reproductive System	RNAAtlas
GSM4117367	Female Reproductive System	RNAAtlas
GSM4117370	Female Reproductive System	RNAAtlas
GSM4117400	Female Reproductive System	RNAAtlas
GSM4117418	Female Reproductive System	RNAAtlas
GSM4117854	Female Reproductive System	RNAAtlas
GSM4117857	Female Reproductive System	RNAAtlas
GSM4117860	Female Reproductive System	RNAAtlas
GSM4117887	Female Reproductive System	RNAAtlas
GSM4117890	Female Reproductive System	RNAAtlas
GSM4117893	Female Reproductive System	RNAAtlas
GSM4117914	Female Reproductive System	RNAAtlas
GSM4117917	Female Reproductive System	RNAAtlas
GSM4117920	Female Reproductive System	RNAAtlas
GSM4117993	Female Reproductive System	RNAAtlas
GSM4117999	Female Reproductive System	RNAAtlas
GSM4118008	Female Reproductive System	RNAAtlas
GSM4118038	Female Reproductive System	RNAAtlas
GSM4118059	Female Reproductive System	RNAAtlas
SRR3192461	Female Reproductive System	CircAtlas
SRR3192462	Female Reproductive System	CircAtlas
Ut(BIGD: PRJCA000751)	Female Reproductive System	CircAtlas
Co(BIGD: PRJCA000751)	Gastrointestinal System	CircAtlas
GSM4117278	Gastrointestinal System	RNAAtlas
GSM4117287	Gastrointestinal System	RNAAtlas
GSM4117290	Gastrointestinal System	RNAAtlas
GSM4117293	Gastrointestinal System	RNAAtlas
GSM4117308	Gastrointestinal System	RNAAtlas
GSM4117316	Gastrointestinal System	RNAAtlas
GSM4117415	Gastrointestinal System	RNAAtlas
GSM4117622	Gastrointestinal System	RNAAtlas
GSM4117625	Gastrointestinal System	RNAAtlas
GSM4117628	Gastrointestinal System	RNAAtlas
GSM4117631	Gastrointestinal System	RNAAtlas
GSM4117634	Gastrointestinal System	RNAAtlas
GSM4117637	Gastrointestinal System	RNAAtlas
GSM4117640	Gastrointestinal System	RNAAtlas
GSM4117643	Gastrointestinal System	RNAAtlas
GSM4117648	Gastrointestinal System	RNAAtlas
GSM4117954	Gastrointestinal System	RNAAtlas
GSM4117957	Gastrointestinal System	RNAAtlas
GSM4117960	Gastrointestinal System	RNAAtlas
GSM4117963	Gastrointestinal System	RNAAtlas
GSM4117969	Gastrointestinal System	RNAAtlas
GSM4118011	Gastrointestinal System	RNAAtlas
GSM4118047	Gastrointestinal System	RNAAtlas
GSM4118050	Gastrointestinal System	RNAAtlas
GSM4118065	Gastrointestinal System	RNAAtlas
SmIn(BIGD: PRJCA000751)	Gastrointestinal System	CircAtlas
SRR3192449	Gastrointestinal System	CircAtlas
SRR3192450	Gastrointestinal System	CircAtlas
SRR3647470	Gastrointestinal System	CircAtlas
SRR4421597	Gastrointestinal System	CircAtlas
SRR4422057	Gastrointestinal System	CircAtlas
SRR4422147	Gastrointestinal System	CircAtlas
SRR4422210	Gastrointestinal System	CircAtlas
SRR4422293	Gastrointestinal System	CircAtlas
St(BIGD: PRJCA000751)	Gastrointestinal System	CircAtlas
GSM4117583	Hair System	RNAAtlas
GSM4117586	Hair System	RNAAtlas
GSM4117589	Hair System	RNAAtlas
GSM4117592	Hair System	RNAAtlas
GSM4117595	Hair System	RNAAtlas
BoMa(BIGD: PRJCA000751)	Hematopoietic System	CircAtlas
GSM4117200	Hematopoietic System	RNAAtlas
GSM4117203	Hematopoietic System	RNAAtlas
GSM4117206	Hematopoietic System	RNAAtlas
GSM4117209	Hematopoietic System	RNAAtlas
GSM4117212	Hematopoietic System	RNAAtlas
GSM4117218	Hematopoietic System	RNAAtlas
GSM4117221	Hematopoietic System	RNAAtlas
GSM4117296	Hematopoietic System	RNAAtlas
GSM4117313	Hematopoietic System	RNAAtlas
GSM4117340	Hematopoietic System	RNAAtlas
GSM4117376	Hematopoietic System	RNAAtlas
GSM4117412	Hematopoietic System	RNAAtlas
GSM4117436	Hematopoietic System	RNAAtlas
GSM4117439	Hematopoietic System	RNAAtlas
GSM4117445	Hematopoietic System	RNAAtlas
GSM4117448	Hematopoietic System	RNAAtlas
GSM4117454	Hematopoietic System	RNAAtlas
GSM4117457	Hematopoietic System	RNAAtlas
GSM4117460	Hematopoietic System	RNAAtlas
GSM4117466	Hematopoietic System	RNAAtlas
GSM4117469	Hematopoietic System	RNAAtlas
GSM4117472	Hematopoietic System	RNAAtlas
GSM4117478	Hematopoietic System	RNAAtlas
GSM4117484	Hematopoietic System	RNAAtlas
GSM4117487	Hematopoietic System	RNAAtlas
GSM4117490	Hematopoietic System	RNAAtlas
GSM4117935	Hematopoietic System	RNAAtlas
GSM4117938	Hematopoietic System	RNAAtlas
GSM4117941	Hematopoietic System	RNAAtlas
GSM4117944	Hematopoietic System	RNAAtlas
GSM4117947	Hematopoietic System	RNAAtlas
GSM4117948	Hematopoietic System	RNAAtlas
GSM4117949	Hematopoietic System	RNAAtlas
GSM4118023	Hematopoietic System	RNAAtlas
SRR5048183	Hematopoietic System	CircAtlas
SRR5048184	Hematopoietic System	CircAtlas
FeLi(BIGD: PRJCA000751)	Hepatic System	CircAtlas
GSM2053435	Hepatic System	CircAtlas
GSM2053436	Hepatic System	CircAtlas
GSM2053437	Hepatic System	CircAtlas
GSM2053439	Hepatic System	CircAtlas
GSM2053440	Hepatic System	CircAtlas
GSM2053441	Hepatic System	CircAtlas
GSM2053442	Hepatic System	CircAtlas
GSM2053443	Hepatic System	CircAtlas
GSM2053444	Hepatic System	CircAtlas
GSM2053445	Hepatic System	CircAtlas
GSM2053446	Hepatic System	CircAtlas
GSM2053447	Hepatic System	CircAtlas
GSM2053448	Hepatic System	CircAtlas
GSM2053449	Hepatic System	CircAtlas
GSM2053450	Hepatic System	CircAtlas
GSM2053451	Hepatic System	CircAtlas
GSM2053452	Hepatic System	CircAtlas
GSM2053453	Hepatic System	CircAtlas
GSM2053454	Hepatic System	CircAtlas
GSM2053455	Hepatic System	CircAtlas
GSM2053456	Hepatic System	CircAtlas
GSM2053457	Hepatic System	CircAtlas
GSM2053458	Hepatic System	CircAtlas
GSM2053459	Hepatic System	CircAtlas
GSM2053461	Hepatic System	CircAtlas
GSM2053462	Hepatic System	CircAtlas
GSM2053463	Hepatic System	CircAtlas
GSM2053464	Hepatic System	CircAtlas
GSM2053465	Hepatic System	CircAtlas
GSM2053466	Hepatic System	CircAtlas
GSM2053468	Hepatic System	CircAtlas
GSM2053469	Hepatic System	CircAtlas
GSM2053470	Hepatic System	CircAtlas
GSM2053471	Hepatic System	CircAtlas
GSM2053472	Hepatic System	CircAtlas
GSM2053473	Hepatic System	CircAtlas
GSM2053474	Hepatic System	CircAtlas
GSM2053475	Hepatic System	CircAtlas
GSM2053476	Hepatic System	CircAtlas
GSM2053477	Hepatic System	CircAtlas
GSM2053479	Hepatic System	CircAtlas
GSM2053480	Hepatic System	CircAtlas
GSM2053481	Hepatic System	CircAtlas
GSM2053482	Hepatic System	CircAtlas
GSM2053483	Hepatic System	CircAtlas
GSM2053484	Hepatic System	CircAtlas
GSM2053485	Hepatic System	CircAtlas
GSM2053486	Hepatic System	CircAtlas
GSM2053487	Hepatic System	CircAtlas
GSM2053488	Hepatic System	CircAtlas
GSM2053489	Hepatic System	CircAtlas
GSM2053491	Hepatic System	CircAtlas
GSM2053492	Hepatic System	CircAtlas
GSM2053493	Hepatic System	CircAtlas
GSM2053494	Hepatic System	CircAtlas
GSM4117771	Hepatic System	RNAAtlas
GSM4117774	Hepatic System	RNAAtlas
GSM4117777	Hepatic System	RNAAtlas
GSM4118017	Hepatic System	RNAAtlas
Li(BIGD: PRJCA000751)	Hepatic System	CircAtlas
SRR3192419	Hepatic System	CircAtlas
SRR3192439	Hepatic System	CircAtlas
SRR3192440	Hepatic System	CircAtlas
SRR3647481	Hepatic System	CircAtlas
GSM4117598	Lymphatic System	RNAAtlas
GSM4117601	Lymphatic System	RNAAtlas
GSM4117783	Lymphatic System	RNAAtlas
GSM4117786	Lymphatic System	RNAAtlas
GSM4118002	Lymphatic System	RNAAtlas
GSM4118032	Lymphatic System	RNAAtlas
GSM4117281	Male Reproductive System	RNAAtlas
GSM4117373	Male Reproductive System	RNAAtlas
GSM4117738	Male Reproductive System	RNAAtlas
GSM4117741	Male Reproductive System	RNAAtlas
GSM4117744	Male Reproductive System	RNAAtlas
GSM4117747	Male Reproductive System	RNAAtlas
GSM4117750	Male Reproductive System	RNAAtlas
GSM4117753	Male Reproductive System	RNAAtlas
GSM4118035	Male Reproductive System	RNAAtlas
GSM4118053	Male Reproductive System	RNAAtlas
Pr(BIGD: PRJCA000751)	Male Reproductive System	CircAtlas
SRR3647473	Male Reproductive System	CircAtlas
SRR4421668	Male Reproductive System	CircAtlas
SRR4422588	Male Reproductive System	CircAtlas
Te(BIGD: PRJCA000751)	Male Reproductive System	CircAtlas
GSM4117899	Mesenchymal Stem System	RNAAtlas
GSM4117902	Mesenchymal Stem System	RNAAtlas
GSM4117905	Mesenchymal Stem System	RNAAtlas
GSM4117908	Mesenchymal Stem System	RNAAtlas
GSM4117911	Mesenchymal Stem System	RNAAtlas
GSM4117827	Ocular System	RNAAtlas
GSM4117830	Ocular System	RNAAtlas
GSM4117833	Ocular System	RNAAtlas
GSM4117836	Ocular System	RNAAtlas
GSM4117839	Ocular System	RNAAtlas
GSM4117842	Ocular System	RNAAtlas
GSM4117845	Ocular System	RNAAtlas
GSM4117851	Ocular System	RNAAtlas
GSM4117613	Oral System	RNAAtlas
GSM4117616	Oral System	RNAAtlas
GSM4117619	Oral System	RNAAtlas
GSM4117863	Placenta System	RNAAtlas
GSM4117866	Placenta System	RNAAtlas
GSM4117869	Placenta System	RNAAtlas
GSM4117872	Placenta System	RNAAtlas
GSM4117875	Placenta System	RNAAtlas
GSM4118005	Placenta System	RNAAtlas
Pl(BIGD: PRJCA000751)	Placenta System	CircAtlas
SRR3647472	Placenta System	CircAtlas
SRR3647483	Placenta System	CircAtlas
SRR4422158	Placenta System	CircAtlas
SRR6463489	Placenta System	CircAtlas
SRR6463502	Placenta System	CircAtlas
SRR6463512	Placenta System	CircAtlas
GSM4117263	Pulmonary System	RNAAtlas
GSM4117284	Pulmonary System	RNAAtlas
GSM4117299	Pulmonary System	RNAAtlas
GSM4117302	Pulmonary System	RNAAtlas
GSM4117343	Pulmonary System	RNAAtlas
GSM4117346	Pulmonary System	RNAAtlas
GSM4117349	Pulmonary System	RNAAtlas
GSM4117352	Pulmonary System	RNAAtlas
GSM4117355	Pulmonary System	RNAAtlas
GSM4117651	Pulmonary System	RNAAtlas
GSM4117654	Pulmonary System	RNAAtlas
GSM4117657	Pulmonary System	RNAAtlas
GSM4117660	Pulmonary System	RNAAtlas
GSM4117663	Pulmonary System	RNAAtlas
GSM4117666	Pulmonary System	RNAAtlas
GSM4117669	Pulmonary System	RNAAtlas
GSM4117672	Pulmonary System	RNAAtlas
GSM4117675	Pulmonary System	RNAAtlas
GSM4117678	Pulmonary System	RNAAtlas
GSM4117681	Pulmonary System	RNAAtlas
GSM4117684	Pulmonary System	RNAAtlas
GSM4117972	Pulmonary System	RNAAtlas
GSM4118029	Pulmonary System	RNAAtlas
Lu(BIGD: PRJCA000751)	Pulmonary System	CircAtlas
SRR3192441	Pulmonary System	CircAtlas
SRR3192442	Pulmonary System	CircAtlas
GSM4117257	Renal System	RNAAtlas
GSM4117260	Renal System	RNAAtlas
GSM4117266	Renal System	RNAAtlas
GSM4117272	Renal System	RNAAtlas
GSM4117403	Renal System	RNAAtlas
GSM4117421	Renal System	RNAAtlas
GSM4117433	Renal System	RNAAtlas
GSM4117463	Renal System	RNAAtlas
GSM4117714	Renal System	RNAAtlas
GSM4117717	Renal System	RNAAtlas
GSM4117720	Renal System	RNAAtlas
GSM4117723	Renal System	RNAAtlas
GSM4117726	Renal System	RNAAtlas
GSM4118041	Renal System	RNAAtlas
Ki(BIGD: PRJCA000751)	Renal System	CircAtlas
SRR3192437	Renal System	CircAtlas
SRR3192438	Renal System	CircAtlas
GSM4117687	Skeletal Muscle System	RNAAtlas
GSM4117690	Skeletal Muscle System	RNAAtlas
GSM4117693	Skeletal Muscle System	RNAAtlas
GSM4118044	Skeletal Muscle System	RNAAtlas
SkMu(BIGD: PRJCA000751)	Skeletal Muscle System	CircAtlas
SRR3192453	Skeletal Muscle System	CircAtlas
SRR3192454	Skeletal Muscle System	CircAtlas
GSM4117756	Skeletal System	RNAAtlas
GSM4117759	Skeletal System	RNAAtlas
GSM4117762	Skeletal System	RNAAtlas
GSM4117765	Skeletal System	RNAAtlas
GSM4117768	Skeletal System	RNAAtlas
GSM4117224	Sympathetic Nervous System	RNAAtlas
GSM4117227	Sympathetic Nervous System	RNAAtlas
GSM4117230	Sympathetic Nervous System	RNAAtlas
GSM4117233	Sympathetic Nervous System	RNAAtlas
GSM4117236	Sympathetic Nervous System	RNAAtlas
GSM4117239	Sympathetic Nervous System	RNAAtlas
GSM4117242	Sympathetic Nervous System	RNAAtlas
GSM4117245	Sympathetic Nervous System	RNAAtlas
GSM4117248	Sympathetic Nervous System	RNAAtlas
GSM4117251	Sympathetic Nervous System	RNAAtlas
GSM4117254	Sympathetic Nervous System	RNAAtlas
GSM4117604	Tonsil System	RNAAtlas
GSM4117607	Tonsil System	RNAAtlas
GSM4117610	Tonsil System	RNAAtlas
GSM4117923	Umbilical Cord System	RNAAtlas
GSM4117926	Umbilical Cord System	RNAAtlas
GSM4117929	Umbilical Cord System	RNAAtlas
GSM4117932	Umbilical Cord System	RNAAtlas
GSM4117729	Urethral System	RNAAtlas
GSM4117732	Urethral System	RNAAtlas
GSM4117735	Urethral System	RNAAtlas
GSM4118056	Urethral System	RNAAtlas

## Sheet: Training samples for CIRI-deepA
Sample ID in RNAAtlas	Poly(A) selected RNA-seq data (used for RBP expression value extraction)	Corresponding total RNA-seq data (used for label generation)
RNAAtlas001	GSM4117198	GSM4117200
RNAAtlas002	GSM4117201	GSM4117203
RNAAtlas003	GSM4117204	GSM4117206
RNAAtlas004	GSM4117207	GSM4117209
RNAAtlas005	GSM4117210	GSM4117212
RNAAtlas007	GSM4117216	GSM4117218
RNAAtlas008	GSM4117219	GSM4117221
RNAAtlas009	GSM4117222	GSM4117224
RNAAtlas010	GSM4117225	GSM4117227
RNAAtlas011	GSM4117228	GSM4117230
RNAAtlas012	GSM4117231	GSM4117233
RNAAtlas013	GSM4117234	GSM4117236
RNAAtlas014	GSM4117237	GSM4117239
RNAAtlas015	GSM4117240	GSM4117242
RNAAtlas016	GSM4117243	GSM4117245
RNAAtlas017	GSM4117246	GSM4117248
RNAAtlas018	GSM4117249	GSM4117251
RNAAtlas019	GSM4117252	GSM4117254
RNAAtlas020	GSM4117255	GSM4117257
RNAAtlas021	GSM4117258	GSM4117260
RNAAtlas022	GSM4117261	GSM4117263
RNAAtlas023	GSM4117264	GSM4117266
RNAAtlas024	GSM4117267	GSM4117269
RNAAtlas025	GSM4117270	GSM4117272
RNAAtlas027	GSM4117276	GSM4117278
RNAAtlas028	GSM4117279	GSM4117281
RNAAtlas029	GSM4117282	GSM4117284
RNAAtlas030	GSM4117285	GSM4117287
RNAAtlas031	GSM4117288	GSM4117290
RNAAtlas032	GSM4117291	GSM4117293
RNAAtlas033	GSM4117294	GSM4117296
RNAAtlas034	GSM4117297	GSM4117299
RNAAtlas035	GSM4117300	GSM4117302
RNAAtlas036	GSM4117303	GSM4117305
RNAAtlas037	GSM4117306	GSM4117308
RNAAtlas039	GSM4117311	GSM4117313
RNAAtlas040	GSM4117314	GSM4117316
RNAAtlas041	GSM4117317	GSM4117319
RNAAtlas042	GSM4117320	GSM4117322
RNAAtlas043	GSM4117323	GSM4117325
RNAAtlas044	GSM4117326	GSM4117328
RNAAtlas045	GSM4117329	GSM4117331
RNAAtlas046	GSM4117332	GSM4117334
RNAAtlas047	GSM4117335	GSM4117337
RNAAtlas048	GSM4117338	GSM4117340
RNAAtlas049	GSM4117341	GSM4117343
RNAAtlas050	GSM4117344	GSM4117346
RNAAtlas051	GSM4117347	GSM4117349
RNAAtlas052	GSM4117350	GSM4117352
RNAAtlas053	GSM4117353	GSM4117355
RNAAtlas054	GSM4117356	GSM4117358
RNAAtlas055	GSM4117359	GSM4117361
RNAAtlas056	GSM4117362	GSM4117364
RNAAtlas057	GSM4117365	GSM4117367
RNAAtlas058	GSM4117368	GSM4117370
RNAAtlas059	GSM4117371	GSM4117373
RNAAtlas060	GSM4117374	GSM4117376
RNAAtlas062	GSM4117380	GSM4117382
RNAAtlas063	GSM4117383	GSM4117385
RNAAtlas064	GSM4117386	GSM4117388
RNAAtlas065	GSM4117389	GSM4117391
RNAAtlas066	GSM4117392	GSM4117394
RNAAtlas067	GSM4117395	GSM4117397
RNAAtlas068	GSM4117398	GSM4117400
RNAAtlas069	GSM4117401	GSM4117403
RNAAtlas070	GSM4117404	GSM4117406
RNAAtlas071	GSM4117407	GSM4117409
RNAAtlas072	GSM4117410	GSM4117412
RNAAtlas073	GSM4117413	GSM4117415
RNAAtlas074	GSM4117416	GSM4117418
RNAAtlas075	GSM4117419	GSM4117421
RNAAtlas076	GSM4117422	GSM4117424
RNAAtlas077	GSM4117425	GSM4117427
RNAAtlas078	GSM4117428	GSM4117430
RNAAtlas079	GSM4117431	GSM4117433
RNAAtlas080	GSM4117434	GSM4117436
RNAAtlas081	GSM4117437	GSM4117439
RNAAtlas083	GSM4117443	GSM4117445
RNAAtlas084	GSM4117446	GSM4117448
RNAAtlas086	GSM4117452	GSM4117454
RNAAtlas087	GSM4117455	GSM4117457
RNAAtlas088	GSM4117458	GSM4117460
RNAAtlas089	GSM4117461	GSM4117463
RNAAtlas090	GSM4117464	GSM4117466
RNAAtlas091	GSM4117467	GSM4117469
RNAAtlas092	GSM4117470	GSM4117472
RNAAtlas093	GSM4117473	GSM4117475
RNAAtlas094	GSM4117476	GSM4117478
RNAAtlas096	GSM4117482	GSM4117484
RNAAtlas097	GSM4117485	GSM4117487
RNAAtlas098	GSM4117488	GSM4117490
RNAAtlas099	GSM4117491	GSM4117493
RNAAtlas100	GSM4117494	GSM4117496
RNAAtlas101	GSM4117497	GSM4117499
RNAAtlas102	GSM4117500	GSM4117502
RNAAtlas106	GSM4117512	GSM4117514
RNAAtlas107	GSM4117515	GSM4117517
RNAAtlas108	GSM4117518	GSM4117520
RNAAtlas110	GSM4117524	GSM4117526
RNAAtlas111	GSM4117527	GSM4117529
RNAAtlas112	GSM4117530	GSM4117532
RNAAtlas113	GSM4117533	GSM4117535
RNAAtlas116	GSM4117542	GSM4117544
RNAAtlas117	GSM4117545	GSM4117547
RNAAtlas119	GSM4117551	GSM4117553
RNAAtlas120	GSM4117554	GSM4117556
RNAAtlas122	GSM4117560	GSM4117562
RNAAtlas123	GSM4117563	GSM4117565
RNAAtlas124	GSM4117566	GSM4117568
RNAAtlas125	GSM4117569	GSM4117571
RNAAtlas126	GSM4117572	GSM4117574
RNAAtlas127	GSM4117575	GSM4117577
RNAAtlas128	GSM4117578	GSM4117580
RNAAtlas129	GSM4117581	GSM4117583
RNAAtlas130	GSM4117584	GSM4117586
RNAAtlas131	GSM4117587	GSM4117589
RNAAtlas132	GSM4117590	GSM4117592
RNAAtlas133	GSM4117593	GSM4117595
RNAAtlas134	GSM4117596	GSM4117598
RNAAtlas135	GSM4117599	GSM4117601
RNAAtlas136	GSM4117602	GSM4117604
RNAAtlas137	GSM4117605	GSM4117607
RNAAtlas138	GSM4117608	GSM4117610
RNAAtlas139	GSM4117611	GSM4117613
RNAAtlas140	GSM4117614	GSM4117616
RNAAtlas141	GSM4117617	GSM4117619
RNAAtlas142	GSM4117620	GSM4117622
RNAAtlas143	GSM4117623	GSM4117625
RNAAtlas144	GSM4117626	GSM4117628
RNAAtlas145	GSM4117629	GSM4117631
RNAAtlas146	GSM4117632	GSM4117634
RNAAtlas147	GSM4117635	GSM4117637
RNAAtlas148	GSM4117638	GSM4117640
RNAAtlas149	GSM4117641	GSM4117643
RNAAtlas151	GSM4117646	GSM4117648
RNAAtlas152	GSM4117649	GSM4117651
RNAAtlas153	GSM4117652	GSM4117654
RNAAtlas154	GSM4117655	GSM4117657
RNAAtlas155	GSM4117658	GSM4117660
RNAAtlas156	GSM4117661	GSM4117663
RNAAtlas157	GSM4117664	GSM4117666
RNAAtlas158	GSM4117667	GSM4117669
RNAAtlas159	GSM4117670	GSM4117672
RNAAtlas160	GSM4117673	GSM4117675
RNAAtlas161	GSM4117676	GSM4117678
RNAAtlas162	GSM4117679	GSM4117681
RNAAtlas163	GSM4117682	GSM4117684
RNAAtlas164	GSM4117685	GSM4117687
RNAAtlas165	GSM4117688	GSM4117690
RNAAtlas166	GSM4117691	GSM4117693
RNAAtlas167	GSM4117694	GSM4117696
RNAAtlas168	GSM4117697	GSM4117699
RNAAtlas169	GSM4117700	GSM4117702
RNAAtlas170	GSM4117703	GSM4117705
RNAAtlas171	GSM4117706	GSM4117708
RNAAtlas172	GSM4117709	GSM4117711
RNAAtlas173	GSM4117712	GSM4117714
RNAAtlas174	GSM4117715	GSM4117717
RNAAtlas175	GSM4117718	GSM4117720
RNAAtlas176	GSM4117721	GSM4117723
RNAAtlas177	GSM4117724	GSM4117726
RNAAtlas178	GSM4117727	GSM4117729
RNAAtlas179	GSM4117730	GSM4117732
RNAAtlas180	GSM4117733	GSM4117735
RNAAtlas181	GSM4117736	GSM4117738
RNAAtlas182	GSM4117739	GSM4117741
RNAAtlas183	GSM4117742	GSM4117744
RNAAtlas184	GSM4117745	GSM4117747
RNAAtlas185	GSM4117748	GSM4117750
RNAAtlas186	GSM4117751	GSM4117753
RNAAtlas187	GSM4117754	GSM4117756
RNAAtlas188	GSM4117757	GSM4117759
RNAAtlas189	GSM4117760	GSM4117762
RNAAtlas190	GSM4117763	GSM4117765
RNAAtlas191	GSM4117766	GSM4117768
RNAAtlas192	GSM4117769	GSM4117771
RNAAtlas193	GSM4117772	GSM4117774
RNAAtlas194	GSM4117775	GSM4117777
RNAAtlas196	GSM4117781	GSM4117783
RNAAtlas197	GSM4117784	GSM4117786
RNAAtlas198	GSM4117787	GSM4117789
RNAAtlas199	GSM4117790	GSM4117792
RNAAtlas200	GSM4117793	GSM4117795
RNAAtlas202	GSM4117799	GSM4117801
RNAAtlas203	GSM4117802	GSM4117804
RNAAtlas204	GSM4117805	GSM4117807
RNAAtlas205	GSM4117808	GSM4117810
RNAAtlas206	GSM4117811	GSM4117813
RNAAtlas207	GSM4117814	GSM4117816
RNAAtlas209	GSM4117819	GSM4117821
RNAAtlas210	GSM4117822	GSM4117824
RNAAtlas211	GSM4117825	GSM4117827
RNAAtlas212	GSM4117828	GSM4117830
RNAAtlas213	GSM4117831	GSM4117833
RNAAtlas214	GSM4117834	GSM4117836
RNAAtlas215	GSM4117837	GSM4117839
RNAAtlas216	GSM4117840	GSM4117842
RNAAtlas217	GSM4117843	GSM4117845
RNAAtlas219	GSM4117849	GSM4117851
RNAAtlas220	GSM4117852	GSM4117854
RNAAtlas221	GSM4117855	GSM4117857
RNAAtlas222	GSM4117858	GSM4117860
RNAAtlas223	GSM4117861	GSM4117863
RNAAtlas224	GSM4117864	GSM4117866
RNAAtlas225	GSM4117867	GSM4117869
RNAAtlas226	GSM4117870	GSM4117872
RNAAtlas227	GSM4117873	GSM4117875
RNAAtlas228	GSM4117876	GSM4117878
RNAAtlas229	GSM4117879	GSM4117881
RNAAtlas230	GSM4117882	GSM4117884
RNAAtlas231	GSM4117885	GSM4117887
RNAAtlas232	GSM4117888	GSM4117890
RNAAtlas233	GSM4117891	GSM4117893
RNAAtlas235	GSM4117897	GSM4117899
RNAAtlas236	GSM4117900	GSM4117902
RNAAtlas237	GSM4117903	GSM4117905
RNAAtlas238	GSM4117906	GSM4117908
RNAAtlas239	GSM4117909	GSM4117911
RNAAtlas240	GSM4117912	GSM4117914
RNAAtlas241	GSM4117915	GSM4117917
RNAAtlas242	GSM4117918	GSM4117920
RNAAtlas243	GSM4117921	GSM4117923
RNAAtlas244	GSM4117924	GSM4117926
RNAAtlas245	GSM4117927	GSM4117929
RNAAtlas246	GSM4117930	GSM4117932
RNAAtlas247	GSM4117933	GSM4117935
RNAAtlas248	GSM4117936	GSM4117938
RNAAtlas249	GSM4117939	GSM4117941
RNAAtlas250	GSM4117942	GSM4117944
RNAAtlas251	GSM4117945	GSM4117947
RNAAtlas256	GSM4117952	GSM4117954
RNAAtlas257	GSM4117955	GSM4117957
RNAAtlas258	GSM4117958	GSM4117960
RNAAtlas259	GSM4117961	GSM4117963
RNAAtlas261	GSM4117967	GSM4117969
RNAAtlas262	GSM4117970	GSM4117972
RNAAtlas263	GSM4117973	GSM4117975
RNAAtlas264	GSM4117976	GSM4117978
RNAAtlas265	GSM4117979	GSM4117981
RNAAtlas266	GSM4117982	GSM4117984
RNAAtlas267	GSM4117985	GSM4117987
RNAAtlas268	GSM4117988	GSM4117990
RNAAtlas269	GSM4117991	GSM4117993
RNAAtlas270	GSM4117994	GSM4117996
RNAAtlas271	GSM4117997	GSM4117999
RNAAtlas272	GSM4118000	GSM4118002
RNAAtlas273	GSM4118003	GSM4118005
RNAAtlas274	GSM4118006	GSM4118008
RNAAtlas275	GSM4118009	GSM4118011
RNAAtlas276	GSM4118012	GSM4118014
RNAAtlas277	GSM4118015	GSM4118017
RNAAtlas278	GSM4118018	GSM4118020
RNAAtlas279	GSM4118021	GSM4118023
RNAAtlas280	GSM4118024	GSM4118026
RNAAtlas281	GSM4118027	GSM4118029
RNAAtlas282	GSM4118030	GSM4118032
RNAAtlas283	GSM4118033	GSM4118035
RNAAtlas284	GSM4118036	GSM4118038
RNAAtlas285	GSM4118039	GSM4118041
RNAAtlas286	GSM4118042	GSM4118044
RNAAtlas287	GSM4118045	GSM4118047
RNAAtlas288	GSM4118048	GSM4118050
RNAAtlas289	GSM4118051	GSM4118053
RNAAtlas290	GSM4118054	GSM4118056
RNAAtlas291	GSM4118057	GSM4118059
RNAAtlas292	GSM4118060	GSM4118062
RNAAtlas293	GSM4118063	GSM4118065
RNAAtlas295	GSM4118069	GSM4118071
RNAAtlas296	GSM4118072	GSM4118074
RNAAtlas297	GSM4118075	GSM4118077
RNAAtlas298	GSM4118078	GSM4118080
RNAAtlas299	GSM4118081	GSM4118083
RNAAtlas300	GSM4118084	GSM4118086

## Sheet: Datastes for evaluation
Data Description	Identifier in Database	Source
Total RNA-seq data of multiple myeloma cell line H929	GSE161960	https://doi.org/10.3390/cancers13030365
Total RNA-seq data of dilated cardiomyophathy patients and healthy controls	GSE162505	https://doi.org/10.1111/jcmm.16251
Total RNA-seq data of human alveolar epithelial cells (A549)	GSE172315	https://doi.org/10.1128/mbio.01017-21
Toal RNA-seq data of cervical cancer tissues and normal cervical control samples	GSE173112	https://doi.org/10.3390/genes13010038
Total RNA-seq data of prostate cancer tissues and adjacent normal tissues	GSE179321	https://doi.org/10.1155/2021/8060389
Total RNA-seq data in E18.5 wild-type, Nova2-KO, and Nova1-KO mouse	GSE69711	https://doi.org/10.7554/elife.14371
NOVA2 and NOVA1 HITS-CLIP in wild-type mouse cortex (E18.5)	GSE69711	https://doi.org/10.7554/elife.14371
Smart-seq2 single cell RNA-seq data of primary glioblastoma samples	GSE84465	https://doi.org/10.1016/j.celrep.2017.10.030
10X single cell RNA-seq data of IDH-wildtype glioblastomas	GSE131928	https://doi.org/10.1016/j.cell.2019.06.024
Spatial transcriptomics data of developing human heart	EGAS00001003996	https://www.spatialresearch.org
10X Visium spatial transcriptomics data of glioblastoma	NA	https://datadryad.org/stash/dataset/doi:10.5061/dryad.h70rxwdmj
