# Supplementary material for: CIRI‐Deep Enables Single‐Cell and Spatial Transcriptomic Analysis of Circular RNAs with Deep Learning
Source: Adv Sci (Weinh). 2024 Feb 2;11(14):2308115. doi: 10.1002/advs.202308115 (PMC11005702; doi:10.1002/advs.202308115)
Supplement: Supplementary file 3 — Supporting Information [file ADVS-11-2308115-s003.xlsx]

## Sheet: Cis feature
Feature Name	Description	Related to CircRNA Biogenesis(fig3a)	Classification(fig3a)
LogLen.C1	The log10 based length of exon C1 (positive real number)	1	structure
LogLen.C2		1	structure
LogLen.circ	The log10 based distance between back-splicing junction sites (positive real number)	1	structure
LogLen.circexon	The log10 based length of circexons (positive real number)	1	structure
LogLen.I1		1	structure
LogLen.I2		1	structure
LogLenRatio.circ_I1	The log10 based length ratio between circRNA and I1 (real number)	1	structure
LogLenRatio.circ_I2		1	structure
LogLenRatio.I1_I2		1	structure
FrameShift.circexon	Whether exon A introduces a frame shift (binary: 0 or 1)	1	structure
Translatable.C1	Whether exon C1 can be translated without stop codon (all three frames tested binary)	1	structure
Translatable.C1_C2		1	structure
Translatable.C1_circ		1	structure
Translatable.C1_circ_C2		1	structure
donor.I1	Strength of the I1 donor site (real number)	1	structure
acceptor.I1		1	structure
donor.I2		1	structure
acceptor.I2		1	structure
donor.maxent.I1	Strength of the I1 donor site (real number) maxent methods	1	structure
acceptor.maxent.I1		1	structure
donor.maxent.I2		1	structure
acceptor.maxent.I2		1	structure
AltAGpos	Distance to the first alternative AG in I1_3p from the 5' splice junction of circRNA (positive interger, 2-301)	0	structure
AltGTpos		0	structure
Cons.MeanP1_100.I2_3p	Mean conservation score of the first 100 nucleotides in I2_3p (real number 0-1)	0	structure
Cons.MeanP1_100.I1_5p		0	structure
Cons.MeanP1_100.I2_5p		0	structure
Cons.MeanP1_100.I1_3p		0	structure
Cons.JunctionAvgP1_100.I1_3p	Junction conservation divided by average conservation of first 15 - 100 nucleotides in I1_3p	0	structure
Cons.JunctionAvgP1_100.I2_5p		0	structure
SecStr.maxJunc.I1_5p	RNA secondary structure feature: maximum availability around the I1 5' junction (real number, 0-1)	0	second_structure
SecStr.avgJunc.I1_5p	RNA secondary structure feature: average availability around the I1 5' junction (real number, 0-1)	0	second_structure
SecStr.maxJunc.I1_3p		0	second_structure
SecStr.avgJunc.I1_3p		0	second_structure
SecStr.maxJunc.I2_5p		0	second_structure
SecStr.avgJunc.I2_5p		0	second_structure
SecStr.maxJunc.I2_3p		0	second_structure
SecStr.avgJunc.I2_3p		0	second_structure
SecStr.max1_70.I1_5p	Maximum availability of the first 70 nucleotides in I1_5p region (real number, 0-1)	0	second_structure
SecStr.avg1_70.I1_5p	Average availability of the first 70 nucleotides in I1_5p region (real number, 0-1)	0	second_structure
SecStr.max71_140.I1_5p		0	second_structure
SecStr.avg71_140.I1_5p		0	second_structure
SecStr.max141_210.I1_5p		0	second_structure
SecStr.avg141_210.I1_5p		0	second_structure
SecStr.max1_70.I2_5p		0	second_structure
SecStr.avg1_70.I2_5p		0	second_structure
SecStr.max71_140.I2_5p		0	second_structure
SecStr.avg71_140.I2_5p		0	second_structure
SecStr.max141_210.I2_5p		0	second_structure
SecStr.avg141_210.I2_5p		0	second_structure
SecStr.max1_70.I1_3p		0	second_structure
SecStr.avg1_70.I1_3p		0	second_structure
SecStr.max71_140.I1_3p		0	second_structure
SecStr.avg71_140.I1_3p		0	second_structure
SecStr.max141_210.I1_3p		0	second_structure
SecStr.avg141_210.I1_3p		0	second_structure
SecStr.max1_70.I2_3p		0	second_structure
SecStr.avg1_70.I2_3p		0	second_structure
SecStr.max71_140.I2_3p		0	second_structure
SecStr.avg71_140.I2_3p		0	second_structure
SecStr.max141_210.I2_3p		0	second_structure
SecStr.avg141_210.I2_3p		0	second_structure
NucPos.pstartAvg-100|-1.I1_3p	Predicted nucleosome positioning in the last 100 nucleotides of I1_3p (real number)	0	structure
NucPos.pstartAvg0|49.A1	Predicted nucleosome positioning in the first 50 nucleotides of A (real number)	0	structure
NucPos.pstartAvg-50|-1.A2		0	structure
NucPos.pstartAvg0|100.I2_5p		0	structure
Alu-I1_3p-Plus	Counts of Alu repeats on the plus strand of region I1_3p (integer)	1	rep
Alu-I1_3p-Minus		1	rep
Alu-I1_3p-Total		1	rep
Alu-I2_5p-Plus		1	rep
Alu-I2_5p-Minus		1	rep
Alu-I2_5p-Total		1	rep
Alu-I1_3p_long-Plus		1	rep
Alu-I1_3p_long-Minus		1	rep
Alu-I1_3p_long-Total		1	rep
Alu-I2_5p_long-Plus		1	rep
Alu-I2_5p_long-Minus		1	rep
Alu-I2_5p_long-Total		1	rep
Alu-I1-Plus	Counts of Alu repeats on the plus strand of region I1 (integer)	1	rep
Alu-I1-Minus		1	rep
Alu-I1-Total		1	rep
Alu-I2-Plus		1	rep
Alu-I2-Minus		1	rep
Alu-I2-Total		1	rep
L1-I1-Plus	Counts of L1 repeats on the plus strand of region I1 (integer)	1	rep
L1-I1-Minus		1	rep
L1-I1-Total		1	rep
L1-I2-Plus		1	rep
L1-I2-Minus		1	rep
L1-I2-Total		1	rep
L2-I1-Plus	Counts of L2 repeats on the plus strand of region I1 (integer)	1	rep
L2-I1-Minus		1	rep
L2-I1-Total		1	rep
L2-I2-Plus		1	rep
L2-I2-Minus		1	rep
L2-I2-Total		1	rep
ESE.Burge.A1	Counts of Burge's ESE in circexon A1 normalized by exon length (real number)	0	splicing_element
ESE.Burge.A2		0	splicing_element
ESE.Burge.C1		0	splicing_element
ESE.Burge.C2		0	splicing_element
ESS.Burge.A1		0	splicing_element
ESS.Burge.A2		0	splicing_element
ESS.Burge.C1		0	splicing_element
ESS.Burge.C2		0	splicing_element
ESE.Chasin.A1	Counts of Chasin's ESE in circexon A1 normalized by exon length (real number)	0	splicing_element
ESE.Chasin.A2		0	splicing_element
ESE.Chasin.C1		0	splicing_element
ESE.Chasin.C2		0	splicing_element
ESS.Chasin.A1		0	splicing_element
ESS.Chasin.A2		0	splicing_element
ESS.Chasin.C1		0	splicing_element
ESS.Chasin.C2		0	splicing_element
YeoClustDown.1.GTAAC.I2_5p	Counts of "GTAAC" motif cluster in I2_5p region weighted by conservation (real number)	0	splicing_element
YeoClustDown.2.AAGTGT.I2_5p		0	splicing_element
YeoClustDown.3.GTTTGT.I2_5p		0	splicing_element
YeoClustDown.4.ATTAACA.I2_5p		0	splicing_element
YeoClustDown.5.TGAAG.I2_5p		0	splicing_element
YeoClustDown.6.TAACC.I2_5p		0	splicing_element
YeoClustDown.7.TTGAAAT.I2_5p		0	splicing_element
YeoClustDown.8.AATTG.I2_5p		0	splicing_element
YeoClustDown.9.CTGCT.I2_5p		0	splicing_element
YeoClustDown.10.TTTATG.I2_5p		0	splicing_element
YeoClustDown.11.TGATAAA.I2_5p		0	splicing_element
YeoClustDown.12.ATGTTT.I2_5p		0	splicing_element
YeoClustDown.13.TTTCCAA.I2_5p		0	splicing_element
YeoClustDown.14.AAGTC.I2_5p		0	splicing_element
YeoClustDown.15.AAAGA.I2_5p		0	splicing_element
YeoClustDown.16.GTACGT.I2_5p		0	splicing_element
YeoClustDown.17.GTTAAA.I2_5p		0	splicing_element
YeoClustDown.18.GAGCTG.I2_5p		0	splicing_element
YeoClustDown.19.TCATTTT.I2_5p		0	splicing_element
YeoClustDown.20.TGCATG.I2_5p		0	splicing_element
YeoClustDown.21.TTCTT.I2_5p		0	splicing_element
YeoClustDown.22.TTTATC.I2_5p		0	splicing_element
YeoClustDown.23.ACATTT.I2_5p		0	splicing_element
YeoClustDown.24.TGCCAGC.I2_5p		0	splicing_element
YeoClustDown.25.ATAATT.I2_5p		0	splicing_element
YeoClustDown.26.GTAGG.I2_5p		0	splicing_element
YeoClustDown.27.GTATCCT.I2_5p		0	splicing_element
YeoClustDown.28.CATTTG.I2_5p		0	splicing_element
YeoClustDown.29.ACTAAC.I2_5p		0	splicing_element
YeoClustDown.30.TTTCAG.I2_5p		0	splicing_element
YeoClustDown.31.AATTGA.I2_5p		0	splicing_element
YeoClustDown.32.TTAGCA.I2_5p		0	splicing_element
YeoClustDown.33.CAAAT.I2_5p		0	splicing_element
YeoClustDown.34.TAATG.I2_5p		0	splicing_element
YeoClustDown.35.TTTTGAT.I2_5p		0	splicing_element
YeoClustDown.36.AGAAAT.I2_5p		0	splicing_element
YeoClustDown.37.TTTCTA.I2_5p		0	splicing_element
YeoClustDown.38.TATTTC.I2_5p		0	splicing_element
YeoClustDown.39.TAACT.I2_5p		0	splicing_element
YeoClustDown.40.TGAGG.I2_5p		0	splicing_element
YeoClustDown.41.TAAAAT.I2_5p		0	splicing_element
YeoClustDown.42.TTTATA.I2_5p		0	splicing_element
YeoClustDown.43.TATCCT.I2_5p		0	splicing_element
YeoClustDown.44.GTTAGT.I2_5p		0	splicing_element
YeoClustDown.45.TTTACAG.I2_5p		0	splicing_element
YeoClustDown.46.TATTTG.I2_5p		0	splicing_element
YeoClustDown.47.GTACTGT.I2_5p		0	splicing_element
YeoClustDown.48.TTAAG.I2_5p		0	splicing_element
YeoClustDown.49.CATAAA.I2_5p		0	splicing_element
YeoClustDown.50.GCATG.I2_5p		0	splicing_element
YeoClustDown.51.TGATTA.I2_5p		0	splicing_element
YeoClustDown.52.TTTTAAA.I2_5p		0	splicing_element
YeoClustDown.53.CTGACT.I2_5p		0	splicing_element
YeoClustDown.54.ACTAAT.I2_5p		0	splicing_element
YeoClustDown.55.GAGTA.I2_5p		0	splicing_element
YeoClustDown.56.TCTTAA.I2_5p		0	splicing_element
YeoClustDown.57.TTGGTT.I2_5p		0	splicing_element
YeoClustDown.58.ATATTT.I2_5p		0	splicing_element
YeoClustDown.59.AGAGCCA.I2_5p		0	splicing_element
YeoClustDown.60.TCTTT.I2_5p		0	splicing_element
YeoClustDown.61.AGTTTT.I2_5p		0	splicing_element
YeoClustDown.62.GTATTT.I2_5p		0	splicing_element
YeoClustDown.63.TCAGA.I2_5p		0	splicing_element
YeoClustDown.64.TAAGT.I2_5p		0	splicing_element
YeoClustDown.65.AAGCA.I2_5p		0	splicing_element
YeoClustDown.66.TTCACAG.I2_5p		0	splicing_element
YeoClustDown.67.AGTAA.I2_5p		0	splicing_element
YeoClustDown.68.TCTGG.I2_5p		0	splicing_element
YeoClustDown.69.AGCTTT.I2_5p		0	splicing_element
YeoClustDown.70.TGATTTG.I2_5p		0	splicing_element
YeoClustDown.71.TTTTGC.I2_5p		0	splicing_element
YeoClustDown.72.TAGAAA.I2_5p		0	splicing_element
YeoClustDown.73.GTGAG.I2_5p		0	splicing_element
YeoClustDown.74.TTCTGT.I2_5p		0	splicing_element
YeoClustDown.75.GTAAG.I2_5p		0	splicing_element
YeoClustDown.76.ATGAAA.I2_5p		0	splicing_element
YeoClustDown.77.AGAAAA.I2_5p		0	splicing_element
YeoClustDown.78.TGAGC.I2_5p		0	splicing_element
YeoClustDown.79.TGGCTT.I2_5p		0	splicing_element
YeoClustDown.80.TTAATCT.I2_5p		0	splicing_element
YeoClustDown.81.AATTAT.I2_5p		0	splicing_element
YeoClustDown.82.TGGAAAT.I2_5p		0	splicing_element
YeoClustDown.83.CCACAG.I2_5p		0	splicing_element
YeoClustDown.84.AAATGA.I2_5p		0	splicing_element
YeoClustDown.85.GCAAGT.I2_5p		0	splicing_element
YeoClustDown.86.GTAAAA.I2_5p		0	splicing_element
YeoClustDown.87.GTCTG.I2_5p		0	splicing_element
YeoClustDown.88.AAATGT.I2_5p		0	splicing_element
YeoClustDown.89.TGCAT.I2_5p		0	splicing_element
YeoClustDown.90.GAGAAA.I2_5p		0	splicing_element
YeoClustDown.91.TTAGA.I2_5p		0	splicing_element
YeoClustDown.92.TTTATAA.I2_5p		0	splicing_element
YeoClustDown.93.GTTTT.I2_5p		0	splicing_element
YeoClustDown.94.GCTTGGC.I2_5p		0	splicing_element
YeoClustDown.95.TAAGC.I2_5p		0	splicing_element
YeoClustDown.96.GTATG.I2_5p		0	splicing_element
YeoClustDown.97.AAATT.I2_5p		0	splicing_element
YeoClustDown.98.GTAAT.I2_5p		0	splicing_element
YeoClustDown.99.TTCTCT.I2_5p		0	splicing_element
YeoClustDown.100.TGAGAA.I2_5p		0	splicing_element
YeoClustDown.101.TTAGTT.I2_5p		0	splicing_element
YeoClustDown.102.TAAGG.I2_5p		0	splicing_element
YeoClustDown.103.TGTTTAA.I2_5p		0	splicing_element
YeoClustDown.104.GTCAGT.I2_5p		0	splicing_element
YeoClustDown.105.AGAATT.I2_5p		0	splicing_element
YeoClustDown.106.TAAATG.I2_5p		0	splicing_element
YeoClustDown.107.AATTCA.I2_5p		0	splicing_element
YeoClustDown.108.TCCTTT.I2_5p		0	splicing_element
YeoClustDown.109.TAAGA.I2_5p		0	splicing_element
YeoClustDown.110.AAATCA.I2_5p		0	splicing_element
YeoClustDown.111.TAATTTG.I2_5p		0	splicing_element
YeoClustDown.112.GAAATA.I2_5p		0	splicing_element
YeoClustDown.113.TGGTTT.I2_5p		0	splicing_element
YeoClustDown.114.TGTTAA.I2_5p		0	splicing_element
YeoClustDown.115.TGTCT.I2_5p		0	splicing_element
YeoClustDown.116.GTTGGT.I2_5p		0	splicing_element
YeoClustDown.117.TGAATT.I2_5p		0	splicing_element
YeoClustDown.118.AATTTA.I2_5p		0	splicing_element
YeoClustDown.119.TATGT.I2_5p		0	splicing_element
YeoClustDown.120.GCATTT.I2_5p		0	splicing_element
YeoClustDown.121.AAGTA.I2_5p		0	splicing_element
YeoClustDown.122.GCTTCT.I2_5p		0	splicing_element
YeoClustDown.123.TTCTAA.I2_5p		0	splicing_element
YeoClustDown.124.GTTTCT.I2_5p		0	splicing_element
YeoClustDown.125.AGATTT.I2_5p		0	splicing_element
YeoClustDown.126.GAAAAT.I2_5p		0	splicing_element
YeoClustDown.127.TGCTAA.I2_5p		0	splicing_element
YeoClustDown.128.AAGCT.I2_5p		0	splicing_element
YeoClustDown.129.CTTTGCT.I2_5p		0	splicing_element
YeoClustDown.130.TCTGA.I2_5p		0	splicing_element
YeoClustDown.131.TTTCTC.I2_5p		0	splicing_element
YeoClustDown.132.TTTATTC.I2_5p		0	splicing_element
YeoClustDown.133.TTTGCC.I2_5p		0	splicing_element
YeoClustDown.134.TGAAAG.I2_5p		0	splicing_element
YeoClustDown.135.TGTTCT.I2_5p		0	splicing_element
YeoClustDown.136.CTTTT.I2_5p		0	splicing_element
YeoClustDown.137.TTTTCTG.I2_5p		0	splicing_element
YeoClustDown.138.TGAGT.I2_5p		0	splicing_element
YeoClustDown.139.TTGCAG.I2_5p		0	splicing_element
YeoClustDown.140.TAATA.I2_5p		0	splicing_element
YeoClustDown.141.AGTAT.I2_5p		0	splicing_element
YeoClustDown.142.ATTCT.I2_5p		0	splicing_element
YeoClustDown.143.TGCCTTT.I2_5p		0	splicing_element
YeoClustDown.144.ATCAAA.I2_5p		0	splicing_element
YeoClustDown.145.GAGTG.I2_5p		0	splicing_element
YeoClustDown.146.TAGGT.I2_5p		0	splicing_element
YeoClustDown.147.CTTTA.I2_5p		0	splicing_element
YeoClustDown.148.TTTAG.I2_5p		0	splicing_element
YeoClustDown.149.TGATTTT.I2_5p		0	splicing_element
YeoClustDown.150.TTTCAT.I2_5p		0	splicing_element
YeoClustDown.151.CTTTCA.I2_5p		0	splicing_element
YeoClustDown.152.AAGAT.I2_5p		0	splicing_element
YeoClustDown.153.TGCTT.I2_5p		0	splicing_element
YeoClustDown.154.GTGGGT.I2_5p		0	splicing_element
YeoClustDown.155.GTAAAG.I2_5p		0	splicing_element
YeoClustDown.156.CTGAA.I2_5p		0	splicing_element
YeoClustDown.157.TCTGC.I2_5p		0	splicing_element
YeoClustDown.158.CTAAA.I2_5p		0	splicing_element
YeoClustUp.1.GTTTGT.I1_3p		0	splicing_element
YeoClustUp.2.TCTCC.I1_3p		0	splicing_element
YeoClustUp.3.GATTTT.I1_3p		0	splicing_element
YeoClustUp.4.TTTTTC.I1_3p		0	splicing_element
YeoClustUp.5.TAACC.I1_3p		0	splicing_element
YeoClustUp.6.TTGAAAT.I1_3p		0	splicing_element
YeoClustUp.7.AAGCCA.I1_3p		0	splicing_element
YeoClustUp.8.AATTG.I1_3p		0	splicing_element
YeoClustUp.9.CTGCT.I1_3p		0	splicing_element
YeoClustUp.10.TTTATG.I1_3p		0	splicing_element
YeoClustUp.11.TTCACA.I1_3p		0	splicing_element
YeoClustUp.12.TGATAA.I1_3p		0	splicing_element
YeoClustUp.13.ATGTTT.I1_3p		0	splicing_element
YeoClustUp.14.TCCAG.I1_3p		0	splicing_element
YeoClustUp.15.TTTCCAA.I1_3p		0	splicing_element
YeoClustUp.16.TTATTTC.I1_3p		0	splicing_element
YeoClustUp.17.TGTGTT.I1_3p		0	splicing_element
YeoClustUp.18.TCTTG.I1_3p		0	splicing_element
YeoClustUp.19.TTGTAA.I1_3p		0	splicing_element
YeoClustUp.20.CTTGAC.I1_3p		0	splicing_element
YeoClustUp.21.TTAAAAC.I1_3p		0	splicing_element
YeoClustUp.22.CTAAC.I1_3p		0	splicing_element
YeoClustUp.23.AAAGCT.I1_3p		0	splicing_element
YeoClustUp.24.TCTTC.I1_3p		0	splicing_element
YeoClustUp.25.TGCATG.I1_3p		0	splicing_element
YeoClustUp.26.TTCTT.I1_3p		0	splicing_element
YeoClustUp.27.ACATTT.I1_3p		0	splicing_element
YeoClustUp.28.TTTATC.I1_3p		0	splicing_element
YeoClustUp.29.ATTTTCT.I1_3p		0	splicing_element
YeoClustUp.30.GCTGACC.I1_3p		0	splicing_element
YeoClustUp.31.ATAATT.I1_3p		0	splicing_element
YeoClustUp.32.AACAG.I1_3p		0	splicing_element
YeoClustUp.33.CATTTG.I1_3p		0	splicing_element
YeoClustUp.34.TTTCAG.I1_3p		0	splicing_element
YeoClustUp.35.TTAGCA.I1_3p		0	splicing_element
YeoClustUp.36.TTGCCT.I1_3p		0	splicing_element
YeoClustUp.37.CAAAT.I1_3p		0	splicing_element
YeoClustUp.38.TTTAAC.I1_3p		0	splicing_element
YeoClustUp.39.TAATG.I1_3p		0	splicing_element
YeoClustUp.40.AGAAAT.I1_3p		0	splicing_element
YeoClustUp.41.TTTTGAT.I1_3p		0	splicing_element
YeoClustUp.42.TAACT.I1_3p		0	splicing_element
YeoClustUp.43.TAAAAT.I1_3p		0	splicing_element
YeoClustUp.44.AATTACA.I1_3p		0	splicing_element
YeoClustUp.45.TTCAAAA.I1_3p		0	splicing_element
YeoClustUp.46.TTTATA.I1_3p		0	splicing_element
YeoClustUp.47.CTTGTC.I1_3p		0	splicing_element
YeoClustUp.48.TTTACAG.I1_3p		0	splicing_element
YeoClustUp.49.TGGATTT.I1_3p		0	splicing_element
YeoClustUp.50.TTGCATT.I1_3p		0	splicing_element
YeoClustUp.51.TTAAG.I1_3p		0	splicing_element
YeoClustUp.52.TTGGT.I1_3p		0	splicing_element
YeoClustUp.53.CATAAA.I1_3p		0	splicing_element
YeoClustUp.54.TGATTA.I1_3p		0	splicing_element
YeoClustUp.55.GCTTTGC.I1_3p		0	splicing_element
YeoClustUp.56.ATTAG.I1_3p		0	splicing_element
YeoClustUp.57.TTTTAAA.I1_3p		0	splicing_element
YeoClustUp.58.ACTAAT.I1_3p		0	splicing_element
YeoClustUp.59.CTGACT.I1_3p		0	splicing_element
YeoClustUp.60.ATATTT.I1_3p		0	splicing_element
YeoClustUp.61.CATTTA.I1_3p		0	splicing_element
YeoClustUp.62.AAATCT.I1_3p		0	splicing_element
YeoClustUp.63.TTTTGGC.I1_3p		0	splicing_element
YeoClustUp.64.TCTTT.I1_3p		0	splicing_element
YeoClustUp.65.TTATTGA.I1_3p		0	splicing_element
YeoClustUp.66.TCAGA.I1_3p		0	splicing_element
YeoClustUp.67.TAAGT.I1_3p		0	splicing_element
YeoClustUp.68.CTCTG.I1_3p		0	splicing_element
YeoClustUp.69.TCTGG.I1_3p		0	splicing_element
YeoClustUp.70.AATTC.I1_3p		0	splicing_element
YeoClustUp.71.TTTTCC.I1_3p		0	splicing_element
YeoClustUp.72.TTTTGC.I1_3p		0	splicing_element
YeoClustUp.73.GTGAG.I1_3p		0	splicing_element
YeoClustUp.74.TCCATTT.I1_3p		0	splicing_element
YeoClustUp.75.AATTTT.I1_3p		0	splicing_element
YeoClustUp.76.CTTGATT.I1_3p		0	splicing_element
YeoClustUp.77.GTAAG.I1_3p		0	splicing_element
YeoClustUp.78.ATGAAA.I1_3p		0	splicing_element
YeoClustUp.79.AGAAAA.I1_3p		0	splicing_element
YeoClustUp.80.TGGCTT.I1_3p		0	splicing_element
YeoClustUp.81.CTCAG.I1_3p		0	splicing_element
YeoClustUp.82.TGGAAAT.I1_3p		0	splicing_element
YeoClustUp.83.AATTAT.I1_3p		0	splicing_element
YeoClustUp.84.AATAAT.I1_3p		0	splicing_element
YeoClustUp.85.TCCTAG.I1_3p		0	splicing_element
YeoClustUp.86.CCACAG.I1_3p		0	splicing_element
YeoClustUp.87.TCATTTC.I1_3p		0	splicing_element
YeoClustUp.88.AAAGCA.I1_3p		0	splicing_element
YeoClustUp.89.AAATGA.I1_3p		0	splicing_element
YeoClustUp.90.TTTATAG.I1_3p		0	splicing_element
YeoClustUp.91.ATTAAAT.I1_3p		0	splicing_element
YeoClustUp.92.CCTGCAG.I1_3p		0	splicing_element
YeoClustUp.93.TTACAG.I1_3p		0	splicing_element
YeoClustUp.94.AAATGT.I1_3p		0	splicing_element
YeoClustUp.95.TGCAT.I1_3p		0	splicing_element
YeoClustUp.96.CTTCT.I1_3p		0	splicing_element
YeoClustUp.97.TTAGAA.I1_3p		0	splicing_element
YeoClustUp.98.TGTTTC.I1_3p		0	splicing_element
YeoClustUp.99.TTTAC.I1_3p		0	splicing_element
YeoClustUp.100.GTTTT.I1_3p		0	splicing_element
YeoClustUp.101.CTTCCA.I1_3p		0	splicing_element
YeoClustUp.102.TTCTAG.I1_3p		0	splicing_element
YeoClustUp.103.AAATT.I1_3p		0	splicing_element
YeoClustUp.104.TTAAAC.I1_3p		0	splicing_element
YeoClustUp.105.TGAGAA.I1_3p		0	splicing_element
YeoClustUp.106.TTTGTAG.I1_3p		0	splicing_element
YeoClustUp.107.GTCAGT.I1_3p		0	splicing_element
YeoClustUp.108.TAAGA.I1_3p		0	splicing_element
YeoClustUp.109.AAATCA.I1_3p		0	splicing_element
YeoClustUp.110.TGTTGA.I1_3p		0	splicing_element
YeoClustUp.111.CTTGC.I1_3p		0	splicing_element
YeoClustUp.112.TAATTTG.I1_3p		0	splicing_element
YeoClustUp.113.CCTCT.I1_3p		0	splicing_element
YeoClustUp.114.TGGTTT.I1_3p		0	splicing_element
YeoClustUp.115.TGATTTC.I1_3p		0	splicing_element
YeoClustUp.116.TGTTAA.I1_3p		0	splicing_element
YeoClustUp.117.TGTGTC.I1_3p		0	splicing_element
YeoClustUp.118.TCTCT.I1_3p		0	splicing_element
YeoClustUp.119.TTAACA.I1_3p		0	splicing_element
YeoClustUp.120.TTTGGT.I1_3p		0	splicing_element
YeoClustUp.121.TGTCT.I1_3p		0	splicing_element
YeoClustUp.122.TTCCTT.I1_3p		0	splicing_element
YeoClustUp.123.TGAATT.I1_3p		0	splicing_element
YeoClustUp.124.AATTTA.I1_3p		0	splicing_element
YeoClustUp.125.GTTTCT.I1_3p		0	splicing_element
YeoClustUp.126.TGCTAA.I1_3p		0	splicing_element
YeoClustUp.127.AGATTT.I1_3p		0	splicing_element
YeoClustUp.128.GAAAAT.I1_3p		0	splicing_element
YeoClustUp.129.GTTTAAT.I1_3p		0	splicing_element
YeoClustUp.130.TTTGACT.I1_3p		0	splicing_element
YeoClustUp.131.TCTGA.I1_3p		0	splicing_element
YeoClustUp.132.TCTGTT.I1_3p		0	splicing_element
YeoClustUp.133.TTTATTC.I1_3p		0	splicing_element
YeoClustUp.134.TGAAAG.I1_3p		0	splicing_element
YeoClustUp.135.TGTTCT.I1_3p		0	splicing_element
YeoClustUp.136.CTTTT.I1_3p		0	splicing_element
YeoClustUp.137.ATTTGT.I1_3p		0	splicing_element
YeoClustUp.138.TGAGT.I1_3p		0	splicing_element
YeoClustUp.139.CCCCAG.I1_3p		0	splicing_element
YeoClustUp.140.TTGCAG.I1_3p		0	splicing_element
YeoClustUp.141.CTGAT.I1_3p		0	splicing_element
YeoClustUp.142.TAATA.I1_3p		0	splicing_element
YeoClustUp.143.TCTTA.I1_3p		0	splicing_element
YeoClustUp.144.ATTCT.I1_3p		0	splicing_element
YeoClustUp.145.ATCAAA.I1_3p		0	splicing_element
YeoClustUp.146.CTTTA.I1_3p		0	splicing_element
YeoClustUp.147.TTTAG.I1_3p		0	splicing_element
YeoClustUp.148.TTGCTG.I1_3p		0	splicing_element
YeoClustUp.149.TTTCAT.I1_3p		0	splicing_element
YeoClustUp.150.CTTTCA.I1_3p		0	splicing_element
YeoClustUp.151.TTCTC.I1_3p		0	splicing_element
YeoClustUp.152.TGCTT.I1_3p		0	splicing_element
YeoClustUp.153.TCTGC.I1_3p		0	splicing_element
YeoClustUp.154.CTGAA.I1_3p		0	splicing_element
YeoClustUp.155.GTAGGT.I1_3p		0	splicing_element
YeoClustUp.156.CTAAA.I1_3p		0	splicing_element
PSSM.SC35.C1	PSSM score of SC35 in exon C1 (real number)	0	RBP_binding_motif
PSSM.SF2_ASF.C1		0	RBP_binding_motif
PSSM.SRp40.C1		0	RBP_binding_motif
PSSM.SRp55.C1		0	RBP_binding_motif
PSSM.SC35.A1		0	RBP_binding_motif
PSSM.SF2_ASF.A1		0	RBP_binding_motif
PSSM.SRp40.A1		0	RBP_binding_motif
PSSM.SRp55.A1		0	RBP_binding_motif
PSSM.SC35.A2		0	RBP_binding_motif
PSSM.SF2_ASF.A2		0	RBP_binding_motif
PSSM.SRp40.A2		0	RBP_binding_motif
PSSM.SRp55.A2		0	RBP_binding_motif
PSSM.SC35.C2		0	RBP_binding_motif
PSSM.SF2_ASF.C2		0	RBP_binding_motif
PSSM.SRp40.C2		0	RBP_binding_motif
PSSM.SRp55.C2		0	RBP_binding_motif
PSSM.SC35.I1_3p		0	RBP_binding_motif
PSSM.SF2_ASF.I1_3p		0	RBP_binding_motif
PSSM.SRp40.I1_3p		0	RBP_binding_motif
PSSM.SRp55.I1_3p		0	RBP_binding_motif
PSSM.SC35.I2_5p		0	RBP_binding_motif
PSSM.SF2_ASF.I2_5p		0	RBP_binding_motif
PSSM.SRp40.I2_5p		0	RBP_binding_motif
PSSM.SRp55.I2_5p		0	RBP_binding_motif
ShortSeq.A.I2_3p	Frequency of A in region I2_3p (real number, 0-1)	0	kmer
ShortSeq.C.I2_3p		0	kmer
ShortSeq.G.I2_3p		0	kmer
ShortSeq.T.I2_3p		0	kmer
ShortSeq.AA.I2_3p		0	kmer
ShortSeq.AC.I2_3p		0	kmer
ShortSeq.AG.I2_3p		0	kmer
ShortSeq.AT.I2_3p		0	kmer
ShortSeq.CA.I2_3p		0	kmer
ShortSeq.CC.I2_3p		0	kmer
ShortSeq.CG.I2_3p		0	kmer
ShortSeq.CT.I2_3p		0	kmer
ShortSeq.GA.I2_3p		0	kmer
ShortSeq.GC.I2_3p		0	kmer
ShortSeq.GG.I2_3p		0	kmer
ShortSeq.GT.I2_3p		0	kmer
ShortSeq.TA.I2_3p		0	kmer
ShortSeq.TC.I2_3p		0	kmer
ShortSeq.TG.I2_3p		0	kmer
ShortSeq.TT.I2_3p		0	kmer
ShortSeq.A.I1_5p		0	kmer
ShortSeq.C.I1_5p		0	kmer
ShortSeq.G.I1_5p		0	kmer
ShortSeq.T.I1_5p		0	kmer
ShortSeq.AA.I1_5p		0	kmer
ShortSeq.AC.I1_5p		0	kmer
ShortSeq.AG.I1_5p		0	kmer
ShortSeq.AT.I1_5p		0	kmer
ShortSeq.CA.I1_5p		0	kmer
ShortSeq.CC.I1_5p		0	kmer
ShortSeq.CG.I1_5p		0	kmer
ShortSeq.CT.I1_5p		0	kmer
ShortSeq.GA.I1_5p		0	kmer
ShortSeq.GC.I1_5p		0	kmer
ShortSeq.GG.I1_5p		0	kmer
ShortSeq.GT.I1_5p		0	kmer
ShortSeq.TA.I1_5p		0	kmer
ShortSeq.TC.I1_5p		0	kmer
ShortSeq.TG.I1_5p		0	kmer
ShortSeq.TT.I1_5p		0	kmer
ShortSeq.A.I2_5p		0	kmer
ShortSeq.C.I2_5p		0	kmer
ShortSeq.G.I2_5p		0	kmer
ShortSeq.T.I2_5p		0	kmer
ShortSeq.AA.I2_5p		0	kmer
ShortSeq.AC.I2_5p		0	kmer
ShortSeq.AG.I2_5p		0	kmer
ShortSeq.AT.I2_5p		0	kmer
ShortSeq.CA.I2_5p		0	kmer
ShortSeq.CC.I2_5p		0	kmer
ShortSeq.CG.I2_5p		0	kmer
ShortSeq.CT.I2_5p		0	kmer
ShortSeq.GA.I2_5p		0	kmer
ShortSeq.GC.I2_5p		0	kmer
ShortSeq.GG.I2_5p		0	kmer
ShortSeq.GT.I2_5p		0	kmer
ShortSeq.TA.I2_5p		0	kmer
ShortSeq.TC.I2_5p		0	kmer
ShortSeq.TG.I2_5p		0	kmer
ShortSeq.TT.I2_5p		0	kmer
ShortSeq.AAA.I2_5p		0	kmer
ShortSeq.AAC.I2_5p		0	kmer
ShortSeq.AAG.I2_5p		0	kmer
ShortSeq.AAT.I2_5p		0	kmer
ShortSeq.ACA.I2_5p		0	kmer
ShortSeq.ACC.I2_5p		0	kmer
ShortSeq.ACG.I2_5p		0	kmer
ShortSeq.ACT.I2_5p		0	kmer
ShortSeq.AGA.I2_5p		0	kmer
ShortSeq.AGC.I2_5p		0	kmer
ShortSeq.AGG.I2_5p		0	kmer
ShortSeq.AGT.I2_5p		0	kmer
ShortSeq.ATA.I2_5p		0	kmer
ShortSeq.ATC.I2_5p		0	kmer
ShortSeq.ATG.I2_5p		0	kmer
ShortSeq.ATT.I2_5p		0	kmer
ShortSeq.CAA.I2_5p		0	kmer
ShortSeq.CAC.I2_5p		0	kmer
ShortSeq.CAG.I2_5p		0	kmer
ShortSeq.CAT.I2_5p		0	kmer
ShortSeq.CCA.I2_5p		0	kmer
ShortSeq.CCC.I2_5p		0	kmer
ShortSeq.CCG.I2_5p		0	kmer
ShortSeq.CCT.I2_5p		0	kmer
ShortSeq.CGA.I2_5p		0	kmer
ShortSeq.CGC.I2_5p		0	kmer
ShortSeq.CGG.I2_5p		0	kmer
ShortSeq.CGT.I2_5p		0	kmer
ShortSeq.CTA.I2_5p		0	kmer
ShortSeq.CTC.I2_5p		0	kmer
ShortSeq.CTG.I2_5p		0	kmer
ShortSeq.CTT.I2_5p		0	kmer
ShortSeq.GAA.I2_5p		0	kmer
ShortSeq.GAC.I2_5p		0	kmer
ShortSeq.GAG.I2_5p		0	kmer
ShortSeq.GAT.I2_5p		0	kmer
ShortSeq.GCA.I2_5p		0	kmer
ShortSeq.GCC.I2_5p		0	kmer
ShortSeq.GCG.I2_5p		0	kmer
ShortSeq.GCT.I2_5p		0	kmer
ShortSeq.GGA.I2_5p		0	kmer
ShortSeq.GGC.I2_5p		0	kmer
ShortSeq.GGG.I2_5p		0	kmer
ShortSeq.GGT.I2_5p		0	kmer
ShortSeq.GTA.I2_5p		0	kmer
ShortSeq.GTC.I2_5p		0	kmer
ShortSeq.GTG.I2_5p		0	kmer
ShortSeq.GTT.I2_5p		0	kmer
ShortSeq.TAA.I2_5p		0	kmer
ShortSeq.TAC.I2_5p		0	kmer
ShortSeq.TAG.I2_5p		0	kmer
ShortSeq.TAT.I2_5p		0	kmer
ShortSeq.TCA.I2_5p		0	kmer
ShortSeq.TCC.I2_5p		0	kmer
ShortSeq.TCG.I2_5p		0	kmer
ShortSeq.TCT.I2_5p		0	kmer
ShortSeq.TGA.I2_5p		0	kmer
ShortSeq.TGC.I2_5p		0	kmer
ShortSeq.TGG.I2_5p		0	kmer
ShortSeq.TGT.I2_5p		0	kmer
ShortSeq.TTA.I2_5p		0	kmer
ShortSeq.TTC.I2_5p		0	kmer
ShortSeq.TTG.I2_5p		0	kmer
ShortSeq.TTT.I2_5p		0	kmer
ShortSeq.A.C1		0	kmer
ShortSeq.C.C1		0	kmer
ShortSeq.G.C1		0	kmer
ShortSeq.T.C1		0	kmer
ShortSeq.AA.C1		0	kmer
ShortSeq.AC.C1		0	kmer
ShortSeq.AG.C1		0	kmer
ShortSeq.AT.C1		0	kmer
ShortSeq.CA.C1		0	kmer
ShortSeq.CC.C1		0	kmer
ShortSeq.CG.C1		0	kmer
ShortSeq.CT.C1		0	kmer
ShortSeq.GA.C1		0	kmer
ShortSeq.GC.C1		0	kmer
ShortSeq.GG.C1		0	kmer
ShortSeq.GT.C1		0	kmer
ShortSeq.TA.C1		0	kmer
ShortSeq.TC.C1		0	kmer
ShortSeq.TG.C1		0	kmer
ShortSeq.TT.C1		0	kmer
ShortSeq.AAA.C1		0	kmer
ShortSeq.AAC.C1		0	kmer
ShortSeq.AAG.C1		0	kmer
ShortSeq.AAT.C1		0	kmer
ShortSeq.ACA.C1		0	kmer
ShortSeq.ACC.C1		0	kmer
ShortSeq.ACG.C1		0	kmer
ShortSeq.ACT.C1		0	kmer
ShortSeq.AGA.C1		0	kmer
ShortSeq.AGC.C1		0	kmer
ShortSeq.AGG.C1		0	kmer
ShortSeq.AGT.C1		0	kmer
ShortSeq.ATA.C1		0	kmer
ShortSeq.ATC.C1		0	kmer
ShortSeq.ATG.C1		0	kmer
ShortSeq.ATT.C1		0	kmer
ShortSeq.CAA.C1		0	kmer
ShortSeq.CAC.C1		0	kmer
ShortSeq.CAG.C1		0	kmer
ShortSeq.CAT.C1		0	kmer
ShortSeq.CCA.C1		0	kmer
ShortSeq.CCC.C1		0	kmer
ShortSeq.CCG.C1		0	kmer
ShortSeq.CCT.C1		0	kmer
ShortSeq.CGA.C1		0	kmer
ShortSeq.CGC.C1		0	kmer
ShortSeq.CGG.C1		0	kmer
ShortSeq.CGT.C1		0	kmer
ShortSeq.CTA.C1		0	kmer
ShortSeq.CTC.C1		0	kmer
ShortSeq.CTG.C1		0	kmer
ShortSeq.CTT.C1		0	kmer
ShortSeq.GAA.C1		0	kmer
ShortSeq.GAC.C1		0	kmer
ShortSeq.GAG.C1		0	kmer
ShortSeq.GAT.C1		0	kmer
ShortSeq.GCA.C1		0	kmer
ShortSeq.GCC.C1		0	kmer
ShortSeq.GCG.C1		0	kmer
ShortSeq.GCT.C1		0	kmer
ShortSeq.GGA.C1		0	kmer
ShortSeq.GGC.C1		0	kmer
ShortSeq.GGG.C1		0	kmer
ShortSeq.GGT.C1		0	kmer
ShortSeq.GTA.C1		0	kmer
ShortSeq.GTC.C1		0	kmer
ShortSeq.GTG.C1		0	kmer
ShortSeq.GTT.C1		0	kmer
ShortSeq.TAA.C1		0	kmer
ShortSeq.TAC.C1		0	kmer
ShortSeq.TAG.C1		0	kmer
ShortSeq.TAT.C1		0	kmer
ShortSeq.TCA.C1		0	kmer
ShortSeq.TCC.C1		0	kmer
ShortSeq.TCG.C1		0	kmer
ShortSeq.TCT.C1		0	kmer
ShortSeq.TGA.C1		0	kmer
ShortSeq.TGC.C1		0	kmer
ShortSeq.TGG.C1		0	kmer
ShortSeq.TGT.C1		0	kmer
ShortSeq.TTA.C1		0	kmer
ShortSeq.TTC.C1		0	kmer
ShortSeq.TTG.C1		0	kmer
ShortSeq.TTT.C1		0	kmer
ShortSeq.A.C2		0	kmer
ShortSeq.C.C2		0	kmer
ShortSeq.G.C2		0	kmer
ShortSeq.T.C2		0	kmer
ShortSeq.AA.C2		0	kmer
ShortSeq.AC.C2		0	kmer
ShortSeq.AG.C2		0	kmer
ShortSeq.AT.C2		0	kmer
ShortSeq.CA.C2		0	kmer
ShortSeq.CC.C2		0	kmer
ShortSeq.CG.C2		0	kmer
ShortSeq.CT.C2		0	kmer
ShortSeq.GA.C2		0	kmer
ShortSeq.GC.C2		0	kmer
ShortSeq.GG.C2		0	kmer
ShortSeq.GT.C2		0	kmer
ShortSeq.TA.C2		0	kmer
ShortSeq.TC.C2		0	kmer
ShortSeq.TG.C2		0	kmer
ShortSeq.TT.C2		0	kmer
ShortSeq.AAA.C2		0	kmer
ShortSeq.AAC.C2		0	kmer
ShortSeq.AAG.C2		0	kmer
ShortSeq.AAT.C2		0	kmer
ShortSeq.ACA.C2		0	kmer
ShortSeq.ACC.C2		0	kmer
ShortSeq.ACG.C2		0	kmer
ShortSeq.ACT.C2		0	kmer
ShortSeq.AGA.C2		0	kmer
ShortSeq.AGC.C2		0	kmer
ShortSeq.AGG.C2		0	kmer
ShortSeq.AGT.C2		0	kmer
ShortSeq.ATA.C2		0	kmer
ShortSeq.ATC.C2		0	kmer
ShortSeq.ATG.C2		0	kmer
ShortSeq.ATT.C2		0	kmer
ShortSeq.CAA.C2		0	kmer
ShortSeq.CAC.C2		0	kmer
ShortSeq.CAG.C2		0	kmer
ShortSeq.CAT.C2		0	kmer
ShortSeq.CCA.C2		0	kmer
ShortSeq.CCC.C2		0	kmer
ShortSeq.CCG.C2		0	kmer
ShortSeq.CCT.C2		0	kmer
ShortSeq.CGA.C2		0	kmer
ShortSeq.CGC.C2		0	kmer
ShortSeq.CGG.C2		0	kmer
ShortSeq.CGT.C2		0	kmer
ShortSeq.CTA.C2		0	kmer
ShortSeq.CTC.C2		0	kmer
ShortSeq.CTG.C2		0	kmer
ShortSeq.CTT.C2		0	kmer
ShortSeq.GAA.C2		0	kmer
ShortSeq.GAC.C2		0	kmer
ShortSeq.GAG.C2		0	kmer
ShortSeq.GAT.C2		0	kmer
ShortSeq.GCA.C2		0	kmer
ShortSeq.GCC.C2		0	kmer
ShortSeq.GCG.C2		0	kmer
ShortSeq.GCT.C2		0	kmer
ShortSeq.GGA.C2		0	kmer
ShortSeq.GGC.C2		0	kmer
ShortSeq.GGG.C2		0	kmer
ShortSeq.GGT.C2		0	kmer
ShortSeq.GTA.C2		0	kmer
ShortSeq.GTC.C2		0	kmer
ShortSeq.GTG.C2		0	kmer
ShortSeq.GTT.C2		0	kmer
ShortSeq.TAA.C2		0	kmer
ShortSeq.TAC.C2		0	kmer
ShortSeq.TAG.C2		0	kmer
ShortSeq.TAT.C2		0	kmer
ShortSeq.TCA.C2		0	kmer
ShortSeq.TCC.C2		0	kmer
ShortSeq.TCG.C2		0	kmer
ShortSeq.TCT.C2		0	kmer
ShortSeq.TGA.C2		0	kmer
ShortSeq.TGC.C2		0	kmer
ShortSeq.TGG.C2		0	kmer
ShortSeq.TGT.C2		0	kmer
ShortSeq.TTA.C2		0	kmer
ShortSeq.TTC.C2		0	kmer
ShortSeq.TTG.C2		0	kmer
ShortSeq.TTT.C2		0	kmer
ShortSeq.A.A1		0	kmer
ShortSeq.C.A1		0	kmer
ShortSeq.G.A1		0	kmer
ShortSeq.T.A1		0	kmer
ShortSeq.AA.A1		0	kmer
ShortSeq.AC.A1		0	kmer
ShortSeq.AG.A1		0	kmer
ShortSeq.AT.A1		0	kmer
ShortSeq.CA.A1		0	kmer
ShortSeq.CC.A1		0	kmer
ShortSeq.CG.A1		0	kmer
ShortSeq.CT.A1		0	kmer
ShortSeq.GA.A1		0	kmer
ShortSeq.GC.A1		0	kmer
ShortSeq.GG.A1		0	kmer
ShortSeq.GT.A1		0	kmer
ShortSeq.TA.A1		0	kmer
ShortSeq.TC.A1		0	kmer
ShortSeq.TG.A1		0	kmer
ShortSeq.TT.A1		0	kmer
ShortSeq.AAA.A1		0	kmer
ShortSeq.AAC.A1		0	kmer
ShortSeq.AAG.A1		0	kmer
ShortSeq.AAT.A1		0	kmer
ShortSeq.ACA.A1		0	kmer
ShortSeq.ACC.A1		0	kmer
ShortSeq.ACG.A1		0	kmer
ShortSeq.ACT.A1		0	kmer
ShortSeq.AGA.A1		0	kmer
ShortSeq.AGC.A1		0	kmer
ShortSeq.AGG.A1		0	kmer
ShortSeq.AGT.A1		0	kmer
ShortSeq.ATA.A1		0	kmer
ShortSeq.ATC.A1		0	kmer
ShortSeq.ATG.A1		0	kmer
ShortSeq.ATT.A1		0	kmer
ShortSeq.CAA.A1		0	kmer
ShortSeq.CAC.A1		0	kmer
ShortSeq.CAG.A1		0	kmer
ShortSeq.CAT.A1		0	kmer
ShortSeq.CCA.A1		0	kmer
ShortSeq.CCC.A1		0	kmer
ShortSeq.CCG.A1		0	kmer
ShortSeq.CCT.A1		0	kmer
ShortSeq.CGA.A1		0	kmer
ShortSeq.CGC.A1		0	kmer
ShortSeq.CGG.A1		0	kmer
ShortSeq.CGT.A1		0	kmer
ShortSeq.CTA.A1		0	kmer
ShortSeq.CTC.A1		0	kmer
ShortSeq.CTG.A1		0	kmer
ShortSeq.CTT.A1		0	kmer
ShortSeq.GAA.A1		0	kmer
ShortSeq.GAC.A1		0	kmer
ShortSeq.GAG.A1		0	kmer
ShortSeq.GAT.A1		0	kmer
ShortSeq.GCA.A1		0	kmer
ShortSeq.GCC.A1		0	kmer
ShortSeq.GCG.A1		0	kmer
ShortSeq.GCT.A1		0	kmer
ShortSeq.GGA.A1		0	kmer
ShortSeq.GGC.A1		0	kmer
ShortSeq.GGG.A1		0	kmer
ShortSeq.GGT.A1		0	kmer
ShortSeq.GTA.A1		0	kmer
ShortSeq.GTC.A1		0	kmer
ShortSeq.GTG.A1		0	kmer
ShortSeq.GTT.A1		0	kmer
ShortSeq.TAA.A1		0	kmer
ShortSeq.TAC.A1		0	kmer
ShortSeq.TAG.A1		0	kmer
ShortSeq.TAT.A1		0	kmer
ShortSeq.TCA.A1		0	kmer
ShortSeq.TCC.A1		0	kmer
ShortSeq.TCG.A1		0	kmer
ShortSeq.TCT.A1		0	kmer
ShortSeq.TGA.A1		0	kmer
ShortSeq.TGC.A1		0	kmer
ShortSeq.TGG.A1		0	kmer
ShortSeq.TGT.A1		0	kmer
ShortSeq.TTA.A1		0	kmer
ShortSeq.TTC.A1		0	kmer
ShortSeq.TTG.A1		0	kmer
ShortSeq.TTT.A1		0	kmer
ShortSeq.A.A2		0	kmer
ShortSeq.C.A2		0	kmer
ShortSeq.G.A2		0	kmer
ShortSeq.T.A2		0	kmer
ShortSeq.AA.A2		0	kmer
ShortSeq.AC.A2		0	kmer
ShortSeq.AG.A2		0	kmer
ShortSeq.AT.A2		0	kmer
ShortSeq.CA.A2		0	kmer
ShortSeq.CC.A2		0	kmer
ShortSeq.CG.A2		0	kmer
ShortSeq.CT.A2		0	kmer
ShortSeq.GA.A2		0	kmer
ShortSeq.GC.A2		0	kmer
ShortSeq.GG.A2		0	kmer
ShortSeq.GT.A2		0	kmer
ShortSeq.TA.A2		0	kmer
ShortSeq.TC.A2		0	kmer
ShortSeq.TG.A2		0	kmer
ShortSeq.TT.A2		0	kmer
ShortSeq.AAA.A2		0	kmer
ShortSeq.AAC.A2		0	kmer
ShortSeq.AAG.A2		0	kmer
ShortSeq.AAT.A2		0	kmer
ShortSeq.ACA.A2		0	kmer
ShortSeq.ACC.A2		0	kmer
ShortSeq.ACG.A2		0	kmer
ShortSeq.ACT.A2		0	kmer
ShortSeq.AGA.A2		0	kmer
ShortSeq.AGC.A2		0	kmer
ShortSeq.AGG.A2		0	kmer
ShortSeq.AGT.A2		0	kmer
ShortSeq.ATA.A2		0	kmer
ShortSeq.ATC.A2		0	kmer
ShortSeq.ATG.A2		0	kmer
ShortSeq.ATT.A2		0	kmer
ShortSeq.CAA.A2		0	kmer
ShortSeq.CAC.A2		0	kmer
ShortSeq.CAG.A2		0	kmer
ShortSeq.CAT.A2		0	kmer
ShortSeq.CCA.A2		0	kmer
ShortSeq.CCC.A2		0	kmer
ShortSeq.CCG.A2		0	kmer
ShortSeq.CCT.A2		0	kmer
ShortSeq.CGA.A2		0	kmer
ShortSeq.CGC.A2		0	kmer
ShortSeq.CGG.A2		0	kmer
ShortSeq.CGT.A2		0	kmer
ShortSeq.CTA.A2		0	kmer
ShortSeq.CTC.A2		0	kmer
ShortSeq.CTG.A2		0	kmer
ShortSeq.CTT.A2		0	kmer
ShortSeq.GAA.A2		0	kmer
ShortSeq.GAC.A2		0	kmer
ShortSeq.GAG.A2		0	kmer
ShortSeq.GAT.A2		0	kmer
ShortSeq.GCA.A2		0	kmer
ShortSeq.GCC.A2		0	kmer
ShortSeq.GCG.A2		0	kmer
ShortSeq.GCT.A2		0	kmer
ShortSeq.GGA.A2		0	kmer
ShortSeq.GGC.A2		0	kmer
ShortSeq.GGG.A2		0	kmer
ShortSeq.GGT.A2		0	kmer
ShortSeq.GTA.A2		0	kmer
ShortSeq.GTC.A2		0	kmer
ShortSeq.GTG.A2		0	kmer
ShortSeq.GTT.A2		0	kmer
ShortSeq.TAA.A2		0	kmer
ShortSeq.TAC.A2		0	kmer
ShortSeq.TAG.A2		0	kmer
ShortSeq.TAT.A2		0	kmer
ShortSeq.TCA.A2		0	kmer
ShortSeq.TCC.A2		0	kmer
ShortSeq.TCG.A2		0	kmer
ShortSeq.TCT.A2		0	kmer
ShortSeq.TGA.A2		0	kmer
ShortSeq.TGC.A2		0	kmer
ShortSeq.TGG.A2		0	kmer
ShortSeq.TGT.A2		0	kmer
ShortSeq.TTA.A2		0	kmer
ShortSeq.TTC.A2		0	kmer
ShortSeq.TTG.A2		0	kmer
ShortSeq.TTT.A2		0	kmer
ShortSeq.A.I1_3p		0	kmer
ShortSeq.C.I1_3p		0	kmer
ShortSeq.G.I1_3p		0	kmer
ShortSeq.T.I1_3p		0	kmer
ShortSeq.AA.I1_3p		0	kmer
ShortSeq.AC.I1_3p		0	kmer
ShortSeq.AG.I1_3p		0	kmer
ShortSeq.AT.I1_3p		0	kmer
ShortSeq.CA.I1_3p		0	kmer
ShortSeq.CC.I1_3p		0	kmer
ShortSeq.CG.I1_3p		0	kmer
ShortSeq.CT.I1_3p		0	kmer
ShortSeq.GA.I1_3p		0	kmer
ShortSeq.GC.I1_3p		0	kmer
ShortSeq.GG.I1_3p		0	kmer
ShortSeq.GT.I1_3p		0	kmer
ShortSeq.TA.I1_3p		0	kmer
ShortSeq.TC.I1_3p		0	kmer
ShortSeq.TG.I1_3p		0	kmer
ShortSeq.TT.I1_3p		0	kmer
ShortSeq.AAA.I1_3p		0	kmer
ShortSeq.AAC.I1_3p		0	kmer
ShortSeq.AAG.I1_3p		0	kmer
ShortSeq.AAT.I1_3p		0	kmer
ShortSeq.ACA.I1_3p		0	kmer
ShortSeq.ACC.I1_3p		0	kmer
ShortSeq.ACG.I1_3p		0	kmer
ShortSeq.ACT.I1_3p		0	kmer
ShortSeq.AGA.I1_3p		0	kmer
ShortSeq.AGC.I1_3p		0	kmer
ShortSeq.AGG.I1_3p		0	kmer
ShortSeq.AGT.I1_3p		0	kmer
ShortSeq.ATA.I1_3p		0	kmer
ShortSeq.ATC.I1_3p		0	kmer
ShortSeq.ATG.I1_3p		0	kmer
ShortSeq.ATT.I1_3p		0	kmer
ShortSeq.CAA.I1_3p		0	kmer
ShortSeq.CAC.I1_3p		0	kmer
ShortSeq.CAG.I1_3p		0	kmer
ShortSeq.CAT.I1_3p		0	kmer
ShortSeq.CCA.I1_3p		0	kmer
ShortSeq.CCC.I1_3p		0	kmer
ShortSeq.CCG.I1_3p		0	kmer
ShortSeq.CCT.I1_3p		0	kmer
ShortSeq.CGA.I1_3p		0	kmer
ShortSeq.CGC.I1_3p		0	kmer
ShortSeq.CGG.I1_3p		0	kmer
ShortSeq.CGT.I1_3p		0	kmer
ShortSeq.CTA.I1_3p		0	kmer
ShortSeq.CTC.I1_3p		0	kmer
ShortSeq.CTG.I1_3p		0	kmer
ShortSeq.CTT.I1_3p		0	kmer
ShortSeq.GAA.I1_3p		0	kmer
ShortSeq.GAC.I1_3p		0	kmer
ShortSeq.GAG.I1_3p		0	kmer
ShortSeq.GAT.I1_3p		0	kmer
ShortSeq.GCA.I1_3p		0	kmer
ShortSeq.GCC.I1_3p		0	kmer
ShortSeq.GCG.I1_3p		0	kmer
ShortSeq.GCT.I1_3p		0	kmer
ShortSeq.GGA.I1_3p		0	kmer
ShortSeq.GGC.I1_3p		0	kmer
ShortSeq.GGG.I1_3p		0	kmer
ShortSeq.GGT.I1_3p		0	kmer
ShortSeq.GTA.I1_3p		0	kmer
ShortSeq.GTC.I1_3p		0	kmer
ShortSeq.GTG.I1_3p		0	kmer
ShortSeq.GTT.I1_3p		0	kmer
ShortSeq.TAA.I1_3p		0	kmer
ShortSeq.TAC.I1_3p		0	kmer
ShortSeq.TAG.I1_3p		0	kmer
ShortSeq.TAT.I1_3p		0	kmer
ShortSeq.TCA.I1_3p		0	kmer
ShortSeq.TCC.I1_3p		0	kmer
ShortSeq.TCG.I1_3p		0	kmer
ShortSeq.TCT.I1_3p		0	kmer
ShortSeq.TGA.I1_3p		0	kmer
ShortSeq.TGC.I1_3p		0	kmer
ShortSeq.TGG.I1_3p		0	kmer
ShortSeq.TGT.I1_3p		0	kmer
ShortSeq.TTA.I1_3p		0	kmer
ShortSeq.TTC.I1_3p		0	kmer
ShortSeq.TTG.I1_3p		0	kmer
ShortSeq.TTT.I1_3p		0	kmer
Nova.NESS1		0	splicing_element
Nova.I2_5p		0	splicing_element
Nova.NESS2		0	splicing_element
Nova.C1		0	splicing_element
Nova.NISE3		0	splicing_element
Nova.NESE1		0	splicing_element
Nova.C2		0	splicing_element
Nova.I1_5p		0	splicing_element
Nova.I2_3p		0	splicing_element
Nova.A1		0	splicing_element
Nova.A2		0	splicing_element
Nova.NISE2		0	splicing_element
Nova.NISE1		0	splicing_element
Nova.I1_3p		0	splicing_element
Nova.NISS1		0	splicing_element
Nova.NISS2		0	splicing_element
Nova.NESS1.withCons		0	splicing_element
Nova.I2_5p.withCons		0	splicing_element
Nova.NESS2.withCons		0	splicing_element
Nova.NISE3.withCons		0	splicing_element
Nova.NESE1.withCons		0	splicing_element
Nova.I2_3p.withCons		0	splicing_element
Nova.I1_5p.withCons		0	splicing_element
Nova.NISE2.withCons		0	splicing_element
Nova.NISE1.withCons		0	splicing_element
Nova.NISS1.withCons		0	splicing_element
Nova.I1_3p.withCons		0	splicing_element
Nova.NISS2.withCons		0	splicing_element
NovaClust.NESE1		0	splicing_element
NovaClust.NESS1		0	splicing_element
NovaClust.NESS2		0	splicing_element
NovaClust.NISE1		0	splicing_element
NovaClust.NISE2		0	splicing_element
NovaClust.NISE3		0	splicing_element
NovaClust.NISS1		0	splicing_element
NovaClust.NISS2		0	splicing_element
9G8.I1_3p		0	RBP_binding_motif
9G8.I1_3p.withCons		0	RBP_binding_motif
9G8.I1_5p		0	RBP_binding_motif
9G8.I1_5p.withCons		0	RBP_binding_motif
9G8.I2_3p		0	RBP_binding_motif
9G8.I2_3p.withCons		0	RBP_binding_motif
9G8.I2_5p		0	RBP_binding_motif
9G8.I2_5p.withCons		0	RBP_binding_motif
9G8.C1		0	RBP_binding_motif
9G8.A1		0	RBP_binding_motif
9G8.A2		0	RBP_binding_motif
9G8.C2		0	RBP_binding_motif
9G8.I1		1	RBP_binding_motif
9G8.I2		1	RBP_binding_motif
A1CF.I1_3p		0	RBP_binding_motif
A1CF.I1_3p.withCons		0	RBP_binding_motif
A1CF.I1_5p		0	RBP_binding_motif
A1CF.I1_5p.withCons		0	RBP_binding_motif
A1CF.I2_3p		0	RBP_binding_motif
A1CF.I2_3p.withCons		0	RBP_binding_motif
A1CF.I2_5p		0	RBP_binding_motif
A1CF.I2_5p.withCons		0	RBP_binding_motif
A1CF.C1		0	RBP_binding_motif
A1CF.A1		0	RBP_binding_motif
A1CF.A2		0	RBP_binding_motif
A1CF.C2		0	RBP_binding_motif
A1CF.I1		1	RBP_binding_motif
A1CF.I2		1	RBP_binding_motif
ANKHD1.I1_3p		0	RBP_binding_motif
ANKHD1.I1_3p.withCons		0	RBP_binding_motif
ANKHD1.I1_5p		0	RBP_binding_motif
ANKHD1.I1_5p.withCons		0	RBP_binding_motif
ANKHD1.I2_3p		0	RBP_binding_motif
ANKHD1.I2_3p.withCons		0	RBP_binding_motif
ANKHD1.I2_5p		0	RBP_binding_motif
ANKHD1.I2_5p.withCons		0	RBP_binding_motif
ANKHD1.C1		0	RBP_binding_motif
ANKHD1.A1		0	RBP_binding_motif
ANKHD1.A2		0	RBP_binding_motif
ANKHD1.C2		0	RBP_binding_motif
ANKHD1.I1		1	RBP_binding_motif
ANKHD1.I2		1	RBP_binding_motif
BRUNOL4.I1_3p		0	RBP_binding_motif
BRUNOL4.I1_3p.withCons		0	RBP_binding_motif
BRUNOL4.I1_5p		0	RBP_binding_motif
BRUNOL4.I1_5p.withCons		0	RBP_binding_motif
BRUNOL4.I2_3p		0	RBP_binding_motif
BRUNOL4.I2_3p.withCons		0	RBP_binding_motif
BRUNOL4.I2_5p		0	RBP_binding_motif
BRUNOL4.I2_5p.withCons		0	RBP_binding_motif
BRUNOL4.C1		0	RBP_binding_motif
BRUNOL4.A1		0	RBP_binding_motif
BRUNOL4.A2		0	RBP_binding_motif
BRUNOL4.C2		0	RBP_binding_motif
BRUNOL4.I1		1	RBP_binding_motif
BRUNOL4.I2		1	RBP_binding_motif
BRUNOL5.I1_3p		0	RBP_binding_motif
BRUNOL5.I1_3p.withCons		0	RBP_binding_motif
BRUNOL5.I1_5p		0	RBP_binding_motif
BRUNOL5.I1_5p.withCons		0	RBP_binding_motif
BRUNOL5.I2_3p		0	RBP_binding_motif
BRUNOL5.I2_3p.withCons		0	RBP_binding_motif
BRUNOL5.I2_5p		0	RBP_binding_motif
BRUNOL5.I2_5p.withCons		0	RBP_binding_motif
BRUNOL5.C1		0	RBP_binding_motif
BRUNOL5.A1		0	RBP_binding_motif
BRUNOL5.A2		0	RBP_binding_motif
BRUNOL5.C2		0	RBP_binding_motif
BRUNOL5.I1		1	RBP_binding_motif
BRUNOL5.I2		1	RBP_binding_motif
BRUNOL6.I1_3p		0	RBP_binding_motif
BRUNOL6.I1_3p.withCons		0	RBP_binding_motif
BRUNOL6.I1_5p		0	RBP_binding_motif
BRUNOL6.I1_5p.withCons		0	RBP_binding_motif
BRUNOL6.I2_3p		0	RBP_binding_motif
BRUNOL6.I2_3p.withCons		0	RBP_binding_motif
BRUNOL6.I2_5p		0	RBP_binding_motif
BRUNOL6.I2_5p.withCons		0	RBP_binding_motif
BRUNOL6.C1		0	RBP_binding_motif
BRUNOL6.A1		0	RBP_binding_motif
BRUNOL6.A2		0	RBP_binding_motif
BRUNOL6.C2		0	RBP_binding_motif
BRUNOL6.I1		1	RBP_binding_motif
BRUNOL6.I2		1	RBP_binding_motif
CNOT4.I1_3p		0	RBP_binding_motif
CNOT4.I1_3p.withCons		0	RBP_binding_motif
CNOT4.I1_5p		0	RBP_binding_motif
CNOT4.I1_5p.withCons		0	RBP_binding_motif
CNOT4.I2_3p		0	RBP_binding_motif
CNOT4.I2_3p.withCons		0	RBP_binding_motif
CNOT4.I2_5p		0	RBP_binding_motif
CNOT4.I2_5p.withCons		0	RBP_binding_motif
CNOT4.C1		0	RBP_binding_motif
CNOT4.A1		0	RBP_binding_motif
CNOT4.A2		0	RBP_binding_motif
CNOT4.C2		0	RBP_binding_motif
CNOT4.I1		1	RBP_binding_motif
CNOT4.I2		1	RBP_binding_motif
CPEB2.I1_3p		0	RBP_binding_motif
CPEB2.I1_3p.withCons		0	RBP_binding_motif
CPEB2.I1_5p		0	RBP_binding_motif
CPEB2.I1_5p.withCons		0	RBP_binding_motif
CPEB2.I2_3p		0	RBP_binding_motif
CPEB2.I2_3p.withCons		0	RBP_binding_motif
CPEB2.I2_5p		0	RBP_binding_motif
CPEB2.I2_5p.withCons		0	RBP_binding_motif
CPEB2.C1		0	RBP_binding_motif
CPEB2.A1		0	RBP_binding_motif
CPEB2.A2		0	RBP_binding_motif
CPEB2.C2		0	RBP_binding_motif
CPEB2.I1		1	RBP_binding_motif
CPEB2.I2		1	RBP_binding_motif
CPEB4.I1_3p		0	RBP_binding_motif
CPEB4.I1_3p.withCons		0	RBP_binding_motif
CPEB4.I1_5p		0	RBP_binding_motif
CPEB4.I1_5p.withCons		0	RBP_binding_motif
CPEB4.I2_3p		0	RBP_binding_motif
CPEB4.I2_3p.withCons		0	RBP_binding_motif
CPEB4.I2_5p		0	RBP_binding_motif
CPEB4.I2_5p.withCons		0	RBP_binding_motif
CPEB4.C1		0	RBP_binding_motif
CPEB4.A1		0	RBP_binding_motif
CPEB4.A2		0	RBP_binding_motif
CPEB4.C2		0	RBP_binding_motif
CPEB4.I1		1	RBP_binding_motif
CPEB4.I2		1	RBP_binding_motif
DAZAP1.I1_3p		0	RBP_binding_motif
DAZAP1.I1_3p.withCons		0	RBP_binding_motif
DAZAP1.I1_5p		0	RBP_binding_motif
DAZAP1.I1_5p.withCons		0	RBP_binding_motif
DAZAP1.I2_3p		0	RBP_binding_motif
DAZAP1.I2_3p.withCons		0	RBP_binding_motif
DAZAP1.I2_5p		0	RBP_binding_motif
DAZAP1.I2_5p.withCons		0	RBP_binding_motif
DAZAP1.C1		0	RBP_binding_motif
DAZAP1.A1		0	RBP_binding_motif
DAZAP1.A2		0	RBP_binding_motif
DAZAP1.C2		0	RBP_binding_motif
DAZAP1.I1		1	RBP_binding_motif
DAZAP1.I2		1	RBP_binding_motif
ENOX1.I1_3p		0	RBP_binding_motif
ENOX1.I1_3p.withCons		0	RBP_binding_motif
ENOX1.I1_5p		0	RBP_binding_motif
ENOX1.I1_5p.withCons		0	RBP_binding_motif
ENOX1.I2_3p		0	RBP_binding_motif
ENOX1.I2_3p.withCons		0	RBP_binding_motif
ENOX1.I2_5p		0	RBP_binding_motif
ENOX1.I2_5p.withCons		0	RBP_binding_motif
ENOX1.C1		0	RBP_binding_motif
ENOX1.A1		0	RBP_binding_motif
ENOX1.A2		0	RBP_binding_motif
ENOX1.C2		0	RBP_binding_motif
ENOX1.I1		1	RBP_binding_motif
ENOX1.I2		1	RBP_binding_motif
ESRP1.I1_3p		0	RBP_binding_motif
ESRP1.I1_3p.withCons		0	RBP_binding_motif
ESRP1.I1_5p		0	RBP_binding_motif
ESRP1.I1_5p.withCons		0	RBP_binding_motif
ESRP1.I2_3p		0	RBP_binding_motif
ESRP1.I2_3p.withCons		0	RBP_binding_motif
ESRP1.I2_5p		0	RBP_binding_motif
ESRP1.I2_5p.withCons		0	RBP_binding_motif
ESRP1.C1		0	RBP_binding_motif
ESRP1.A1		0	RBP_binding_motif
ESRP1.A2		0	RBP_binding_motif
ESRP1.C2		0	RBP_binding_motif
ESRP1.I1		1	RBP_binding_motif
ESRP1.I2		1	RBP_binding_motif
ESRP2.I1_3p		0	RBP_binding_motif
ESRP2.I1_3p.withCons		0	RBP_binding_motif
ESRP2.I1_5p		0	RBP_binding_motif
ESRP2.I1_5p.withCons		0	RBP_binding_motif
ESRP2.I2_3p		0	RBP_binding_motif
ESRP2.I2_3p.withCons		0	RBP_binding_motif
ESRP2.I2_5p		0	RBP_binding_motif
ESRP2.I2_5p.withCons		0	RBP_binding_motif
ESRP2.C1		0	RBP_binding_motif
ESRP2.A1		0	RBP_binding_motif
ESRP2.A2		0	RBP_binding_motif
ESRP2.C2		0	RBP_binding_motif
ESRP2.I1		1	RBP_binding_motif
ESRP2.I2		1	RBP_binding_motif
FMR1.I1_3p		0	RBP_binding_motif
FMR1.I1_3p.withCons		0	RBP_binding_motif
FMR1.I1_5p		0	RBP_binding_motif
FMR1.I1_5p.withCons		0	RBP_binding_motif
FMR1.I2_3p		0	RBP_binding_motif
FMR1.I2_3p.withCons		0	RBP_binding_motif
FMR1.I2_5p		0	RBP_binding_motif
FMR1.I2_5p.withCons		0	RBP_binding_motif
FMR1.C1		0	RBP_binding_motif
FMR1.A1		0	RBP_binding_motif
FMR1.A2		0	RBP_binding_motif
FMR1.C2		0	RBP_binding_motif
FMR1.I1		1	RBP_binding_motif
FMR1.I2		1	RBP_binding_motif
FUS.I1_3p		0	RBP_binding_motif
FUS.I1_3p.withCons		0	RBP_binding_motif
FUS.I1_5p		0	RBP_binding_motif
FUS.I1_5p.withCons		0	RBP_binding_motif
FUS.I2_3p		0	RBP_binding_motif
FUS.I2_3p.withCons		0	RBP_binding_motif
FUS.I2_5p		0	RBP_binding_motif
FUS.I2_5p.withCons		0	RBP_binding_motif
FUS.C1		0	RBP_binding_motif
FUS.A1		0	RBP_binding_motif
FUS.A2		0	RBP_binding_motif
FUS.C2		0	RBP_binding_motif
FUS.I1		1	RBP_binding_motif
FUS.I2		1	RBP_binding_motif
FXR1.I1_3p		0	RBP_binding_motif
FXR1.I1_3p.withCons		0	RBP_binding_motif
FXR1.I1_5p		0	RBP_binding_motif
FXR1.I1_5p.withCons		0	RBP_binding_motif
FXR1.I2_3p		0	RBP_binding_motif
FXR1.I2_3p.withCons		0	RBP_binding_motif
FXR1.I2_5p		0	RBP_binding_motif
FXR1.I2_5p.withCons		0	RBP_binding_motif
FXR1.C1		0	RBP_binding_motif
FXR1.A1		0	RBP_binding_motif
FXR1.A2		0	RBP_binding_motif
FXR1.C2		0	RBP_binding_motif
FXR1.I1		1	RBP_binding_motif
FXR1.I2		1	RBP_binding_motif
FXR2.I1_3p		0	RBP_binding_motif
FXR2.I1_3p.withCons		0	RBP_binding_motif
FXR2.I1_5p		0	RBP_binding_motif
FXR2.I1_5p.withCons		0	RBP_binding_motif
FXR2.I2_3p		0	RBP_binding_motif
FXR2.I2_3p.withCons		0	RBP_binding_motif
FXR2.I2_5p		0	RBP_binding_motif
FXR2.I2_5p.withCons		0	RBP_binding_motif
FXR2.C1		0	RBP_binding_motif
FXR2.A1		0	RBP_binding_motif
FXR2.A2		0	RBP_binding_motif
FXR2.C2		0	RBP_binding_motif
FXR2.I1		1	RBP_binding_motif
FXR2.I2		1	RBP_binding_motif
G3BP2.I1_3p		0	RBP_binding_motif
G3BP2.I1_3p.withCons		0	RBP_binding_motif
G3BP2.I1_5p		0	RBP_binding_motif
G3BP2.I1_5p.withCons		0	RBP_binding_motif
G3BP2.I2_3p		0	RBP_binding_motif
G3BP2.I2_3p.withCons		0	RBP_binding_motif
G3BP2.I2_5p		0	RBP_binding_motif
G3BP2.I2_5p.withCons		0	RBP_binding_motif
G3BP2.C1		0	RBP_binding_motif
G3BP2.A1		0	RBP_binding_motif
G3BP2.A2		0	RBP_binding_motif
G3BP2.C2		0	RBP_binding_motif
G3BP2.I1		1	RBP_binding_motif
G3BP2.I2		1	RBP_binding_motif
HNRNPA1.I1_3p		0	RBP_binding_motif
HNRNPA1.I1_3p.withCons		0	RBP_binding_motif
HNRNPA1.I1_5p		0	RBP_binding_motif
HNRNPA1.I1_5p.withCons		0	RBP_binding_motif
HNRNPA1.I2_3p		0	RBP_binding_motif
HNRNPA1.I2_3p.withCons		0	RBP_binding_motif
HNRNPA1.I2_5p		0	RBP_binding_motif
HNRNPA1.I2_5p.withCons		0	RBP_binding_motif
HNRNPA1.C1		0	RBP_binding_motif
HNRNPA1.A1		0	RBP_binding_motif
HNRNPA1.A2		0	RBP_binding_motif
HNRNPA1.C2		0	RBP_binding_motif
HNRNPA1.I1		1	RBP_binding_motif
HNRNPA1.I2		1	RBP_binding_motif
HNRNPA1L2.I1_3p		0	RBP_binding_motif
HNRNPA1L2.I1_3p.withCons		0	RBP_binding_motif
HNRNPA1L2.I1_5p		0	RBP_binding_motif
HNRNPA1L2.I1_5p.withCons		0	RBP_binding_motif
HNRNPA1L2.I2_3p		0	RBP_binding_motif
HNRNPA1L2.I2_3p.withCons		0	RBP_binding_motif
HNRNPA1L2.I2_5p		0	RBP_binding_motif
HNRNPA1L2.I2_5p.withCons		0	RBP_binding_motif
HNRNPA1L2.C1		0	RBP_binding_motif
HNRNPA1L2.A1		0	RBP_binding_motif
HNRNPA1L2.A2		0	RBP_binding_motif
HNRNPA1L2.C2		0	RBP_binding_motif
HNRNPA1L2.I1		1	RBP_binding_motif
HNRNPA1L2.I2		1	RBP_binding_motif
HNRNPA2B1.I1_3p		0	RBP_binding_motif
HNRNPA2B1.I1_3p.withCons		0	RBP_binding_motif
HNRNPA2B1.I1_5p		0	RBP_binding_motif
HNRNPA2B1.I1_5p.withCons		0	RBP_binding_motif
HNRNPA2B1.I2_3p		0	RBP_binding_motif
HNRNPA2B1.I2_3p.withCons		0	RBP_binding_motif
HNRNPA2B1.I2_5p		0	RBP_binding_motif
HNRNPA2B1.I2_5p.withCons		0	RBP_binding_motif
HNRNPA2B1.C1		0	RBP_binding_motif
HNRNPA2B1.A1		0	RBP_binding_motif
HNRNPA2B1.A2		0	RBP_binding_motif
HNRNPA2B1.C2		0	RBP_binding_motif
HNRNPA2B1.I1		1	RBP_binding_motif
HNRNPA2B1.I2		1	RBP_binding_motif
HNRNPC.I1_3p		0	RBP_binding_motif
HNRNPC.I1_3p.withCons		0	RBP_binding_motif
HNRNPC.I1_5p		0	RBP_binding_motif
HNRNPC.I1_5p.withCons		0	RBP_binding_motif
HNRNPC.I2_3p		0	RBP_binding_motif
HNRNPC.I2_3p.withCons		0	RBP_binding_motif
HNRNPC.I2_5p		0	RBP_binding_motif
HNRNPC.I2_5p.withCons		0	RBP_binding_motif
HNRNPC.C1		0	RBP_binding_motif
HNRNPC.A1		0	RBP_binding_motif
HNRNPC.A2		0	RBP_binding_motif
HNRNPC.C2		0	RBP_binding_motif
HNRNPC.I1		1	RBP_binding_motif
HNRNPC.I2		1	RBP_binding_motif
HNRNPCL1.I1_3p		0	RBP_binding_motif
HNRNPCL1.I1_3p.withCons		0	RBP_binding_motif
HNRNPCL1.I1_5p		0	RBP_binding_motif
HNRNPCL1.I1_5p.withCons		0	RBP_binding_motif
HNRNPCL1.I2_3p		0	RBP_binding_motif
HNRNPCL1.I2_3p.withCons		0	RBP_binding_motif
HNRNPCL1.I2_5p		0	RBP_binding_motif
HNRNPCL1.I2_5p.withCons		0	RBP_binding_motif
HNRNPCL1.C1		0	RBP_binding_motif
HNRNPCL1.A1		0	RBP_binding_motif
HNRNPCL1.A2		0	RBP_binding_motif
HNRNPCL1.C2		0	RBP_binding_motif
HNRNPCL1.I1		1	RBP_binding_motif
HNRNPCL1.I2		1	RBP_binding_motif
HNRNPH2.I1_3p		0	RBP_binding_motif
HNRNPH2.I1_3p.withCons		0	RBP_binding_motif
HNRNPH2.I1_5p		0	RBP_binding_motif
HNRNPH2.I1_5p.withCons		0	RBP_binding_motif
HNRNPH2.I2_3p		0	RBP_binding_motif
HNRNPH2.I2_3p.withCons		0	RBP_binding_motif
HNRNPH2.I2_5p		0	RBP_binding_motif
HNRNPH2.I2_5p.withCons		0	RBP_binding_motif
HNRNPH2.C1		0	RBP_binding_motif
HNRNPH2.A1		0	RBP_binding_motif
HNRNPH2.A2		0	RBP_binding_motif
HNRNPH2.C2		0	RBP_binding_motif
HNRNPH2.I1		1	RBP_binding_motif
HNRNPH2.I2		1	RBP_binding_motif
HNRNPK.I1_3p		0	RBP_binding_motif
HNRNPK.I1_3p.withCons		0	RBP_binding_motif
HNRNPK.I1_5p		0	RBP_binding_motif
HNRNPK.I1_5p.withCons		0	RBP_binding_motif
HNRNPK.I2_3p		0	RBP_binding_motif
HNRNPK.I2_3p.withCons		0	RBP_binding_motif
HNRNPK.I2_5p		0	RBP_binding_motif
HNRNPK.I2_5p.withCons		0	RBP_binding_motif
HNRNPK.C1		0	RBP_binding_motif
HNRNPK.A1		0	RBP_binding_motif
HNRNPK.A2		0	RBP_binding_motif
HNRNPK.C2		0	RBP_binding_motif
HNRNPK.I1		1	RBP_binding_motif
HNRNPK.I2		1	RBP_binding_motif
HNRNPL_v1.I1_3p		0	RBP_binding_motif
HNRNPL_v1.I1_3p.withCons		0	RBP_binding_motif
HNRNPL_v1.I1_5p		0	RBP_binding_motif
HNRNPL_v1.I1_5p.withCons		0	RBP_binding_motif
HNRNPL_v1.I2_3p		0	RBP_binding_motif
HNRNPL_v1.I2_3p.withCons		0	RBP_binding_motif
HNRNPL_v1.I2_5p		0	RBP_binding_motif
HNRNPL_v1.I2_5p.withCons		0	RBP_binding_motif
HNRNPL_v1.C1		0	RBP_binding_motif
HNRNPL_v1.A1		0	RBP_binding_motif
HNRNPL_v1.A2		0	RBP_binding_motif
HNRNPL_v1.C2		0	RBP_binding_motif
HNRNPL_v1.I1		1	RBP_binding_motif
HNRNPL_v1.I2		1	RBP_binding_motif
HNRNPL_v2.I1_3p		0	RBP_binding_motif
HNRNPL_v2.I1_3p.withCons		0	RBP_binding_motif
HNRNPL_v2.I1_5p		0	RBP_binding_motif
HNRNPL_v2.I1_5p.withCons		0	RBP_binding_motif
HNRNPL_v2.I2_3p		0	RBP_binding_motif
HNRNPL_v2.I2_3p.withCons		0	RBP_binding_motif
HNRNPL_v2.I2_5p		0	RBP_binding_motif
HNRNPL_v2.I2_5p.withCons		0	RBP_binding_motif
HNRNPL_v2.C1		0	RBP_binding_motif
HNRNPL_v2.A1		0	RBP_binding_motif
HNRNPL_v2.A2		0	RBP_binding_motif
HNRNPL_v2.C2		0	RBP_binding_motif
HNRNPL_v2.I1		1	RBP_binding_motif
HNRNPL_v2.I2		1	RBP_binding_motif
HNRPLL.I1_3p		0	RBP_binding_motif
HNRPLL.I1_3p.withCons		0	RBP_binding_motif
HNRPLL.I1_5p		0	RBP_binding_motif
HNRPLL.I1_5p.withCons		0	RBP_binding_motif
HNRPLL.I2_3p		0	RBP_binding_motif
HNRPLL.I2_3p.withCons		0	RBP_binding_motif
HNRPLL.I2_5p		0	RBP_binding_motif
HNRPLL.I2_5p.withCons		0	RBP_binding_motif
HNRPLL.C1		0	RBP_binding_motif
HNRPLL.A1		0	RBP_binding_motif
HNRPLL.A2		0	RBP_binding_motif
HNRPLL.C2		0	RBP_binding_motif
HNRPLL.I1		1	RBP_binding_motif
HNRPLL.I2		1	RBP_binding_motif
HuR_v1.I1_3p		0	RBP_binding_motif
HuR_v1.I1_3p.withCons		0	RBP_binding_motif
HuR_v1.I1_5p		0	RBP_binding_motif
HuR_v1.I1_5p.withCons		0	RBP_binding_motif
HuR_v1.I2_3p		0	RBP_binding_motif
HuR_v1.I2_3p.withCons		0	RBP_binding_motif
HuR_v1.I2_5p		0	RBP_binding_motif
HuR_v1.I2_5p.withCons		0	RBP_binding_motif
HuR_v1.C1		0	RBP_binding_motif
HuR_v1.A1		0	RBP_binding_motif
HuR_v1.A2		0	RBP_binding_motif
HuR_v1.C2		0	RBP_binding_motif
HuR_v1.I1		1	RBP_binding_motif
HuR_v1.I2		1	RBP_binding_motif
HuR_v2.I1_3p		0	RBP_binding_motif
HuR_v2.I1_3p.withCons		0	RBP_binding_motif
HuR_v2.I1_5p		0	RBP_binding_motif
HuR_v2.I1_5p.withCons		0	RBP_binding_motif
HuR_v2.I2_3p		0	RBP_binding_motif
HuR_v2.I2_3p.withCons		0	RBP_binding_motif
HuR_v2.I2_5p		0	RBP_binding_motif
HuR_v2.I2_5p.withCons		0	RBP_binding_motif
HuR_v2.C1		0	RBP_binding_motif
HuR_v2.A1		0	RBP_binding_motif
HuR_v2.A2		0	RBP_binding_motif
HuR_v2.C2		0	RBP_binding_motif
HuR_v2.I1		1	RBP_binding_motif
HuR_v2.I2		1	RBP_binding_motif
HuR_v3.I1_3p		0	RBP_binding_motif
HuR_v3.I1_3p.withCons		0	RBP_binding_motif
HuR_v3.I1_5p		0	RBP_binding_motif
HuR_v3.I1_5p.withCons		0	RBP_binding_motif
HuR_v3.I2_3p		0	RBP_binding_motif
HuR_v3.I2_3p.withCons		0	RBP_binding_motif
HuR_v3.I2_5p		0	RBP_binding_motif
HuR_v3.I2_5p.withCons		0	RBP_binding_motif
HuR_v3.C1		0	RBP_binding_motif
HuR_v3.A1		0	RBP_binding_motif
HuR_v3.A2		0	RBP_binding_motif
HuR_v3.C2		0	RBP_binding_motif
HuR_v3.I1		1	RBP_binding_motif
HuR_v3.I2		1	RBP_binding_motif
HuR_v4.I1_3p		0	RBP_binding_motif
HuR_v4.I1_3p.withCons		0	RBP_binding_motif
HuR_v4.I1_5p		0	RBP_binding_motif
HuR_v4.I1_5p.withCons		0	RBP_binding_motif
HuR_v4.I2_3p		0	RBP_binding_motif
HuR_v4.I2_3p.withCons		0	RBP_binding_motif
HuR_v4.I2_5p		0	RBP_binding_motif
HuR_v4.I2_5p.withCons		0	RBP_binding_motif
HuR_v4.C1		0	RBP_binding_motif
HuR_v4.A1		0	RBP_binding_motif
HuR_v4.A2		0	RBP_binding_motif
HuR_v4.C2		0	RBP_binding_motif
HuR_v4.I1		1	RBP_binding_motif
HuR_v4.I2		1	RBP_binding_motif
HuR_v5.I1_3p		0	RBP_binding_motif
HuR_v5.I1_3p.withCons		0	RBP_binding_motif
HuR_v5.I1_5p		0	RBP_binding_motif
HuR_v5.I1_5p.withCons		0	RBP_binding_motif
HuR_v5.I2_3p		0	RBP_binding_motif
HuR_v5.I2_3p.withCons		0	RBP_binding_motif
HuR_v5.I2_5p		0	RBP_binding_motif
HuR_v5.I2_5p.withCons		0	RBP_binding_motif
HuR_v5.C1		0	RBP_binding_motif
HuR_v5.A1		0	RBP_binding_motif
HuR_v5.A2		0	RBP_binding_motif
HuR_v5.C2		0	RBP_binding_motif
HuR_v5.I1		1	RBP_binding_motif
HuR_v5.I2		1	RBP_binding_motif
IGF2BP2.I1_3p		0	RBP_binding_motif
IGF2BP2.I1_3p.withCons		0	RBP_binding_motif
IGF2BP2.I1_5p		0	RBP_binding_motif
IGF2BP2.I1_5p.withCons		0	RBP_binding_motif
IGF2BP2.I2_3p		0	RBP_binding_motif
IGF2BP2.I2_3p.withCons		0	RBP_binding_motif
IGF2BP2.I2_5p		0	RBP_binding_motif
IGF2BP2.I2_5p.withCons		0	RBP_binding_motif
IGF2BP2.C1		0	RBP_binding_motif
IGF2BP2.A1		0	RBP_binding_motif
IGF2BP2.A2		0	RBP_binding_motif
IGF2BP2.C2		0	RBP_binding_motif
IGF2BP2.I1		1	RBP_binding_motif
IGF2BP2.I2		1	RBP_binding_motif
IGF2BP3.I1_3p		0	RBP_binding_motif
IGF2BP3.I1_3p.withCons		0	RBP_binding_motif
IGF2BP3.I1_5p		0	RBP_binding_motif
IGF2BP3.I1_5p.withCons		0	RBP_binding_motif
IGF2BP3.I2_3p		0	RBP_binding_motif
IGF2BP3.I2_3p.withCons		0	RBP_binding_motif
IGF2BP3.I2_5p		0	RBP_binding_motif
IGF2BP3.I2_5p.withCons		0	RBP_binding_motif
IGF2BP3.C1		0	RBP_binding_motif
IGF2BP3.A1		0	RBP_binding_motif
IGF2BP3.A2		0	RBP_binding_motif
IGF2BP3.C2		0	RBP_binding_motif
IGF2BP3.I1		1	RBP_binding_motif
IGF2BP3.I2		1	RBP_binding_motif
KHDRBS1.I1_3p		0	RBP_binding_motif
KHDRBS1.I1_3p.withCons		0	RBP_binding_motif
KHDRBS1.I1_5p		0	RBP_binding_motif
KHDRBS1.I1_5p.withCons		0	RBP_binding_motif
KHDRBS1.I2_3p		0	RBP_binding_motif
KHDRBS1.I2_3p.withCons		0	RBP_binding_motif
KHDRBS1.I2_5p		0	RBP_binding_motif
KHDRBS1.I2_5p.withCons		0	RBP_binding_motif
KHDRBS1.C1		0	RBP_binding_motif
KHDRBS1.A1		0	RBP_binding_motif
KHDRBS1.A2		0	RBP_binding_motif
KHDRBS1.C2		0	RBP_binding_motif
KHDRBS1.I1		1	RBP_binding_motif
KHDRBS1.I2		1	RBP_binding_motif
KHDRBS2.I1_3p		0	RBP_binding_motif
KHDRBS2.I1_3p.withCons		0	RBP_binding_motif
KHDRBS2.I1_5p		0	RBP_binding_motif
KHDRBS2.I1_5p.withCons		0	RBP_binding_motif
KHDRBS2.I2_3p		0	RBP_binding_motif
KHDRBS2.I2_3p.withCons		0	RBP_binding_motif
KHDRBS2.I2_5p		0	RBP_binding_motif
KHDRBS2.I2_5p.withCons		0	RBP_binding_motif
KHDRBS2.C1		0	RBP_binding_motif
KHDRBS2.A1		0	RBP_binding_motif
KHDRBS2.A2		0	RBP_binding_motif
KHDRBS2.C2		0	RBP_binding_motif
KHDRBS2.I1		1	RBP_binding_motif
KHDRBS2.I2		1	RBP_binding_motif
KHDRBS3.I1_3p		0	RBP_binding_motif
KHDRBS3.I1_3p.withCons		0	RBP_binding_motif
KHDRBS3.I1_5p		0	RBP_binding_motif
KHDRBS3.I1_5p.withCons		0	RBP_binding_motif
KHDRBS3.I2_3p		0	RBP_binding_motif
KHDRBS3.I2_3p.withCons		0	RBP_binding_motif
KHDRBS3.I2_5p		0	RBP_binding_motif
KHDRBS3.I2_5p.withCons		0	RBP_binding_motif
KHDRBS3.C1		0	RBP_binding_motif
KHDRBS3.A1		0	RBP_binding_motif
KHDRBS3.A2		0	RBP_binding_motif
KHDRBS3.C2		0	RBP_binding_motif
KHDRBS3.I1		1	RBP_binding_motif
KHDRBS3.I2		1	RBP_binding_motif
LIN28A_v1.I1_3p		0	RBP_binding_motif
LIN28A_v1.I1_3p.withCons		0	RBP_binding_motif
LIN28A_v1.I1_5p		0	RBP_binding_motif
LIN28A_v1.I1_5p.withCons		0	RBP_binding_motif
LIN28A_v1.I2_3p		0	RBP_binding_motif
LIN28A_v1.I2_3p.withCons		0	RBP_binding_motif
LIN28A_v1.I2_5p		0	RBP_binding_motif
LIN28A_v1.I2_5p.withCons		0	RBP_binding_motif
LIN28A_v1.C1		0	RBP_binding_motif
LIN28A_v1.A1		0	RBP_binding_motif
LIN28A_v1.A2		0	RBP_binding_motif
LIN28A_v1.C2		0	RBP_binding_motif
LIN28A_v1.I1		1	RBP_binding_motif
LIN28A_v1.I2		1	RBP_binding_motif
LIN28A_v2.I1_3p		0	RBP_binding_motif
LIN28A_v2.I1_3p.withCons		0	RBP_binding_motif
LIN28A_v2.I1_5p		0	RBP_binding_motif
LIN28A_v2.I1_5p.withCons		0	RBP_binding_motif
LIN28A_v2.I2_3p		0	RBP_binding_motif
LIN28A_v2.I2_3p.withCons		0	RBP_binding_motif
LIN28A_v2.I2_5p		0	RBP_binding_motif
LIN28A_v2.I2_5p.withCons		0	RBP_binding_motif
LIN28A_v2.C1		0	RBP_binding_motif
LIN28A_v2.A1		0	RBP_binding_motif
LIN28A_v2.A2		0	RBP_binding_motif
LIN28A_v2.C2		0	RBP_binding_motif
LIN28A_v2.I1		1	RBP_binding_motif
LIN28A_v2.I2		1	RBP_binding_motif
MATR3.I1_3p		0	RBP_binding_motif
MATR3.I1_3p.withCons		0	RBP_binding_motif
MATR3.I1_5p		0	RBP_binding_motif
MATR3.I1_5p.withCons		0	RBP_binding_motif
MATR3.I2_3p		0	RBP_binding_motif
MATR3.I2_3p.withCons		0	RBP_binding_motif
MATR3.I2_5p		0	RBP_binding_motif
MATR3.I2_5p.withCons		0	RBP_binding_motif
MATR3.C1		0	RBP_binding_motif
MATR3.A1		0	RBP_binding_motif
MATR3.A2		0	RBP_binding_motif
MATR3.C2		0	RBP_binding_motif
MATR3.I1		1	RBP_binding_motif
MATR3.I2		1	RBP_binding_motif
MBNL1.I1_3p		0	RBP_binding_motif
MBNL1.I1_3p.withCons		0	RBP_binding_motif
MBNL1.I1_5p		0	RBP_binding_motif
MBNL1.I1_5p.withCons		0	RBP_binding_motif
MBNL1.I2_3p		0	RBP_binding_motif
MBNL1.I2_3p.withCons		0	RBP_binding_motif
MBNL1.I2_5p		0	RBP_binding_motif
MBNL1.I2_5p.withCons		0	RBP_binding_motif
MBNL1.C1		0	RBP_binding_motif
MBNL1.A1		0	RBP_binding_motif
MBNL1.A2		0	RBP_binding_motif
MBNL1.C2		0	RBP_binding_motif
MBNL1.I1		1	RBP_binding_motif
MBNL1.I2		1	RBP_binding_motif
MSI1_v1.I1_3p		0	RBP_binding_motif
MSI1_v1.I1_3p.withCons		0	RBP_binding_motif
MSI1_v1.I1_5p		0	RBP_binding_motif
MSI1_v1.I1_5p.withCons		0	RBP_binding_motif
MSI1_v1.I2_3p		0	RBP_binding_motif
MSI1_v1.I2_3p.withCons		0	RBP_binding_motif
MSI1_v1.I2_5p		0	RBP_binding_motif
MSI1_v1.I2_5p.withCons		0	RBP_binding_motif
MSI1_v1.C1		0	RBP_binding_motif
MSI1_v1.A1		0	RBP_binding_motif
MSI1_v1.A2		0	RBP_binding_motif
MSI1_v1.C2		0	RBP_binding_motif
MSI1_v1.I1		1	RBP_binding_motif
MSI1_v1.I2		1	RBP_binding_motif
MSI1_v2.I1_3p		0	RBP_binding_motif
MSI1_v2.I1_3p.withCons		0	RBP_binding_motif
MSI1_v2.I1_5p		0	RBP_binding_motif
MSI1_v2.I1_5p.withCons		0	RBP_binding_motif
MSI1_v2.I2_3p		0	RBP_binding_motif
MSI1_v2.I2_3p.withCons		0	RBP_binding_motif
MSI1_v2.I2_5p		0	RBP_binding_motif
MSI1_v2.I2_5p.withCons		0	RBP_binding_motif
MSI1_v2.C1		0	RBP_binding_motif
MSI1_v2.A1		0	RBP_binding_motif
MSI1_v2.A2		0	RBP_binding_motif
MSI1_v2.C2		0	RBP_binding_motif
MSI1_v2.I1		1	RBP_binding_motif
MSI1_v2.I2		1	RBP_binding_motif
NOVA1.I1_3p		0	RBP_binding_motif
NOVA1.I1_3p.withCons		0	RBP_binding_motif
NOVA1.I1_5p		0	RBP_binding_motif
NOVA1.I1_5p.withCons		0	RBP_binding_motif
NOVA1.I2_3p		0	RBP_binding_motif
NOVA1.I2_3p.withCons		0	RBP_binding_motif
NOVA1.I2_5p		0	RBP_binding_motif
NOVA1.I2_5p.withCons		0	RBP_binding_motif
NOVA1.C1		0	RBP_binding_motif
NOVA1.A1		0	RBP_binding_motif
NOVA1.A2		0	RBP_binding_motif
NOVA1.C2		0	RBP_binding_motif
NOVA1.I1		1	RBP_binding_motif
NOVA1.I2		1	RBP_binding_motif
PABPC1.I1_3p		0	RBP_binding_motif
PABPC1.I1_3p.withCons		0	RBP_binding_motif
PABPC1.I1_5p		0	RBP_binding_motif
PABPC1.I1_5p.withCons		0	RBP_binding_motif
PABPC1.I2_3p		0	RBP_binding_motif
PABPC1.I2_3p.withCons		0	RBP_binding_motif
PABPC1.I2_5p		0	RBP_binding_motif
PABPC1.I2_5p.withCons		0	RBP_binding_motif
PABPC1.C1		0	RBP_binding_motif
PABPC1.A1		0	RBP_binding_motif
PABPC1.A2		0	RBP_binding_motif
PABPC1.C2		0	RBP_binding_motif
PABPC1.I1		1	RBP_binding_motif
PABPC1.I2		1	RBP_binding_motif
PABPC3.I1_3p		0	RBP_binding_motif
PABPC3.I1_3p.withCons		0	RBP_binding_motif
PABPC3.I1_5p		0	RBP_binding_motif
PABPC3.I1_5p.withCons		0	RBP_binding_motif
PABPC3.I2_3p		0	RBP_binding_motif
PABPC3.I2_3p.withCons		0	RBP_binding_motif
PABPC3.I2_5p		0	RBP_binding_motif
PABPC3.I2_5p.withCons		0	RBP_binding_motif
PABPC3.C1		0	RBP_binding_motif
PABPC3.A1		0	RBP_binding_motif
PABPC3.A2		0	RBP_binding_motif
PABPC3.C2		0	RBP_binding_motif
PABPC3.I1		1	RBP_binding_motif
PABPC3.I2		1	RBP_binding_motif
PABPC4.I1_3p		0	RBP_binding_motif
PABPC4.I1_3p.withCons		0	RBP_binding_motif
PABPC4.I1_5p		0	RBP_binding_motif
PABPC4.I1_5p.withCons		0	RBP_binding_motif
PABPC4.I2_3p		0	RBP_binding_motif
PABPC4.I2_3p.withCons		0	RBP_binding_motif
PABPC4.I2_5p		0	RBP_binding_motif
PABPC4.I2_5p.withCons		0	RBP_binding_motif
PABPC4.C1		0	RBP_binding_motif
PABPC4.A1		0	RBP_binding_motif
PABPC4.A2		0	RBP_binding_motif
PABPC4.C2		0	RBP_binding_motif
PABPC4.I1		1	RBP_binding_motif
PABPC4.I2		1	RBP_binding_motif
PABPC5.I1_3p		0	RBP_binding_motif
PABPC5.I1_3p.withCons		0	RBP_binding_motif
PABPC5.I1_5p		0	RBP_binding_motif
PABPC5.I1_5p.withCons		0	RBP_binding_motif
PABPC5.I2_3p		0	RBP_binding_motif
PABPC5.I2_3p.withCons		0	RBP_binding_motif
PABPC5.I2_5p		0	RBP_binding_motif
PABPC5.I2_5p.withCons		0	RBP_binding_motif
PABPC5.C1		0	RBP_binding_motif
PABPC5.A1		0	RBP_binding_motif
PABPC5.A2		0	RBP_binding_motif
PABPC5.C2		0	RBP_binding_motif
PABPC5.I1		1	RBP_binding_motif
PABPC5.I2		1	RBP_binding_motif
PABPN1.I1_3p		0	RBP_binding_motif
PABPN1.I1_3p.withCons		0	RBP_binding_motif
PABPN1.I1_5p		0	RBP_binding_motif
PABPN1.I1_5p.withCons		0	RBP_binding_motif
PABPN1.I2_3p		0	RBP_binding_motif
PABPN1.I2_3p.withCons		0	RBP_binding_motif
PABPN1.I2_5p		0	RBP_binding_motif
PABPN1.I2_5p.withCons		0	RBP_binding_motif
PABPN1.C1		0	RBP_binding_motif
PABPN1.A1		0	RBP_binding_motif
PABPN1.A2		0	RBP_binding_motif
PABPN1.C2		0	RBP_binding_motif
PABPN1.I1		1	RBP_binding_motif
PABPN1.I2		1	RBP_binding_motif
PCBP1.I1_3p		0	RBP_binding_motif
PCBP1.I1_3p.withCons		0	RBP_binding_motif
PCBP1.I1_5p		0	RBP_binding_motif
PCBP1.I1_5p.withCons		0	RBP_binding_motif
PCBP1.I2_3p		0	RBP_binding_motif
PCBP1.I2_3p.withCons		0	RBP_binding_motif
PCBP1.I2_5p		0	RBP_binding_motif
PCBP1.I2_5p.withCons		0	RBP_binding_motif
PCBP1.C1		0	RBP_binding_motif
PCBP1.A1		0	RBP_binding_motif
PCBP1.A2		0	RBP_binding_motif
PCBP1.C2		0	RBP_binding_motif
PCBP1.I1		1	RBP_binding_motif
PCBP1.I2		1	RBP_binding_motif
PCBP2.I1_3p		0	RBP_binding_motif
PCBP2.I1_3p.withCons		0	RBP_binding_motif
PCBP2.I1_5p		0	RBP_binding_motif
PCBP2.I1_5p.withCons		0	RBP_binding_motif
PCBP2.I2_3p		0	RBP_binding_motif
PCBP2.I2_3p.withCons		0	RBP_binding_motif
PCBP2.I2_5p		0	RBP_binding_motif
PCBP2.I2_5p.withCons		0	RBP_binding_motif
PCBP2.C1		0	RBP_binding_motif
PCBP2.A1		0	RBP_binding_motif
PCBP2.A2		0	RBP_binding_motif
PCBP2.C2		0	RBP_binding_motif
PCBP2.I1		1	RBP_binding_motif
PCBP2.I2		1	RBP_binding_motif
PPRC1.I1_3p		0	RBP_binding_motif
PPRC1.I1_3p.withCons		0	RBP_binding_motif
PPRC1.I1_5p		0	RBP_binding_motif
PPRC1.I1_5p.withCons		0	RBP_binding_motif
PPRC1.I2_3p		0	RBP_binding_motif
PPRC1.I2_3p.withCons		0	RBP_binding_motif
PPRC1.I2_5p		0	RBP_binding_motif
PPRC1.I2_5p.withCons		0	RBP_binding_motif
PPRC1.C1		0	RBP_binding_motif
PPRC1.A1		0	RBP_binding_motif
PPRC1.A2		0	RBP_binding_motif
PPRC1.C2		0	RBP_binding_motif
PPRC1.I1		1	RBP_binding_motif
PPRC1.I2		1	RBP_binding_motif
PTB.I1_3p		0	RBP_binding_motif
PTB.I1_3p.withCons		0	RBP_binding_motif
PTB.I1_5p		0	RBP_binding_motif
PTB.I1_5p.withCons		0	RBP_binding_motif
PTB.I2_3p		0	RBP_binding_motif
PTB.I2_3p.withCons		0	RBP_binding_motif
PTB.I2_5p		0	RBP_binding_motif
PTB.I2_5p.withCons		0	RBP_binding_motif
PTB.C1		0	RBP_binding_motif
PTB.A1		0	RBP_binding_motif
PTB.A2		0	RBP_binding_motif
PTB.C2		0	RBP_binding_motif
PTB.I1		1	RBP_binding_motif
PTB.I2		1	RBP_binding_motif
PTBP1.I1_3p		0	RBP_binding_motif
PTBP1.I1_3p.withCons		0	RBP_binding_motif
PTBP1.I1_5p		0	RBP_binding_motif
PTBP1.I1_5p.withCons		0	RBP_binding_motif
PTBP1.I2_3p		0	RBP_binding_motif
PTBP1.I2_3p.withCons		0	RBP_binding_motif
PTBP1.I2_5p		0	RBP_binding_motif
PTBP1.I2_5p.withCons		0	RBP_binding_motif
PTBP1.C1		0	RBP_binding_motif
PTBP1.A1		0	RBP_binding_motif
PTBP1.A2		0	RBP_binding_motif
PTBP1.C2		0	RBP_binding_motif
PTBP1.I1		1	RBP_binding_motif
PTBP1.I2		1	RBP_binding_motif
QKI.I1_3p		0	RBP_binding_motif
QKI.I1_3p.withCons		0	RBP_binding_motif
QKI.I1_5p		0	RBP_binding_motif
QKI.I1_5p.withCons		0	RBP_binding_motif
QKI.I2_3p		0	RBP_binding_motif
QKI.I2_3p.withCons		0	RBP_binding_motif
QKI.I2_5p		0	RBP_binding_motif
QKI.I2_5p.withCons		0	RBP_binding_motif
QKI.C1		0	RBP_binding_motif
QKI.A1		0	RBP_binding_motif
QKI.A2		0	RBP_binding_motif
QKI.C2		0	RBP_binding_motif
QKI.I1		1	RBP_binding_motif
QKI.I2		1	RBP_binding_motif
RALY.I1_3p		0	RBP_binding_motif
RALY.I1_3p.withCons		0	RBP_binding_motif
RALY.I1_5p		0	RBP_binding_motif
RALY.I1_5p.withCons		0	RBP_binding_motif
RALY.I2_3p		0	RBP_binding_motif
RALY.I2_3p.withCons		0	RBP_binding_motif
RALY.I2_5p		0	RBP_binding_motif
RALY.I2_5p.withCons		0	RBP_binding_motif
RALY.C1		0	RBP_binding_motif
RALY.A1		0	RBP_binding_motif
RALY.A2		0	RBP_binding_motif
RALY.C2		0	RBP_binding_motif
RALY.I1		1	RBP_binding_motif
RALY.I2		1	RBP_binding_motif
RBFOX1.I1_3p		0	RBP_binding_motif
RBFOX1.I1_3p.withCons		0	RBP_binding_motif
RBFOX1.I1_5p		0	RBP_binding_motif
RBFOX1.I1_5p.withCons		0	RBP_binding_motif
RBFOX1.I2_3p		0	RBP_binding_motif
RBFOX1.I2_3p.withCons		0	RBP_binding_motif
RBFOX1.I2_5p		0	RBP_binding_motif
RBFOX1.I2_5p.withCons		0	RBP_binding_motif
RBFOX1.C1		0	RBP_binding_motif
RBFOX1.A1		0	RBP_binding_motif
RBFOX1.A2		0	RBP_binding_motif
RBFOX1.C2		0	RBP_binding_motif
RBFOX1.I1		1	RBP_binding_motif
RBFOX1.I2		1	RBP_binding_motif
RBM24.I1_3p		0	RBP_binding_motif
RBM24.I1_3p.withCons		0	RBP_binding_motif
RBM24.I1_5p		0	RBP_binding_motif
RBM24.I1_5p.withCons		0	RBP_binding_motif
RBM24.I2_3p		0	RBP_binding_motif
RBM24.I2_3p.withCons		0	RBP_binding_motif
RBM24.I2_5p		0	RBP_binding_motif
RBM24.I2_5p.withCons		0	RBP_binding_motif
RBM24.C1		0	RBP_binding_motif
RBM24.A1		0	RBP_binding_motif
RBM24.A2		0	RBP_binding_motif
RBM24.C2		0	RBP_binding_motif
RBM24.I1		1	RBP_binding_motif
RBM24.I2		1	RBP_binding_motif
RBM28.I1_3p		0	RBP_binding_motif
RBM28.I1_3p.withCons		0	RBP_binding_motif
RBM28.I1_5p		0	RBP_binding_motif
RBM28.I1_5p.withCons		0	RBP_binding_motif
RBM28.I2_3p		0	RBP_binding_motif
RBM28.I2_3p.withCons		0	RBP_binding_motif
RBM28.I2_5p		0	RBP_binding_motif
RBM28.I2_5p.withCons		0	RBP_binding_motif
RBM28.C1		0	RBP_binding_motif
RBM28.A1		0	RBP_binding_motif
RBM28.A2		0	RBP_binding_motif
RBM28.C2		0	RBP_binding_motif
RBM28.I1		1	RBP_binding_motif
RBM28.I2		1	RBP_binding_motif
RBM3.I1_3p		0	RBP_binding_motif
RBM3.I1_3p.withCons		0	RBP_binding_motif
RBM3.I1_5p		0	RBP_binding_motif
RBM3.I1_5p.withCons		0	RBP_binding_motif
RBM3.I2_3p		0	RBP_binding_motif
RBM3.I2_3p.withCons		0	RBP_binding_motif
RBM3.I2_5p		0	RBP_binding_motif
RBM3.I2_5p.withCons		0	RBP_binding_motif
RBM3.C1		0	RBP_binding_motif
RBM3.A1		0	RBP_binding_motif
RBM3.A2		0	RBP_binding_motif
RBM3.C2		0	RBP_binding_motif
RBM3.I1		1	RBP_binding_motif
RBM3.I2		1	RBP_binding_motif
RBM41.I1_3p		0	RBP_binding_motif
RBM41.I1_3p.withCons		0	RBP_binding_motif
RBM41.I1_5p		0	RBP_binding_motif
RBM41.I1_5p.withCons		0	RBP_binding_motif
RBM41.I2_3p		0	RBP_binding_motif
RBM41.I2_3p.withCons		0	RBP_binding_motif
RBM41.I2_5p		0	RBP_binding_motif
RBM41.I2_5p.withCons		0	RBP_binding_motif
RBM41.C1		0	RBP_binding_motif
RBM41.A1		0	RBP_binding_motif
RBM41.A2		0	RBP_binding_motif
RBM41.C2		0	RBP_binding_motif
RBM41.I1		1	RBP_binding_motif
RBM41.I2		1	RBP_binding_motif
RBM42.I1_3p		0	RBP_binding_motif
RBM42.I1_3p.withCons		0	RBP_binding_motif
RBM42.I1_5p		0	RBP_binding_motif
RBM42.I1_5p.withCons		0	RBP_binding_motif
RBM42.I2_3p		0	RBP_binding_motif
RBM42.I2_3p.withCons		0	RBP_binding_motif
RBM42.I2_5p		0	RBP_binding_motif
RBM42.I2_5p.withCons		0	RBP_binding_motif
RBM42.C1		0	RBP_binding_motif
RBM42.A1		0	RBP_binding_motif
RBM42.A2		0	RBP_binding_motif
RBM42.C2		0	RBP_binding_motif
RBM42.I1		1	RBP_binding_motif
RBM42.I2		1	RBP_binding_motif
RBM45.I1_3p		0	RBP_binding_motif
RBM45.I1_3p.withCons		0	RBP_binding_motif
RBM45.I1_5p		0	RBP_binding_motif
RBM45.I1_5p.withCons		0	RBP_binding_motif
RBM45.I2_3p		0	RBP_binding_motif
RBM45.I2_3p.withCons		0	RBP_binding_motif
RBM45.I2_5p		0	RBP_binding_motif
RBM45.I2_5p.withCons		0	RBP_binding_motif
RBM45.C1		0	RBP_binding_motif
RBM45.A1		0	RBP_binding_motif
RBM45.A2		0	RBP_binding_motif
RBM45.C2		0	RBP_binding_motif
RBM45.I1		1	RBP_binding_motif
RBM45.I2		1	RBP_binding_motif
RBM46.I1_3p		0	RBP_binding_motif
RBM46.I1_3p.withCons		0	RBP_binding_motif
RBM46.I1_5p		0	RBP_binding_motif
RBM46.I1_5p.withCons		0	RBP_binding_motif
RBM46.I2_3p		0	RBP_binding_motif
RBM46.I2_3p.withCons		0	RBP_binding_motif
RBM46.I2_5p		0	RBP_binding_motif
RBM46.I2_5p.withCons		0	RBP_binding_motif
RBM46.C1		0	RBP_binding_motif
RBM46.A1		0	RBP_binding_motif
RBM46.A2		0	RBP_binding_motif
RBM46.C2		0	RBP_binding_motif
RBM46.I1		1	RBP_binding_motif
RBM46.I2		1	RBP_binding_motif
RBM4_v1.I1_3p		0	RBP_binding_motif
RBM4_v1.I1_3p.withCons		0	RBP_binding_motif
RBM4_v1.I1_5p		0	RBP_binding_motif
RBM4_v1.I1_5p.withCons		0	RBP_binding_motif
RBM4_v1.I2_3p		0	RBP_binding_motif
RBM4_v1.I2_3p.withCons		0	RBP_binding_motif
RBM4_v1.I2_5p		0	RBP_binding_motif
RBM4_v1.I2_5p.withCons		0	RBP_binding_motif
RBM4_v1.C1		0	RBP_binding_motif
RBM4_v1.A1		0	RBP_binding_motif
RBM4_v1.A2		0	RBP_binding_motif
RBM4_v1.C2		0	RBP_binding_motif
RBM4_v1.I1		1	RBP_binding_motif
RBM4_v1.I2		1	RBP_binding_motif
RBM4_v2.I1_3p		0	RBP_binding_motif
RBM4_v2.I1_3p.withCons		0	RBP_binding_motif
RBM4_v2.I1_5p		0	RBP_binding_motif
RBM4_v2.I1_5p.withCons		0	RBP_binding_motif
RBM4_v2.I2_3p		0	RBP_binding_motif
RBM4_v2.I2_3p.withCons		0	RBP_binding_motif
RBM4_v2.I2_5p		0	RBP_binding_motif
RBM4_v2.I2_5p.withCons		0	RBP_binding_motif
RBM4_v2.C1		0	RBP_binding_motif
RBM4_v2.A1		0	RBP_binding_motif
RBM4_v2.A2		0	RBP_binding_motif
RBM4_v2.C2		0	RBP_binding_motif
RBM4_v2.I1		1	RBP_binding_motif
RBM4_v2.I2		1	RBP_binding_motif
RBM5_v1.I1_3p		0	RBP_binding_motif
RBM5_v1.I1_3p.withCons		0	RBP_binding_motif
RBM5_v1.I1_5p		0	RBP_binding_motif
RBM5_v1.I1_5p.withCons		0	RBP_binding_motif
RBM5_v1.I2_3p		0	RBP_binding_motif
RBM5_v1.I2_3p.withCons		0	RBP_binding_motif
RBM5_v1.I2_5p		0	RBP_binding_motif
RBM5_v1.I2_5p.withCons		0	RBP_binding_motif
RBM5_v1.C1		0	RBP_binding_motif
RBM5_v1.A1		0	RBP_binding_motif
RBM5_v1.A2		0	RBP_binding_motif
RBM5_v1.C2		0	RBP_binding_motif
RBM5_v1.I1		1	RBP_binding_motif
RBM5_v1.I2		1	RBP_binding_motif
RBM5_v2.I1_3p		0	RBP_binding_motif
RBM5_v2.I1_3p.withCons		0	RBP_binding_motif
RBM5_v2.I1_5p		0	RBP_binding_motif
RBM5_v2.I1_5p.withCons		0	RBP_binding_motif
RBM5_v2.I2_3p		0	RBP_binding_motif
RBM5_v2.I2_3p.withCons		0	RBP_binding_motif
RBM5_v2.I2_5p		0	RBP_binding_motif
RBM5_v2.I2_5p.withCons		0	RBP_binding_motif
RBM5_v2.C1		0	RBP_binding_motif
RBM5_v2.A1		0	RBP_binding_motif
RBM5_v2.A2		0	RBP_binding_motif
RBM5_v2.C2		0	RBP_binding_motif
RBM5_v2.I1		1	RBP_binding_motif
RBM5_v2.I2		1	RBP_binding_motif
RBM6.I1_3p		0	RBP_binding_motif
RBM6.I1_3p.withCons		0	RBP_binding_motif
RBM6.I1_5p		0	RBP_binding_motif
[truncated: 1,528 more rows]

## Sheet: Trans feature
Gene ID	Gene Name	Reference	Strand	Splicing	Translation	RNA helicase	mRNA transport	CircRNA Biogenesis
ENSG00000148584.15_1	A1CF	chr10	-	0	0	0	0	0
ENSG00000131043.13_1	AAR2	chr20	+	0	0	0	0	0
ENSG00000090861.17_1	AARS1	chr16	-	0	0	0	0	0
ENSG00000124608.5_1	AARS2	chr6	-	0	0	0	0	0
ENSG00000266967.7_1	AARSD1	chr17	-	0	0	0	0	0
ENSG00000164163.11_1	ABCE1	chr4	+	0	0	0	0	0
ENSG00000146109.5_1	ABT1	chr6	+	0	0	0	0	0
ENSG00000100813.15_1	ACIN1	chr14	-	0	0	0	0	0
ENSG00000122729.19_1	ACO1	chr9	+	0	0	0	0	0
ENSG00000164113.11_1	ADAD1	chr4	+	0	0	0	0	0
ENSG00000140955.11_1	ADAD2	chr16	+	0	0	0	0	0
ENSG00000160710.18_1	ADAR	chr1	-	0	0	0	0	1
ENSG00000197381.17_1	ADARB1	chr21	+	0	0	0	0	0
ENSG00000185736.16_1	ADARB2	chr10	-	0	0	0	0	0
ENSG00000065457.11_1	ADAT1	chr16	-	0	0	0	0	0
ENSG00000189007.16_1	ADAT2	chr6	-	0	0	0	0	0
ENSG00000213638.6_1	ADAT3	chr19	+	0	0	0	0	0
ENSG00000181026.15_1	AEN	chr15	+	0	0	0	0	0
ENSG00000172493.23_1	AFF1	chr4	+	0	0	0	0	0
ENSG00000144218.21_1	AFF3	chr2	-	0	0	0	0	0
ENSG00000072364.13_1	AFF4	chr5	-	0	0	0	0	0
ENSG00000173744.18_1	AGFG1	chr2	+	0	0	0	0	1
ENSG00000092847.13_1	AGO1	chr1	+	0	0	0	0	0
ENSG00000123908.12_1	AGO2	chr8	-	0	1	0	0	0
ENSG00000126070.20_1	AGO3	chr1	+	0	0	0	0	0
ENSG00000134698.11_1	AGO4	chr1	+	0	0	0	0	0
ENSG00000164022.18_1	AIMP1	chr4	+	0	1	0	0	0
ENSG00000106305.10_1	AIMP2	chr7	+	0	1	0	0	0
ENSG00000085231.14_1	AK6	chr5	-	0	0	0	0	0
ENSG00000121057.13_1	AKAP1	chr17	+	0	0	0	0	0
ENSG00000197976.12_1	AKAP17A	chrX	+	0	0	0	0	0
ENSG00000105127.10_1	AKAP8	chr19	-	0	0	0	0	0
ENSG00000011243.19_1	AKAP8L	chr19	-	0	0	0	0	0
ENSG00000100601.10_1	ALKBH1	chr14	-	0	0	0	0	0
ENSG00000091542.9_1	ALKBH5	chr17	+	0	0	0	0	0
ENSG00000137760.15_1	ALKBH8	chr11	-	0	0	0	0	0
ENSG00000183684.8_1	ALYREF	chr17	-	1	0	0	0	0
ENSG00000214274.10_1	ANG	chr14	+	0	0	0	0	0
ENSG00000013523.11_1	ANGEL1	chr14	-	0	0	0	0	0
ENSG00000174606.14_1	ANGEL2	chr1	-	0	0	0	0	0
ENSG00000131503.21_1	ANKHD1	chr5	+	0	0	0	0	0
ENSG00000132466.19_1	ANKRD17	chr4	-	0	0	0	0	0
ENSG00000100823.12_1	APEX1	chr14	+	0	0	0	0	0
ENSG00000166181.13_1	API5	chr11	+	0	0	0	0	0
ENSG00000111701.7_1	APOBEC1	chr12	-	0	0	0	0	0
ENSG00000124701.6_1	APOBEC2	chr6	+	0	0	0	0	0
ENSG00000128394.17_1	APOBEC3F	chr22	+	0	0	0	0	0
ENSG00000239713.9_1	APOBEC3G	chr22	+	0	0	0	0	0
ENSG00000100298.16_1	APOBEC3H	chr22	+	0	0	0	0	0
ENSG00000173627.8_1	APOBEC4	chr1	-	0	0	0	0	0
ENSG00000137074.20_1	APTX	chr9	-	0	0	0	0	0
ENSG00000021776.11_1	AQR	chr15	-	1	0	0	0	1
ENSG00000214944.10_1	ARHGEF28	chr5	+	0	0	0	0	0
ENSG00000182196.14_1	ARL6IP4	chr12	+	0	0	0	0	0
ENSG00000138303.18_1	ASCC1	chr10	-	0	0	0	0	0
ENSG00000116539.14_1	ASH1L	chr1	-	0	0	0	0	0
ENSG00000124788.19_1	ATXN1	chr6	-	0	0	0	0	0
ENSG00000224470.9_1	ATXN1L	chr16	+	0	0	0	0	0
ENSG00000204842.18_1	ATXN2	chr12	-	0	0	0	0	0
ENSG00000168488.19_1	ATXN2L	chr16	+	0	0	0	0	0
ENSG00000148090.12_1	AUH	chr9	-	0	0	0	0	0
ENSG00000160862.13_1	AZGP1	chr7	-	0	0	0	0	0
ENSG00000138376.11_1	BARD1	chr2	-	0	0	0	0	0
ENSG00000076108.12_1	BAZ2A	chr12	-	0	0	0	0	0
ENSG00000123636.18_1	BAZ2B	chr2	-	0	0	0	0	0
ENSG00000186666.6_1	BCDIN3D	chr12	-	0	0	0	0	0
ENSG00000029363.17_1	BCLAF1	chr6	-	0	0	0	1	0
ENSG00000173681.16_1	BCLAF3	chrX	-	0	0	0	0	0
ENSG00000122870.12_1	BICC1	chr10	+	0	0	0	0	0
ENSG00000165733.8_1	BMS1	chr10	+	0	0	0	0	0
ENSG00000152430.18_1	BOLL	chr2	-	0	0	0	0	0
ENSG00000012048.23_1	BRCA1	chr17	-	0	0	0	0	0
ENSG00000113460.13_1	BRIX1	chr5	+	0	0	0	0	0
ENSG00000137656.12_1	BUD13	chr11	-	1	0	0	0	0
ENSG00000112578.10_1	BYSL	chr6	+	0	0	0	0	0
ENSG00000082153.18_1	BZW1	chr2	+	0	0	0	0	0
ENSG00000136261.15_1	BZW2	chr7	+	0	0	0	0	0
ENSG00000175573.7_1	C11orf68	chr11	-	0	0	0	0	0
ENSG00000130921.9_1	C12orf65	chr12	+	0	0	0	0	0
ENSG00000197223.12_1	C1D	chr2	-	0	0	0	0	0
ENSG00000108561.8_1	C1QBP	chr17	-	0	0	0	0	0
ENSG00000204352.4_1	C9orf129	chr9	-	0	0	0	0	0
ENSG00000105298.14_1	CACTIN	chr19	-	1	0	0	0	0
ENSG00000179218.15_1	CALR	chr19	+	0	0	0	0	0
ENSG00000269058.6_1	CALR3	chr19	-	0	0	0	0	0
ENSG00000127022.16_1	CANX	chr5	+	0	0	0	0	0
ENSG00000135387.21_1	CAPRIN1	chr11	+	0	0	0	0	0
ENSG00000110888.17_1	CAPRIN2	chr12	-	0	0	0	0	0
ENSG00000153048.11_1	CARHSP1	chr16	-	0	0	0	0	0
ENSG00000110619.18_1	CARS1	chr11	-	0	0	0	0	0
ENSG00000134905.17_1	CARS2	chr13	-	0	0	0	0	0
ENSG00000108349.17_1	CASC3	chr17	+	1	0	0	1	1
ENSG00000177469.13_1	CAVIN1	chr17	-	0	0	0	0	0
ENSG00000060339.14_1	CCAR1	chr10	+	0	0	0	0	0
ENSG00000158941.16_1	CCAR2	chr8	+	0	0	0	0	0
ENSG00000133773.12_1	CCDC59	chr12	-	0	0	0	0	0
ENSG00000110104.13_1	CCDC86	chr11	+	0	0	0	0	0
ENSG00000129315.11_1	CCNT1	chr12	-	0	0	0	0	1
ENSG00000082258.13_1	CCNT2	chr2	+	0	0	0	0	0
ENSG00000169217.9_1	CD2BP2	chr16	-	0	0	0	0	0
ENSG00000168438.15_1	CDC40	chr6	+	1	0	0	0	0
ENSG00000096401.8_1	CDC5L	chr6	+	1	0	0	0	0
ENSG00000101391.21_1	CDK5RAP1	chr20	-	0	0	0	0	0
ENSG00000136807.14_1	CDK9	chr9	+	0	0	0	0	0
ENSG00000115816.15_1	CEBPZ	chr2	-	0	0	0	0	0
ENSG00000149187.18_1	CELF1	chr11	-	0	0	0	0	0
ENSG00000048740.18_1	CELF2	chr10	+	0	0	0	0	0
ENSG00000159409.15_1	CELF3	chr1	-	0	0	0	0	0
ENSG00000101489.20_1	CELF4	chr18	-	0	0	0	0	0
ENSG00000161082.13_1	CELF5	chr19	+	0	0	0	0	0
ENSG00000140488.16_1	CELF6	chr15	-	0	0	0	0	0
ENSG00000085872.15_1	CHERP	chr19	-	0	0	0	0	0
ENSG00000160679.13_1	CHTOP	chr1	+	0	0	0	0	0
ENSG00000099622.14_1	CIRBP	chr19	+	0	0	0	0	0
ENSG00000104859.15_1	CLASRP	chr19	+	0	0	0	0	0
ENSG00000013441.16_1	CLK1	chr2	-	0	0	0	0	0
ENSG00000176444.19_1	CLK2	chr1	-	0	0	0	0	0
ENSG00000179335.20_1	CLK3	chr15	+	0	0	0	0	0
ENSG00000113240.13_1	CLK4	chr5	-	0	0	0	0	0
ENSG00000172409.7_1	CLP1	chr11	+	0	0	0	0	0
ENSG00000184220.12_1	CMSS1	chr3	+	0	0	0	0	0
ENSG00000137200.13_1	CMTR1	chr6	+	0	0	0	0	0
ENSG00000180917.18_1	CMTR2	chr16	-	0	0	0	0	0
ENSG00000169714.17_1	CNBP	chr3	-	0	0	0	0	0
ENSG00000125107.19_1	CNOT1	chr16	-	0	0	0	0	0
ENSG00000182973.19_1	CNOT10	chr3	+	0	0	0	0	0
ENSG00000158435.8_1	CNOT11	chr2	+	0	0	0	0	0
ENSG00000111596.14_1	CNOT2	chr12	+	0	0	0	0	0
ENSG00000088038.19_1	CNOT3	chr19	+	0	0	0	0	0
ENSG00000080802.19_1	CNOT4	chr7	-	0	0	0	0	0
ENSG00000113300.13_1	CNOT6	chr5	+	0	0	0	0	0
ENSG00000138767.13_1	CNOT6L	chr4	-	0	0	0	0	0
ENSG00000198791.12_1	CNOT7	chr8	-	0	0	0	0	0
ENSG00000155508.14_1	CNOT8	chr5	+	0	0	0	0	0
ENSG00000144580.14_1	CNOT9	chr2	+	0	0	0	0	0
ENSG00000173786.17_1	CNP	chr17	+	0	0	0	0	0
ENSG00000214575.10_1	CPEB1	chr15	-	0	1	0	0	0
ENSG00000137449.17_1	CPEB2	chr4	+	0	1	0	0	0
ENSG00000107864.15_1	CPEB3	chr10	-	0	1	0	0	0
ENSG00000113742.14_1	CPEB4	chr5	+	0	1	0	0	0
ENSG00000071894.17_1	CPSF1	chr8	-	0	0	0	0	0
ENSG00000165934.13_1	CPSF2	chr14	+	0	0	0	0	0
ENSG00000119203.14_1	CPSF3	chr2	+	0	0	0	0	0
ENSG00000160917.15_1	CPSF4	chr7	+	0	0	0	0	0
ENSG00000187959.9_1	CPSF4L	chr17	-	0	0	0	0	0
ENSG00000111605.18_1	CPSF6	chr12	+	0	0	0	0	0
ENSG00000149532.16_1	CPSF7	chr11	-	0	0	0	0	0
ENSG00000101343.15_1	CRNKL1	chr20	-	1	0	0	0	0
ENSG00000116791.14_1	CRYZ	chr1	-	0	0	0	0	0
ENSG00000172346.15_1	CSDC2	chr22	+	0	0	0	0	0
ENSG00000009307.16_1	CSDE1	chr1	-	0	0	0	0	0
ENSG00000101138.12_1	CSTF1	chr20	+	0	0	0	0	0
ENSG00000101811.14_1	CSTF2	chrX	+	0	0	0	0	0
ENSG00000177613.9_1	CSTF2T	chr10	-	0	0	0	0	0
ENSG00000176102.13_1	CSTF3	chr11	-	0	0	0	0	0
ENSG00000269547.1_1	CTC-360G5.8	chr19	-	0	0	0	0	0
ENSG00000134030.14_1	CTIF	chr18	+	0	0	0	0	0
ENSG00000142544.7_1	CTU1	chr19	-	0	0	0	0	0
ENSG00000174177.13_1	CTU2	chr16	+	0	0	0	0	0
ENSG00000163510.14_1	CWC22	chr2	-	1	0	0	0	0
ENSG00000273559.5_1	CWC25	chr17	-	1	0	0	0	0
ENSG00000153015.16_1	CWC27	chr5	+	1	0	0	0	0
ENSG00000095485.18_1	CWF19L1	chr10	-	1	0	0	0	0
ENSG00000152404.15_1	CWF19L2	chr11	-	1	0	0	0	0
ENSG00000178149.17_1	DALRD3	chr3	-	0	0	0	0	0
ENSG00000132676.16_1	DAP3	chr1	+	0	0	0	0	0
ENSG00000115866.11_1	DARS1	chr2	-	0	1	0	0	0
ENSG00000117593.12_1	DARS2	chr1	+	0	0	0	0	0
ENSG00000188120.16_1	DAZ1	chrY	-	0	0	0	0	0
ENSG00000205944.11_1	DAZ2	chrY	+	0	0	0	0	0
ENSG00000187191.15_1	DAZ3	chrY	-	0	0	0	0	0
ENSG00000205916.12_1	DAZ4	chrY	+	0	0	0	0	0
ENSG00000071626.17_1	DAZAP1	chr19	+	0	0	0	0	0
ENSG00000092345.14_1	DAZL	chr3	-	0	0	0	0	0
ENSG00000138231.13_1	DBR1	chr3	-	1	0	0	0	0
ENSG00000164934.14_1	DCAF13	chr8	+	0	0	0	0	0
ENSG00000272886.6_1	DCP1A	chr3	-	0	0	0	0	0
ENSG00000151065.14_1	DCP1B	chr12	-	0	0	0	0	0
ENSG00000172795.17_1	DCP2	chr5	+	0	0	0	0	0
ENSG00000110063.10_1	DCPS	chr11	+	0	0	0	0	0
ENSG00000079785.16_1	DDX1	chr2	+	0	0	1	0	0
ENSG00000178105.11_1	DDX10	chr11	+	0	0	1	0	0
ENSG00000013573.17_1	DDX11	chr12	+	0	0	0	0	1
ENSG00000100201.23_1	DDX17	chr22	-	0	0	1	0	0
ENSG00000088205.13_1	DDX18	chr2	+	0	0	1	0	0
ENSG00000168872.17_1	DDX19A	chr16	+	0	0	1	0	0
ENSG00000064703.13_1	DDX20	chr1	+	0	0	1	0	0
ENSG00000165732.13_1	DDX21	chr10	+	0	0	1	0	0
ENSG00000174243.10_1	DDX23	chr12	-	1	0	1	0	0
ENSG00000089737.17_1	DDX24	chr14	-	0	0	1	0	0
ENSG00000109832.14_1	DDX25	chr11	+	0	0	1	0	0
ENSG00000124228.15_1	DDX27	chr20	+	0	0	1	0	0
ENSG00000182810.7_1	DDX28	chr16	-	0	0	1	0	0
ENSG00000125485.17_1	DDX31	chr9	-	0	0	1	0	0
ENSG00000123136.15_1	DDX39A	chr19	-	1	0	1	0	0
ENSG00000215301.11_1	DDX3X	chrX	+	0	0	1	0	0
ENSG00000067048.17_1	DDX3Y	chrY	+	0	0	1	0	0
ENSG00000152670.19_1	DDX4	chr5	+	0	0	1	0	0
ENSG00000183258.12_1	DDX41	chr5	-	1	0	1	0	0
ENSG00000198231.13_1	DDX42	chr17	+	0	0	1	0	1
ENSG00000080007.8_1	DDX43	chr6	+	0	0	1	0	0
ENSG00000145833.16_1	DDX46	chr5	+	1	0	1	0	0
ENSG00000213782.7_1	DDX47	chr12	+	0	0	1	0	0
ENSG00000105671.12_1	DDX49	chr19	+	0	0	1	0	0
ENSG00000108654.16_1	DDX5	chr17	-	1	0	1	0	1
ENSG00000107625.14_1	DDX50	chr10	+	0	0	1	0	0
ENSG00000185163.10_1	DDX51	chr12	-	0	0	1	0	0
ENSG00000278053.5_1	DDX52	chr17	-	0	0	1	0	1
ENSG00000184735.7_1	DDX53	chrX	+	0	0	1	0	0
ENSG00000123064.13_1	DDX54	chr12	-	0	0	1	0	1
ENSG00000111364.16_1	DDX55	chr12	+	0	0	1	0	0
ENSG00000136271.11_1	DDX56	chr7	-	0	0	1	0	0
ENSG00000107201.11_1	DDX58	chr9	-	0	0	1	0	1
ENSG00000118197.14_1	DDX59	chr1	-	0	0	1	0	0
ENSG00000137628.18_1	DDX60	chr4	-	0	0	1	0	0
ENSG00000181381.15_1	DDX60L	chr4	-	0	0	1	0	0
ENSG00000124795.17_1	DEK	chr6	-	0	0	0	0	0
ENSG00000139726.11_1	DENR	chr12	+	0	0	0	0	0
ENSG00000128191.16_1	DGCR8	chr22	+	0	0	0	0	0
ENSG00000109606.13_1	DHX15	chr4	-	0	0	1	0	0
ENSG00000067248.10_1	DHX29	chr5	-	0	0	1	0	0
ENSG00000132153.15_1	DHX30	chr3	+	0	0	1	0	1
ENSG00000089876.12_1	DHX32	chr10	-	0	0	1	0	0
ENSG00000005100.13_1	DHX33	chr17	-	0	0	1	0	0
ENSG00000134815.19_1	DHX34	chr19	+	0	0	1	0	0
ENSG00000101452.15_1	DHX35	chr20	+	1	0	1	0	0
ENSG00000174953.14_1	DHX36	chr3	-	0	0	1	0	0
ENSG00000150990.9_1	DHX37	chr12	-	0	0	1	0	0
ENSG00000140829.12_1	DHX38	chr16	+	1	0	1	0	0
ENSG00000108406.10_1	DHX40	chr17	+	0	0	1	0	0
ENSG00000163214.21_1	DHX57	chr2	-	0	0	1	0	0
ENSG00000067596.12_1	DHX8	chr17	+	1	0	1	0	0
ENSG00000135829.17_1	DHX9	chr1	+	0	0	1	1	1
ENSG00000100697.15_1	DICER1	chr14	-	0	0	0	0	0
ENSG00000086189.11_1	DIMT1	chr5	-	0	0	0	0	0
ENSG00000083520.15_1	DIS3	chr13	-	0	0	0	0	0
ENSG00000166938.13_1	DIS3L	chr15	+	0	0	0	0	0
ENSG00000144535.20_1	DIS3L2	chr2	+	0	0	0	0	0
ENSG00000130826.18_1	DKC1	chrX	+	0	0	0	0	0
ENSG00000165506.15_1	DNAAF2	chr14	-	0	0	0	0	0
ENSG00000080572.13_1	DNAAF6	chrX	+	0	0	0	0	0
ENSG00000104129.10_1	DNAJC17	chr15	-	0	0	0	0	0
ENSG00000168724.17_1	DNAJC21	chr5	+	0	0	0	0	0
ENSG00000256453.2_1	DND1	chr5	-	0	0	0	0	0
ENSG00000130816.17_1	DNMT1	chr19	-	0	0	0	0	0
ENSG00000088305.18_1	DNMT3B	chr20	+	0	0	0	0	0
ENSG00000067334.14_1	DNTTIP2	chr1	-	0	0	0	0	0
ENSG00000144045.14_1	DQX1	chr2	-	0	0	0	0	0
ENSG00000185721.13_1	DRG1	chr22	+	0	0	0	0	0
ENSG00000108591.10_1	DRG2	chr17	+	0	0	0	0	0
ENSG00000113360.17_1	DROSHA	chr5	-	0	0	0	0	0
ENSG00000169718.18_1	DUS1L	chr17	-	0	0	0	0	0
ENSG00000167264.18_1	DUS2	chr16	+	0	0	0	0	0
ENSG00000141994.16_1	DUS3L	chr19	-	0	0	0	0	0
ENSG00000105865.11_1	DUS4L	chr7	+	0	0	0	0	0
ENSG00000144048.10_1	DUSP11	chr2	-	0	0	0	0	0
ENSG00000197102.14_1	DYNC1H1	chr14	+	0	0	0	0	0
ENSG00000088986.11_1	DYNLL1	chr12	+	0	0	0	0	0
ENSG00000134874.18_1	DZIP1	chr13	-	0	0	0	0	0
ENSG00000158163.15_1	DZIP1L	chr3	-	0	0	0	0	0
ENSG00000198919.13_1	DZIP3	chr3	+	0	0	0	0	0
ENSG00000103356.18_1	EARS2	chr16	-	0	0	0	0	0
ENSG00000117395.13_1	EBNA1BP2	chr1	-	0	0	0	0	0
ENSG00000179151.13_1	EDC3	chr15	-	0	0	0	0	0
ENSG00000038358.15_1	EDC4	chr16	+	0	0	0	0	0
ENSG00000074266.22_1	EED	chr11	+	0	0	0	0	0
ENSG00000156508.19_1	EEF1A1	chr6	-	0	1	0	0	0
ENSG00000101210.13_1	EEF1A2	chr20	-	0	1	0	0	0
ENSG00000203791.15_1	EEF1AKMT2	chr10	-	0	0	0	0	0
ENSG00000114942.14_1	EEF1B2	chr2	+	0	0	0	0	0
ENSG00000104529.18_1	EEF1D	chr8	-	0	0	0	0	0
ENSG00000124802.12_1	EEF1E1	chr6	-	0	1	0	0	0
ENSG00000254772.10_1	EEF1G	chr11	-	0	0	0	0	0
ENSG00000167658.16_1	EEF2	chr19	-	0	0	0	0	0
ENSG00000103319.12_1	EEF2K	chr16	+	0	0	0	0	0
ENSG00000132394.11_1	EEFSEC	chr3	+	0	0	0	0	0
ENSG00000140598.15_1	EFL1	chr15	-	0	0	0	0	0
ENSG00000108883.13_1	EFTUD2	chr17	-	1	0	0	0	0
ENSG00000173812.11_1	EIF1	chr17	+	0	0	0	0	0
ENSG00000175376.9_1	EIF1AD	chr11	-	0	0	0	0	0
ENSG00000173674.11_1	EIF1AX	chrX	-	0	0	0	0	0
ENSG00000198692.10_1	EIF1AY	chrY	+	0	0	0	0	0
ENSG00000114784.4_1	EIF1B	chr3	+	0	0	0	0	0
ENSG00000144895.12_1	EIF2A	chr3	+	0	0	0	0	0
ENSG00000086232.13_1	EIF2AK1	chr7	-	0	0	0	0	0
ENSG00000055332.19_1	EIF2AK2	chr2	-	0	1	0	0	0
ENSG00000172071.15_1	EIF2AK3	chr2	-	0	0	0	0	0
ENSG00000128829.12_1	EIF2AK4	chr15	+	0	0	0	0	0
ENSG00000111361.13_1	EIF2B1	chr12	-	0	0	0	0	0
ENSG00000119718.11_1	EIF2B2	chr14	+	0	0	0	0	0
ENSG00000070785.17_1	EIF2B3	chr1	-	0	0	0	0	0
ENSG00000115211.16_1	EIF2B4	chr2	-	0	0	0	0	0
ENSG00000145191.15_1	EIF2B5	chr3	+	0	0	0	0	0
ENSG00000143486.16_1	EIF2D	chr1	-	0	0	0	0	0
ENSG00000134001.15_1	EIF2S1	chr14	+	0	0	0	0	1
ENSG00000125977.7_1	EIF2S2	chr20	-	0	0	0	0	0
ENSG00000130741.11_1	EIF2S3	chrX	+	0	0	0	0	0
ENSG00000180574.3_1	EIF2S3B	chr12	+	0	0	0	0	0
ENSG00000107581.13_1	EIF3A	chr10	-	0	0	0	0	0
ENSG00000106263.18_1	EIF3B	chr7	+	0	0	0	0	0
ENSG00000184110.15_1	EIF3C	chr16	+	0	0	0	0	0
ENSG00000205609.13_1	EIF3CL	chr16	-	0	0	0	0	0
ENSG00000100353.18_1	EIF3D	chr22	-	0	0	0	0	0
ENSG00000104408.11_1	EIF3E	chr8	-	0	0	0	0	0
ENSG00000130811.12_1	EIF3G	chr19	-	0	0	0	0	0
ENSG00000147677.11_1	EIF3H	chr8	-	0	0	0	0	0
ENSG00000084623.12_1	EIF3I	chr1	+	0	0	0	0	0
ENSG00000104131.13_1	EIF3J	chr15	+	0	0	0	0	0
ENSG00000178982.10_1	EIF3K	chr19	+	0	0	0	0	0
ENSG00000100129.18_1	EIF3L	chr22	+	0	0	0	0	0
ENSG00000149100.13_1	EIF3M	chr11	+	0	0	0	0	0
ENSG00000161960.16_1	EIF4A1	chr17	+	0	0	1	0	0
ENSG00000156976.17_1	EIF4A2	chr3	+	0	0	1	0	1
ENSG00000141543.12_1	EIF4A3	chr17	-	1	0	1	1	0
ENSG00000063046.18_1	EIF4B	chr12	+	0	0	0	0	0
ENSG00000151247.13_1	EIF4E	chr4	-	0	0	0	0	0
ENSG00000175766.13_1	EIF4E1B	chr5	+	0	0	0	0	0
ENSG00000135930.14_1	EIF4E2	chr2	+	0	0	0	0	0
ENSG00000163412.13_1	EIF4E3	chr3	-	0	0	0	0	0
ENSG00000184708.18_1	EIF4ENIF1	chr22	-	0	1	0	0	0
ENSG00000114867.22_1	EIF4G1	chr3	+	0	1	0	0	0
ENSG00000110321.19_1	EIF4G2	chr11	-	0	0	0	0	0
ENSG00000075151.23_1	EIF4G3	chr1	-	0	0	0	0	0
ENSG00000100664.11_1	EIF5	chr14	+	0	0	0	0	0
ENSG00000132507.18_1	EIF5A	chr17	+	0	0	0	1	0
ENSG00000163577.8_1	EIF5A2	chr3	-	0	0	0	1	0
ENSG00000253626.4_1	EIF5AL1	chr10	+	0	0	0	1	0
ENSG00000158417.11_1	EIF5B	chr2	+	0	0	0	0	0
ENSG00000242372.9_1	EIF6	chr20	-	0	0	0	0	0
ENSG00000141642.9_1	ELAC1	chr18	+	0	0	0	0	0
ENSG00000006744.19_1	ELAC2	chr17	-	0	0	0	0	0
ENSG00000066044.15_1	ELAVL1	chr19	-	0	0	0	0	0
ENSG00000107105.15_1	ELAVL2	chr9	-	0	0	0	0	0
ENSG00000196361.10_1	ELAVL3	chr19	-	0	0	0	0	0
ENSG00000162374.18_1	ELAVL4	chr1	+	0	0	0	0	0
ENSG00000167136.7_1	ENDOG	chr9	+	0	0	0	0	0
ENSG00000111405.9_1	ENDOU	chr12	-	0	0	0	0	0
ENSG00000173818.17_1	ENDOV	chr17	+	0	0	0	0	0
ENSG00000120658.13_1	ENOX1	chr13	-	0	0	0	0	0
ENSG00000165675.18_1	ENOX2	chrX	-	0	0	0	0	0
ENSG00000136628.18_1	EPRS1	chr1	-	0	0	0	0	0
ENSG00000132591.12_1	ERAL1	chr17	+	0	0	0	0	0
ENSG00000104626.15_1	ERI1	chr8	+	0	0	0	0	0
ENSG00000196678.14_1	ERI2	chr16	-	0	0	0	0	0
ENSG00000117419.16_1	ERI3	chr1	-	0	0	0	0	0
ENSG00000178607.17_1	ERN1	chr17	-	0	0	0	0	0
ENSG00000134398.15_1	ERN2	chr16	-	0	0	0	0	0
ENSG00000089048.15_1	ESF1	chr20	-	0	0	0	0	0
ENSG00000104413.18_1	ESRP1	chr8	+	0	0	0	0	1
ENSG00000103067.14_1	ESRP2	chr16	-	0	0	0	0	0
ENSG00000100056.12_1	ESS2	chr22	-	1	0	0	0	0
ENSG00000120705.13_1	ETF1	chr5	-	0	0	0	0	0
ENSG00000182944.18_1	EWSR1	chr22	+	0	0	0	0	0
ENSG00000174371.17_1	EXO1	chr1	+	0	0	0	0	0
ENSG00000157036.13_1	EXOG	chr3	+	0	0	0	0	0
ENSG00000171311.13_1	EXOSC1	chr10	-	0	0	0	0	0
ENSG00000171824.14_1	EXOSC10	chr1	-	0	0	0	0	1
ENSG00000130713.16_1	EXOSC2	chr9	+	0	0	0	0	0
ENSG00000107371.14_1	EXOSC3	chr9	-	0	0	0	0	1
ENSG00000178896.9_1	EXOSC4	chr8	+	0	0	0	0	0
ENSG00000077348.9_1	EXOSC5	chr19	-	0	0	0	0	0
ENSG00000223496.3_1	EXOSC6	chr16	-	0	0	0	0	0
ENSG00000075914.13_1	EXOSC7	chr3	+	0	0	0	0	0
ENSG00000120699.13_1	EXOSC8	chr13	+	0	0	0	0	0
ENSG00000123737.13_1	EXOSC9	chr4	+	0	0	0	0	0
ENSG00000106462.12_1	EZH2	chr7	-	0	0	0	0	0
ENSG00000048828.17_1	FAM120A	chr9	+	0	0	0	0	0
ENSG00000112584.14_1	FAM120B	chr6	+	0	0	0	0	0
ENSG00000184083.12_1	FAM120C	chrX	-	0	0	0	0	0
ENSG00000119812.19_1	FAM98A	chr2	-	0	0	0	0	0
ENSG00000171262.11_1	FAM98B	chr15	+	0	0	0	0	0
ENSG00000130244.12_1	FAM98C	chr19	+	0	0	0	0	0
ENSG00000145982.13_1	FARS2	chr6	+	0	0	0	0	0
ENSG00000179115.11_1	FARSA	chr19	-	0	1	0	0	0
ENSG00000116120.11_1	FARSB	chr2	-	0	1	0	0	0
ENSG00000164896.20_1	FASTK	chr7	-	0	0	0	0	0
ENSG00000138399.18_1	FASTKD1	chr2	-	0	0	0	0	0
ENSG00000118246.14_1	FASTKD2	chr2	+	0	0	0	0	0
ENSG00000124279.12_1	FASTKD3	chr5	-	0	0	0	0	0
ENSG00000215251.4_1	FASTKD5	chr20	-	0	0	0	0	0
ENSG00000149806.11_1	FAU	chr11	-	0	1	0	0	0
ENSG00000105202.9_1	FBL	chr19	-	0	0	0	0	0
ENSG00000188573.8_1	FBLL1	chr5	+	0	0	0	0	0
ENSG00000119616.11_1	FCF1	chr14	+	0	0	0	0	0
ENSG00000145216.16_1	FIP1L1	chr4	+	0	0	0	0	0
ENSG00000269955.2_1	FMC1-LUC7L2	chr7	+	0	0	0	0	0
ENSG00000102081.15_1	FMR1	chrX	+	0	0	0	1	0
ENSG00000149531.15_1	FRG1BP	chr20	+	0	0	0	0	0
ENSG00000140718.21_1	FTO	chr16	+	0	0	0	0	0
ENSG00000108592.17_1	FTSJ3	chr17	-	0	0	0	0	0
ENSG00000162613.17_1	FUBP1	chr1	-	0	0	0	0	0
ENSG00000107164.16_1	FUBP3	chr9	+	0	0	0	0	0
ENSG00000089280.19_1	FUS	chr16	+	0	0	0	0	1
ENSG00000114416.18_1	FXR1	chr3	+	0	0	0	0	0
ENSG00000129245.12_1	FXR2	chr17	-	0	0	0	0	0
ENSG00000122068.13_1	FYTTD1	chr3	+	0	0	0	0	0
ENSG00000145907.16_1	G3BP1	chr5	+	0	0	1	0	1
ENSG00000138757.15_1	G3BP2	chr4	-	0	0	0	1	0
ENSG00000111640.15_1	GAPDH	chr12	+	0	0	0	0	0
ENSG00000109534.17_1	GAR1	chr4	+	0	0	0	0	0
ENSG00000106105.15_1	GARS1	chr7	+	0	0	0	0	0
ENSG00000059691.12_1	GATB	chr4	-	0	1	0	0	0
ENSG00000257218.6_1	GATC	chr12	+	0	0	0	0	0
ENSG00000005436.14_1	GCFC2	chr2	-	1	0	0	0	0
ENSG00000092208.19_1	GEMIN2	chr14	+	0	0	0	0	0
ENSG00000179409.11_1	GEMIN4	chr17	-	0	0	0	0	0
ENSG00000082516.9_1	GEMIN5	chr5	-	1	1	0	0	1
ENSG00000152147.11_1	GEMIN6	chr2	+	1	0	0	0	0
ENSG00000142252.11_1	GEMIN7	chr19	+	1	0	0	0	0
ENSG00000046647.14_1	GEMIN8	chrX	-	0	0	0	0	0
ENSG00000168827.15_1	GFM1	chr3	+	0	0	0	0	0
ENSG00000164347.18_1	GFM2	chr5	-	0	0	0	0	0
ENSG00000119392.16_1	GLE1	chr9	+	0	0	0	0	0
ENSG00000134697.13_1	GNL2	chr1	-	0	0	0	0	0
ENSG00000163938.17_1	GNL3	chr3	+	0	0	0	0	0
ENSG00000130119.17_1	GNL3L	chrX	+	0	0	0	0	0
ENSG00000076650.7_1	GPATCH1	chr19	+	1	0	0	0	0
ENSG00000160818.17_1	GPATCH4	chr1	-	0	0	0	0	0
ENSG00000186566.13_1	GPATCH8	chr17	-	0	0	0	0	0
ENSG00000132463.14_1	GRSF1	chr4	-	0	0	0	0	0
ENSG00000105447.13_1	GRWD1	chr19	+	0	0	0	0	0
ENSG00000103342.13_1	GSPT1	chr16	-	0	1	0	0	0
ENSG00000125651.14_1	GTF2F1	chr19	-	0	0	0	0	0
ENSG00000122034.17_1	GTF3A	chr13	+	0	0	0	0	0
ENSG00000100226.16_1	GTPBP1	chr22	+	0	0	0	0	0
ENSG00000105793.16_1	GTPBP10	chr7	+	0	0	0	0	0
ENSG00000172432.19_1	GTPBP2	chr6	-	0	0	0	0	0
ENSG00000130299.17_1	GTPBP3	chr19	+	0	0	0	0	0
ENSG00000107937.19_1	GTPBP4	chr10	+	0	0	0	0	0
ENSG00000151806.14_1	GUF1	chr4	+	0	1	0	0	0
ENSG00000130956.14_1	HABP4	chr9	+	0	0	0	0	0
ENSG00000170445.16_1	HARS1	chr5	-	0	1	0	0	0
ENSG00000112855.17_1	HARS2	chr5	+	0	1	0	0	0
ENSG00000112339.15_1	HBS1L	chr6	-	0	1	0	0	0
ENSG00000115677.18_1	HDLBP	chr2	-	0	0	0	0	0
ENSG00000119285.11_1	HEATR1	chr1	-	0	0	0	0	0
ENSG00000198265.12_1	HELZ	chr17	-	0	0	0	0	0
ENSG00000130589.16_1	HELZ2	chr20	-	0	0	1	0	0
ENSG00000162639.16_1	HENMT1	chr1	-	0	0	0	0	0
ENSG00000186834.4_1	HEXIM1	chr17	+	0	0	0	0	0
ENSG00000168517.11_1	HEXIM2	chr17	+	0	0	0	0	0
ENSG00000111911.7_1	HINT3	chr6	+	0	0	0	0	0
ENSG00000177733.7_1	HNRNPA0	chr5	-	0	0	0	0	0
ENSG00000135486.19_1	HNRNPA1	chr12	+	1	0	0	1	1
ENSG00000139675.13_1	HNRNPA1L2	chr13	+	1	0	0	1	0
ENSG00000122566.22_1	HNRNPA2B1	chr7	-	1	0	0	1	0
ENSG00000170144.21_1	HNRNPA3	chr2	+	1	0	0	1	1
ENSG00000197451.12_1	HNRNPAB	chr5	+	0	0	0	0	0
ENSG00000092199.18_1	HNRNPC	chr14	-	1	0	0	0	0
ENSG00000179172.10_1	HNRNPCL1	chr1	-	0	0	0	0	0
ENSG00000138668.19_1	HNRNPD	chr4	-	0	0	0	0	0
ENSG00000152795.18_1	HNRNPDL	chr4	-	0	0	0	0	0
ENSG00000169813.17_1	HNRNPF	chr10	-	1	0	0	0	0
ENSG00000169045.17_1	HNRNPH1	chr5	-	1	0	0	0	0
ENSG00000126945.9_1	HNRNPH2	chrX	+	0	0	0	0	1
ENSG00000096746.18_1	HNRNPH3	chr10	+	1	0	0	0	0
ENSG00000165119.21_1	HNRNPK	chr9	-	1	0	0	0	1
ENSG00000104824.18_1	HNRNPL	chr19	-	0	0	0	0	1
ENSG00000143889.16_1	HNRNPLL	chr2	-	0	0	0	0	0
ENSG00000099783.12_1	HNRNPM	chr19	+	1	0	0	0	0
ENSG00000125944.21_1	HNRNPR	chr1	-	1	0	0	0	0
ENSG00000153187.20_1	HNRNPU	chr1	-	1	0	0	0	0
ENSG00000105323.17_1	HNRNPUL1	chr19	+	0	0	0	0	0
ENSG00000214753.4_1	HNRNPUL2	chr11	-	0	0	0	0	0
ENSG00000102241.12_1	HTATSF1	chrX	+	1	0	0	0	0
ENSG00000196305.19_1	IARS1	chr9	-	0	0	0	0	0
ENSG00000067704.10_1	IARS2	chr1	+	0	0	0	0	0
ENSG00000115267.9_1	IFIH1	chr2	-	0	0	1	0	0
ENSG00000185745.10_1	IFIT1	chr10	+	0	0	0	0	0
ENSG00000204010.3_1	IFIT1B	chr10	+	0	0	0	0	0
ENSG00000119922.11_1	IFIT2	chr10	+	0	0	0	0	0
ENSG00000119917.15_1	IFIT3	chr10	+	0	0	0	0	0
ENSG00000152778.10_1	IFIT5	chr10	+	0	0	0	0	0
ENSG00000159217.10_1	IGF2BP1	chr17	+	0	0	0	1	0
ENSG00000073792.16_1	IGF2BP2	chr3	-	0	0	0	1	0
ENSG00000136231.14_1	IGF2BP3	chr7	-	0	1	0	1	0
ENSG00000132740.10_1	IGHMBP2	chr11	+	0	1	0	0	0
ENSG00000143621.17_1	ILF2	chr1	-	0	0	0	0	1
ENSG00000129351.17_1	ILF3	chr19	+	0	0	0	0	0
ENSG00000177971.9_1	IMP3	chr15	-	0	0	0	0	0
ENSG00000136718.10_1	IMP4	chr2	+	0	0	0	0	0
ENSG00000164880.16_1	INTS1	chr7	-	0	0	0	0	0
ENSG00000104613.12_1	INTS10	chr8	+	0	0	0	0	0
ENSG00000127054.21_1	INTS11	chr1	-	0	0	0	0	0
ENSG00000138785.15_1	INTS12	chr4	-	0	0	0	0	0
ENSG00000108506.13_1	INTS2	chr17	-	0	0	0	0	0
ENSG00000143624.14_1	INTS3	chr1	+	0	0	0	0	0
ENSG00000149262.17_1	INTS4	chr11	-	0	0	0	0	0
ENSG00000185085.2_1	INTS5	chr11	-	0	0	0	0	0
ENSG00000102786.15_1	INTS6	chr13	-	0	0	0	0	0
ENSG00000165359.16_1	INTS6L	chrX	+	0	0	0	0	0
ENSG00000143493.13_1	INTS7	chr1	-	0	0	0	0	0
ENSG00000164941.14_1	INTS8	chr8	+	0	0	0	0	0
ENSG00000104299.15_1	INTS9	chr8	-	0	0	0	0	0
ENSG00000086200.17_1	IPO11	chr5	+	0	0	0	0	0
ENSG00000117408.11_1	IPO13	chr1	+	0	0	0	0	0
ENSG00000196497.17_1	IPO4	chr14	-	0	0	0	0	0
ENSG00000065150.21_1	IPO5	chr13	+	0	0	0	0	0
ENSG00000205339.10_1	IPO7	chr11	+	0	0	0	0	0
ENSG00000133704.10_1	IPO8	chr12	-	0	0	0	0	0
ENSG00000198700.10_1	IPO9	chr1	+	0	0	0	0	0
ENSG00000136381.13_1	IREB2	chr15	+	0	0	0	0	0
ENSG00000172183.16_1	ISG20	chr15	+	0	0	0	0	0
ENSG00000143319.17_1	ISG20L2	chr1	-	0	0	0	0	0
ENSG00000240682.10_1	ISY1	chr3	-	1	0	0	0	0
ENSG00000152969.20_1	JAKMIP1	chr4	-	0	0	0	0	0
ENSG00000065427.15_1	KARS1	chr16	-	0	0	0	0	0
ENSG00000103510.20_1	KAT8	chr16	+	0	0	0	0	0
ENSG00000135314.12_1	KHDC1	chr6	-	0	0	0	0	0
ENSG00000121774.18_1	KHDRBS1	chr1	+	0	0	0	0	0
ENSG00000112232.10_1	KHDRBS2	chr6	-	0	0	0	0	0
ENSG00000131773.14_1	KHDRBS3	chr8	+	0	0	0	0	0
ENSG00000100441.10_1	KHNYN	chr14	+	0	0	0	0	0
ENSG00000088247.18_1	KHSRP	chr19	-	0	0	0	1	0
ENSG00000151657.12_1	KIN	chr10	-	0	0	0	0	0
ENSG00000108424.11_1	KPNB1	chr17	+	0	0	0	0	0
ENSG00000111615.14_1	KRR1	chr12	-	0	0	0	0	0
ENSG00000240563.2_1	L1TD1	chr1	+	0	0	0	0	0
ENSG00000155506.18_1	LARP1	chr5	+	0	0	0	0	0
ENSG00000138709.19_1	LARP1B	chr4	+	0	0	0	0	0
ENSG00000161813.22_1	LARP4	chr12	+	0	1	0	0	0
ENSG00000107929.15_1	LARP4B	chr10	-	0	0	0	0	0
ENSG00000166173.11_1	LARP6	chr15	-	0	0	0	0	0
ENSG00000174720.16_1	LARP7	chr4	+	0	0	0	0	0
ENSG00000133706.19_1	LARS1	chr5	-	0	0	0	0	0
ENSG00000011376.12_1	LARS2	chr3	+	0	0	0	0	0
ENSG00000001497.18_1	LAS1L	chrX	-	0	0	0	0	0
ENSG00000168806.8_1	LCMT2	chr15	-	0	0	0	0	0
ENSG00000131914.11_1	LIN28A	chr1	+	0	0	0	0	0
ENSG00000187772.8_1	LIN28B	chr6	+	0	0	0	0	0
ENSG00000196365.12_1	LONP1	chr19	-	0	0	0	0	0
ENSG00000138095.20_1	LRPPRC	chr2	-	0	0	0	1	0
ENSG00000130764.10_1	LRRC47	chr1	-	0	0	0	0	0
ENSG00000124831.19_1	LRRFIP1	chr2	+	0	0	0	0	0
ENSG00000093167.18_1	LRRFIP2	chr3	-	0	0	0	0	0
ENSG00000041802.11_1	LSG1	chr3	-	0	0	0	0	0
ENSG00000175324.10_1	LSM1	chr8	-	0	0	0	0	0
ENSG00000181817.6_1	LSM10	chr1	-	0	0	0	0	0
ENSG00000155858.6_1	LSM11	chr5	+	0	0	0	0	0
ENSG00000161654.10_1	LSM12	chr17	-	0	0	0	0	0
ENSG00000149657.20_1	LSM14B	chr20	+	0	0	0	0	0
ENSG00000170860.4_1	LSM3	chr3	+	1	0	0	0	0
ENSG00000130520.11_1	LSM4	chr19	-	1	0	0	0	0
ENSG00000106355.10_1	LSM5	chr7	-	1	0	0	0	1
ENSG00000164167.12_1	LSM6	chr4	+	1	0	0	0	0
ENSG00000130332.15_1	LSM7	chr19	-	1	0	0	0	0
ENSG00000128534.8_1	LSM8	chr7	+	1	0	0	0	0
ENSG00000007392.17_1	LUC7L	chr16	-	0	0	0	0	0
ENSG00000108848.16_1	LUC7L3	chr17	+	0	0	0	0	0
ENSG00000143194.13_1	MAEL	chr1	+	0	0	0	0	0
ENSG00000162385.11_1	MAGOH	chr1	-	1	0	0	1	0
ENSG00000111196.10_1	MAGOHB	chr12	-	1	0	0	1	0
ENSG00000198042.11_1	MAK16	chr8	+	0	0	0	0	0
ENSG00000166783.22_1	MARF1	chr16	-	0	0	0	0	0
ENSG00000166986.15_1	MARS1	chr12	+	0	0	0	0	0
ENSG00000247626.5_1	MARS2	chr2	+	0	0	0	0	0
ENSG00000280987.4_1	MATR3	chr5	+	0	0	0	0	0
ENSG00000103495.14_1	MAZ	chr16	+	0	0	0	0	0
ENSG00000152601.18_1	MBNL1	chr3	+	0	0	0	0	1
ENSG00000139793.19_1	MBNL2	chr13	+	0	0	0	0	0
ENSG00000076770.15_1	MBNL3	chrX	-	0	0	0	0	0
ENSG00000232119.8_1	MCTS1	chrX	+	0	0	0	0	0
ENSG00000169057.24_1	MECP2	chrX	-	0	0	0	0	0
ENSG00000146834.14_1	MEPCE	chr7	+	0	0	0	0	0
ENSG00000037897.17_1	METTL1	chr12	-	0	0	0	0	0
ENSG00000145388.15_1	METTL14	chr4	+	1	0	0	0	0
ENSG00000087995.16_1	METTL2A	chr17	+	0	0	0	0	0
ENSG00000165055.16_1	METTL2B	chr7	+	0	0	0	0	0
ENSG00000165819.12_1	METTL3	chr14	-	1	0	0	0	0
ENSG00000138382.15_1	METTL5	chr2	-	0	0	0	0	0
ENSG00000254726.3_1	MEX3A	chr1	-	0	0	0	0	0
ENSG00000183496.6_1	MEX3B	chr15	-	0	0	0	0	0
ENSG00000176624.12_1	MEX3C	chr18	-	0	0	0	0	0
ENSG00000181588.17_1	MEX3D	chr19	-	0	0	0	0	0
ENSG00000125457.15_1	MIF4GD	chr17	-	0	0	0	0	0
ENSG00000133606.11_1	MKRN1	chr7	-	0	0	0	0	0
ENSG00000075975.17_1	MKRN2	chr3	+	0	0	0	0	0
ENSG00000179455.10_1	MKRN3	chr15	+	0	0	0	0	0
ENSG00000155363.18_1	MOV10	chr1	+	0	0	0	0	0
ENSG00000073146.16_1	MOV10L1	chr22	+	0	0	1	0	0
ENSG00000124383.9_1	MPHOSPH10	chr2	+	0	0	0	0	0
ENSG00000135698.10_1	MPHOSPH6	chr16	-	0	0	0	0	0
ENSG00000278619.5_1	MRM1	chr17	+	0	0	0	0	0
ENSG00000122687.19_1	MRM2	chr7	-	0	0	0	0	0
ENSG00000171861.11_1	MRM3	chr17	+	0	0	0	0	0
ENSG00000169288.18_1	MRPL1	chr4	+	0	1	0	0	0
ENSG00000159111.13_1	MRPL10	chr17	-	0	1	0	0	0
ENSG00000174547.13_1	MRPL11	chr11	-	0	1	0	0	0
ENSG00000262814.8_1	MRPL12	chr17	+	0	1	0	0	0
ENSG00000172172.8_1	MRPL13	chr8	-	0	1	0	0	0
ENSG00000180992.7_1	MRPL14	chr6	-	0	1	0	0	0
ENSG00000137547.9_1	MRPL15	chr8	+	0	1	0	0	0
ENSG00000166902.5_1	MRPL16	chr11	-	0	1	0	0	0
ENSG00000158042.9_1	MRPL17	chr11	-	0	1	0	0	0
ENSG00000112110.10_1	MRPL18	chr6	+	0	1	0	0	0
ENSG00000115364.14_1	MRPL19	chr2	+	0	1	0	0	0
ENSG00000112651.12_1	MRPL2	chr6	-	0	1	0	0	0
ENSG00000242485.6_1	MRPL20	chr1	-	0	1	0	0	0
ENSG00000197345.13_1	MRPL21	chr11	-	0	1	0	0	0
ENSG00000082515.18_1	MRPL22	chr5	+	0	1	0	0	0
ENSG00000214026.11_1	MRPL23	chr11	+	0	1	0	0	0
ENSG00000143314.12_1	MRPL24	chr1	-	0	1	0	0	0
ENSG00000108826.16_1	MRPL27	chr17	-	0	1	0	0	0
ENSG00000086504.18_1	MRPL28	chr16	-	0	1	0	0	0
ENSG00000114686.9_1	MRPL3	chr3	-	0	1	0	0	0
ENSG00000185414.20_1	MRPL30	chr2	+	0	1	0	0	0
ENSG00000106591.4_1	MRPL32	chr7	+	0	1	0	0	0
ENSG00000243147.8_1	MRPL33	chr2	+	0	1	0	0	0
ENSG00000130312.7_1	MRPL34	chr19	+	0	1	0	0	0
ENSG00000132313.15_1	MRPL35	chr2	+	0	1	0	0	0
ENSG00000171421.13_1	MRPL36	chr5	-	0	1	0	0	0
ENSG00000116221.15_1	MRPL37	chr1	+	0	1	0	0	0
ENSG00000204316.13_1	MRPL38	chr17	-	0	0	0	0	0
ENSG00000154719.14_1	MRPL39	chr21	-	0	0	0	0	0
ENSG00000105364.14_1	MRPL4	chr19	+	0	1	0	0	0
ENSG00000185608.9_1	MRPL40	chr22	+	0	0	0	0	0
ENSG00000182154.8_1	MRPL41	chr9	+	0	1	0	0	0
ENSG00000198015.14_1	MRPL42	chr12	+	0	1	0	0	0
ENSG00000055950.16_1	MRPL43	chr10	-	0	1	0	0	0
ENSG00000135900.4_1	MRPL44	chr2	+	0	0	0	0	1
ENSG00000278845.5_1	MRPL45	chr17	+	0	0	0	0	0
ENSG00000259494.2_1	MRPL46	chr15	-	0	0	0	0	0
ENSG00000136522.14_1	MRPL47	chr3	-	0	0	0	0	0
ENSG00000175581.14_1	MRPL48	chr11	+	0	0	0	0	0
ENSG00000149792.9_1	MRPL49	chr11	+	0	1	0	0	0
ENSG00000136897.8_1	MRPL50	chr9	-	0	0	0	0	0
ENSG00000111639.8_1	MRPL51	chr12	-	0	1	0	0	0
ENSG00000172590.18_1	MRPL52	chr14	+	0	1	0	0	0
ENSG00000204822.7_1	MRPL53	chr2	-	0	0	0	0	0
ENSG00000183617.5_1	MRPL54	chr19	+	0	0	0	0	0
ENSG00000162910.19_1	MRPL55	chr1	-	0	1	0	0	0
ENSG00000173141.5_1	MRPL57	chr13	+	0	1	0	0	0
ENSG00000167862.10_1	MRPL58	chr17	+	0	0	0	0	0
ENSG00000143436.11_1	MRPL9	chr1	-	0	1	0	0	0
ENSG00000048544.6_1	MRPS10	chr6	-	0	0	0	0	0
ENSG00000181991.16_1	MRPS11	chr15	+	0	1	0	0	0
ENSG00000128626.12_1	MRPS12	chr19	+	0	1	0	0	0
ENSG00000120333.4_1	MRPS14	chr1	-	0	1	0	0	0
ENSG00000116898.12_1	MRPS15	chr1	-	0	1	0	0	0
ENSG00000182180.14_1	MRPS16	chr10	-	0	1	0	0	0
ENSG00000239789.6_1	MRPS17	chr7	+	0	1	0	0	0
ENSG00000096080.12_1	MRPS18A	chr6	-	0	1	0	0	0
ENSG00000163319.11_1	MRPS18C	chr4	+	0	1	0	0	0
ENSG00000122140.11_1	MRPS2	chr9	+	0	1	0	0	0
ENSG00000266472.6_1	MRPS21	chr1	+	0	1	0	0	0
ENSG00000175110.13_1	MRPS22	chr3	+	0	0	0	0	0
ENSG00000181610.13_1	MRPS23	chr17	-	0	1	0	0	0
ENSG00000062582.14_1	MRPS24	chr7	-	0	0	0	0	0
ENSG00000131368.8_1	MRPS25	chr3	-	0	0	0	0	0
ENSG00000125901.6_1	MRPS26	chr20	+	0	0	0	0	0
ENSG00000113048.17_1	MRPS27	chr5	-	0	0	0	0	0
ENSG00000147586.10_1	MRPS28	chr8	-	0	0	0	0	0
ENSG00000112996.11_1	MRPS30	chr5	+	0	1	0	0	0
ENSG00000102738.8_1	MRPS31	chr13	-	0	0	0	0	0
ENSG00000090263.16_1	MRPS33	chr7	-	0	1	0	0	0
ENSG00000074071.15_1	MRPS34	chr16	-	0	0	0	0	0
ENSG00000061794.13_1	MRPS35	chr12	+	0	0	0	0	0
ENSG00000134056.12_1	MRPS36	chr5	+	0	0	0	0	0
ENSG00000144029.12_1	MRPS5	chr2	-	0	1	0	0	0
ENSG00000243927.6_1	MRPS6	chr21	+	0	1	0	0	0
ENSG00000125445.11_1	MRPS7	chr17	+	0	1	0	0	0
ENSG00000135972.9_1	MRPS9	chr2	+	0	1	0	0	0
ENSG00000148187.18_1	MRRF	chr9	+	0	1	0	0	0
ENSG00000053372.5_1	MRTO4	chr1	+	0	0	0	0	0
ENSG00000135097.7_1	MSI1	chr12	-	0	0	0	0	0
ENSG00000153944.12_1	MSI2	chr17	+	0	0	0	0	0
ENSG00000005302.19_1	MSL3	chrX	+	0	0	0	0	0
ENSG00000122085.17_1	MTERF4	chr2	-	0	0	0	0	0
ENSG00000103707.10_1	MTFMT	chr15	-	0	0	0	0	0
ENSG00000103248.19_1	MTHFSD	chr16	-	0	0	0	0	0
ENSG00000085760.15_1	MTIF2	chr2	-	0	0	0	0	0
ENSG00000122033.15_1	MTIF3	chr13	-	0	0	0	0	0
ENSG00000135297.17_1	MTO1	chr6	+	0	0	0	0	0
ENSG00000107951.15_1	MTPAP	chr10	-	0	0	0	0	0
ENSG00000039123.16_1	MTREX	chr5	+	1	0	1	0	0
ENSG00000120662.16_1	MTRF1	chr13	-	0	0	0	0	0
ENSG00000112031.16_1	MTRF1L	chr6	-	0	0	0	0	0
ENSG00000013364.19_1	MVP	chr16	+	0	0	0	1	0
ENSG00000104177.18_1	MYEF2	chr15	-	0	0	0	0	0
ENSG00000102921.8_1	N4BP1	chr16	-	0	0	0	0	0
ENSG00000183011.14_1	NAA38	chr17	-	0	0	0	0	0
ENSG00000145414.9_1	NAF1	chr4	-	0	0	0	0	0
ENSG00000188613.7_1	NANOS1	chr10	+	0	0	0	0	0
ENSG00000188425.4_1	NANOS2	chr19	-	0	0	0	0	0
ENSG00000187556.8_1	NANOS3	chr19	+	0	0	0	0	0
ENSG00000134440.12_1	NARS1	chr18	-	0	0	0	0	0
ENSG00000137513.10_1	NARS2	chr11	-	0	0	0	0	0
ENSG00000135372.9_1	NAT10	chr11	+	0	0	0	0	0
ENSG00000136937.13_1	NCBP1	chr9	+	1	0	0	1	0
ENSG00000114503.11_1	NCBP2	chr3	-	1	0	0	1	1
ENSG00000170935.8_1	NCBP2L	chrX	+	1	0	0	0	0
ENSG00000074356.17_1	NCBP3	chr17	-	0	0	0	1	0
ENSG00000115053.17_1	NCL	chr2	-	0	0	0	0	0
ENSG00000086102.19_1	NFX1	chr9	+	0	0	0	0	0
ENSG00000129460.16_1	NGDN	chr14	+	0	0	0	0	0
ENSG00000145912.9_1	NHP2	chr5	-	0	0	0	0	0
ENSG00000155438.12_1	NIFK	chr2	-	0	0	0	0	0
ENSG00000132603.15_1	NIP7	chr16	+	0	0	0	0	0
ENSG00000186416.17_1	NKRF	chrX	-	0	0	0	0	0
ENSG00000169251.13_1	NMD3	chr3	+	0	0	0	0	0
ENSG00000084092.7_1	NOA1	chr4	-	0	0	0	0	0
ENSG00000141101.13_1	NOB1	chr16	-	0	0	0	0	0
ENSG00000188976.11_1	NOC2L	chr1	-	0	0	0	0	0
ENSG00000173145.11_1	NOC3L	chr10	-	0	0	0	0	0
ENSG00000184967.7_1	NOC4L	chr12	+	0	0	0	0	0
ENSG00000151014.6_1	NOCT	chr4	+	0	0	0	0	0
ENSG00000115761.16_1	NOL10	chr2	-	0	0	0	0	0
ENSG00000130935.10_1	NOL11	chr17	+	0	0	0	0	0
ENSG00000140939.14_1	NOL3	chr16	+	0	0	0	0	0
ENSG00000165271.17_1	NOL6	chr9	-	0	0	0	0	0
ENSG00000225921.7_1	NOL7	chr6	+	0	0	0	0	0
ENSG00000198000.12_1	NOL8	chr9	-	0	0	0	0	0
ENSG00000162408.11_1	NOL9	chr1	-	0	0	0	0	0
ENSG00000166197.17_1	NOLC1	chr10	+	0	0	0	0	0
ENSG00000146909.8_1	NOM1	chr7	+	0	0	0	0	0
ENSG00000147140.17_1	NONO	chrX	+	1	0	0	0	0
ENSG00000182117.6_1	NOP10	chr15	-	0	0	0	0	0
ENSG00000087269.16_1	NOP14	chr4	-	0	0	0	0	0
ENSG00000048162.21_1	NOP16	chr5	-	0	0	0	0	0
ENSG00000111641.12_1	NOP2	chr12	-	0	0	0	0	0
ENSG00000105373.19_1	NOP53	chr19	+	0	0	0	0	0
ENSG00000101361.17_1	NOP56	chr20	+	0	0	0	0	0
ENSG00000055044.11_1	NOP58	chr2	+	0	0	0	0	0
ENSG00000196943.14_1	NOP9	chr14	+	0	0	0	0	0
ENSG00000139910.20_1	NOVA1	chr14	-	1	0	0	0	0
ENSG00000104967.8_1	NOVA2	chr19	-	1	0	0	0	0
ENSG00000181163.14_1	NPM1	chr5	+	0	0	0	0	0
ENSG00000158806.14_1	NPM2	chr8	+	0	0	0	0	0
ENSG00000107833.10_1	NPM3	chr10	-	0	0	0	0	0
ENSG00000169297.8_1	NR0B1	chrX	-	0	0	0	0	0
ENSG00000164346.10_1	NSA2	chr5	+	0	0	0	0	0
ENSG00000126653.18_1	NSRP1	chr17	+	0	0	0	0	0
ENSG00000037474.15_1	NSUN2	chr5	-	0	0	0	0	0
ENSG00000178694.10_1	NSUN3	chr3	+	0	0	0	0	0
ENSG00000117481.11_1	NSUN4	chr1	+	0	0	0	0	0
ENSG00000130305.17_1	NSUN5	chr7	-	0	0	0	0	0
ENSG00000241058.4_1	NSUN6	chr10	-	0	0	0	0	0
ENSG00000179299.17_1	NSUN7	chr4	+	0	0	0	0	0
ENSG00000198585.12_1	NUDT16	chr3	+	0	0	0	0	0
ENSG00000168101.14_1	NUDT16L1	chr16	+	0	0	0	0	0
ENSG00000167005.14_1	NUDT21	chr16	-	0	0	0	0	0
ENSG00000083635.8_1	NUFIP1	chr13	-	0	0	0	0	0
ENSG00000108256.9_1	NUFIP2	chr17	-	0	0	0	0	0
ENSG00000124789.12_1	NUP153	chr6	-	0	0	0	1	0
ENSG00000136243.12	NUPL2	chr7	+	0	0	0	0	0
ENSG00000102898.12_1	NUTF2	chr16	+	0	0	0	1	0
ENSG00000162231.14_1	NXF1	chr11	-	0	0	0	1	0
ENSG00000269437.7_1	NXF2B	chrX	-	0	0	0	0	0
ENSG00000147206.17_1	NXF3	chrX	-	0	0	0	0	0
ENSG00000126952.18_1	NXF5	chrX	-	0	0	0	1	0
ENSG00000132661.4_1	NXT1	chr20	+	0	0	0	0	0
ENSG00000101888.12_1	NXT2	chrX	+	0	0	0	1	0
ENSG00000205978.6_1	NYNRIN	chr14	+	0	0	0	0	0
ENSG00000089127.15_1	OAS1	chr12	+	0	0	0	0	0
ENSG00000111335.14_1	OAS2	chr12	+	0	0	0	0	0
ENSG00000111331.14_1	OAS3	chr12	+	0	0	0	0	0
ENSG00000135114.13_1	OASL	chr12	-	0	0	0	0	0
ENSG00000170515.14_1	PA2G4	chr12	+	0	0	0	0	0
ENSG00000070756.17_1	PABPC1	chr8	-	1	0	0	0	0
ENSG00000101104.13_1	PABPC1L	chr20	+	0	0	0	0	0
ENSG00000151846.9_1	PABPC3	chr13	+	0	0	0	0	0
ENSG00000090621.15_1	PABPC4	chr1	-	0	1	0	0	0
ENSG00000254535.4_1	PABPC4L	chr4	-	0	0	0	0	0
ENSG00000174740.8_1	PABPC5	chrX	+	0	0	0	0	0
ENSG00000100836.11_1	PABPN1	chr14	+	0	0	0	0	0
ENSG00000205022.9_1	PABPN1L	chr16	-	0	0	0	0	0
ENSG00000172239.14_1	PAIP1	chr5	-	0	0	0	0	0
ENSG00000120727.13_1	PAIP2	chr5	+	0	1	0	0	0
ENSG00000124374.9_1	PAIP2B	chr2	-	0	0	0	0	0
ENSG00000135473.15_1	PAN2	chr12	-	0	0	0	0	0
ENSG00000152520.14_1	PAN3	chr13	+	0	0	0	0	0
ENSG00000090060.19_1	PAPOLA	chr14	+	0	0	0	0	0
ENSG00000218823.2_1	PAPOLB	chr7	-	0	0	0	0	0
ENSG00000115421.13_1	PAPOLG	chr2	+	0	0	0	0	0
ENSG00000116288.13_1	PARK7	chr1	+	0	0	0	0	0
ENSG00000140694.17_1	PARN	chr16	-	0	0	0	0	0
ENSG00000143799.14_1	PARP1	chr1	-	0	0	0	0	0
ENSG00000059378.13_1	PARP12	chr7	-	0	0	0	0	0
ENSG00000102699.6_1	PARP4	chr13	-	0	0	0	0	0
ENSG00000162396.6_1	PARS2	chr1	-	0	0	0	0	0
ENSG00000166889.14_1	PATL1	chr11	-	0	0	0	0	0
ENSG00000229474.8_1	PATL2	chr15	-	0	0	0	0	0
ENSG00000169564.7_1	PCBP1	chr2	+	0	0	0	0	1
ENSG00000197111.16_1	PCBP2	chr12	+	0	0	0	0	1
ENSG00000183570.17_1	PCBP3	chr21	+	0	0	0	0	0
ENSG00000090097.22_1	PCBP4	chr3	-	0	0	0	0	0
ENSG00000165494.11_1	PCF11	chr11	+	0	0	0	0	0
ENSG00000148843.15_1	PDCD11	chr10	+	0	0	0	0	0
ENSG00000150593.18_1	PDCD4	chr10	+	0	0	0	0	0
ENSG00000090470.15_1	PDCD7	chr15	-	0	0	0	0	0
ENSG00000174840.9_1	PDE12	chr3	+	0	0	0	0	0
ENSG00000242265.6_1	PEG10	chr7	+	0	0	0	1	0
ENSG00000152684.11_1	PELO	chr5	+	0	0	0	0	0
ENSG00000100029.18_1	PES1	chr22	-	0	0	0	0	0
ENSG00000164902.14_1	PHAX	chr5	+	0	0	0	0	1
ENSG00000100410.8_1	PHF5A	chr22	-	1	0	0	0	0
ENSG00000070047.13_1	PHRF1	chr11	+	0	0	0	0	0
ENSG00000104872.11_1	PIH1D1	chr19	-	0	0	0	0	0
ENSG00000102309.15_1	PIN4	chrX	+	0	0	0	0	0
ENSG00000258724.1_1	PINX1	chr8	-	0	0	0	0	0
ENSG00000125207.7_1	PIWIL1	chr12	+	0	0	0	0	0
ENSG00000197181.12_1	PIWIL2	chr8	+	0	0	0	0	0
ENSG00000184571.13_1	PIWIL3	chr22	-	0	0	0	0	0
ENSG00000134627.12_1	PIWIL4	chr11	+	0	0	0	0	0
ENSG00000179598.6_1	PLD6	chr17	-	0	0	0	0	0
ENSG00000171566.12_1	PLRG1	chr4	-	1	0	0	0	0
ENSG00000146453.13_1	PNLDC1	chr6	+	0	0	0	0	0
ENSG00000100941.9_1	PNN	chr14	+	1	0	0	0	0
ENSG00000115946.8_1	PNO1	chr2	+	0	0	0	0	0
ENSG00000138035.15_1	PNPT1	chr2	-	0	0	0	0	0
ENSG00000189266.13_1	PNRC2	chr1	+	0	0	0	0	0
ENSG00000100227.18_1	POLDIP3	chr22	-	0	0	0	0	0
ENSG00000137054.16_1	POLR1E	chr9	+	0	0	0	0	0
ENSG00000117877.11_1	POLR1G	chr19	+	0	0	0	0	0
ENSG00000181222.19_1	POLR2A	chr17	+	0	0	0	0	0
ENSG00000047315.17_1	POLR2B	chr4	+	0	0	0	0	0
ENSG00000144231.11_1	POLR2D	chr2	-	0	0	0	0	0
ENSG00000099817.12_1	POLR2E	chr19	-	0	0	0	0	0
ENSG00000100142.16_1	POLR2F	chr22	+	0	0	0	0	0
ENSG00000168002.12_1	POLR2G	chr11	+	0	0	0	0	0
ENSG00000163882.9_1	POLR2H	chr3	+	0	0	0	0	0
ENSG00000105258.9_1	POLR2I	chr19	-	0	0	0	0	0
ENSG00000005075.15_1	POLR2J	chr7	-	0	0	0	0	0
ENSG00000228049.7_1	POLR2J2	chr7	-	0	0	0	0	0
ENSG00000168255.20_1	POLR2J3	chr7	-	0	0	0	0	0
ENSG00000147669.11_1	POLR2K	chr8	+	0	0	0	0	0
ENSG00000177700.6_1	POLR2L	chr11	-	0	0	0	0	0
ENSG00000099821.14_1	POLRMT	chr19	-	0	0	0	0	0
ENSG00000104356.11_1	POP1	chr8	+	0	0	0	0	0
ENSG00000105171.10_1	POP4	chr19	+	0	0	0	0	0
ENSG00000167272.11_1	POP5	chr12	-	0	0	0	0	0
ENSG00000172336.5_1	POP7	chr7	+	0	0	0	0	0
ENSG00000130810.20_1	PPAN	chr19	+	0	0	0	0	0
ENSG00000109819.9_1	PPARGC1A	chr4	-	0	0	0	0	0
ENSG00000155846.17_1	PPARGC1B	chr5	+	0	0	0	0	0
ENSG00000084072.17_1	PPIE	chr1	+	1	0	0	0	1
ENSG00000171960.12_1	PPIH	chr1	+	1	0	0	0	0
ENSG00000240344.9_1	PPIL3	chr2	-	1	0	0	0	0
ENSG00000131013.4_1	PPIL4	chr6	-	0	0	0	0	0
ENSG00000117751.18_1	PPP1R8	chr1	+	0	0	0	0	1
ENSG00000148840.11_1	PPRC1	chr10	+	0	0	0	0	0
ENSG00000113593.12_1	PPWD1	chr5	+	1	0	0	0	0
ENSG00000102103.17_1	PQBP1	chrX	+	0	0	0	0	0
ENSG00000117450.15_1	PRDX1	chr1	-	0	0	0	0	0
ENSG00000198056.15_1	PRIM1	chr12	-	0	0	0	0	0
ENSG00000253729.8_1	PRKDC	chr8	-	0	0	0	0	0
ENSG00000180228.14_1	PRKRA	chr2	-	0	0	0	0	0
ENSG00000100890.16_1	PRORP	chr14	+	0	0	0	0	0
ENSG00000165630.14_1	PRPF18	chr10	+	0	0	0	0	0
ENSG00000110107.9_1	PRPF19	chr11	-	1	0	0	0	0
ENSG00000105618.14_1	PRPF31	chr19	+	1	0	0	0	0
ENSG00000134748.13_1	PRPF38A	chr1	+	1	0	0	0	0
ENSG00000134186.12_1	PRPF38B	chr1	+	1	0	0	0	0
ENSG00000185246.18_1	PRPF39	chr14	+	0	0	0	0	0
ENSG00000136875.13_1	PRPF4	chr9	+	1	0	0	0	0
ENSG00000196504.19_1	PRPF40A	chr2	-	1	0	0	0	0
ENSG00000110844.14_1	PRPF40B	chr12	+	1	0	0	0	0
ENSG00000112739.17_1	PRPF4B	chr6	+	1	0	0	0	0
ENSG00000101161.8_1	PRPF6	chr20	+	1	0	0	0	0
ENSG00000174231.17_1	PRPF8	chr17	-	1	0	0	0	0
ENSG00000164985.15_1	PSIP1	chr9	-	0	0	0	0	0
ENSG00000129084.18_1	PSMA1	chr11	-	0	0	0	0	0
ENSG00000100902.11_1	PSMA6	chr14	+	0	0	0	0	0
ENSG00000121390.19_1	PSPC1	chr13	-	1	0	0	0	0
ENSG00000179988.15_1	PSTK	chr10	+	0	1	0	0	0
ENSG00000011304.22_1	PTBP1	chr19	+	0	0	0	0	0
ENSG00000117569.19_1	PTBP2	chr1	+	0	0	0	0	0
ENSG00000119314.16_1	PTBP3	chr9	-	0	0	0	0	0
ENSG00000106246.18_1	PTCD1	chr7	-	0	0	0	0	0
ENSG00000049883.15_1	PTCD2	chr5	+	0	0	0	0	0
ENSG00000132300.19_1	PTCD3	chr2	+	0	0	0	0	0
ENSG00000110958.16_1	PTGES3	chr12	-	0	0	0	0	0
ENSG00000108825.18_1	PTGES3L-AARSD1	chr17	-	0	0	0	0	0
ENSG00000187024.15_1	PTRH1	chr9	-	0	0	0	0	0
ENSG00000141378.15_1	PTRH2	chr17	-	0	0	0	0	0
ENSG00000184924.6_1	PTRHD1	chr2	-	0	0	0	0	0
ENSG00000179950.14_1	PUF60	chr8	-	0	0	0	0	0
ENSG00000134644.16_1	PUM1	chr1	-	0	0	0	0	0
ENSG00000055917.16_1	PUM2	chr2	-	0	0	0	0	0
ENSG00000080608.10_1	PUM3	chr9	-	0	0	0	0	0
ENSG00000185129.8_1	PURA	chr5	+	0	0	0	0	0
ENSG00000146676.10_1	PURB	chr7	-	0	0	0	0	0
ENSG00000172733.12_1	PURG	chr8	-	0	0	0	0	0
ENSG00000177192.14_1	PUS1	chr12	+	0	0	0	0	0
ENSG00000162927.14_1	PUS10	chr2	-	0	0	0	0	0
ENSG00000110060.9_1	PUS3	chr11	-	0	0	0	0	0
ENSG00000091127.14_1	PUS7	chr7	-	0	0	0	0	0
ENSG00000129317.15_1	PUS7L	chr12	-	0	0	0	0	0
ENSG00000169972.12_1	PUSL1	chr1	+	0	0	0	0	0
ENSG00000241945.8_1	PWP2	chr21	+	0	0	0	0	0
ENSG00000170473.17_1	PYM1	chr12	-	0	0	0	0	0
ENSG00000172053.18_1	QARS1	chr3	-	0	1	0	0	0
ENSG00000112531.17_1	QKI	chr6	+	0	0	0	1	1
ENSG00000130348.11_1	QRSL1	chr6	+	0	0	0	0	0
ENSG00000213339.9_1	QTRT1	chr19	+	0	0	0	0	0
ENSG00000151576.10_1	QTRT2	chr3	+	0	0	0	0	0
ENSG00000104679.12_1	R3HCC1	chr8	+	0	0	0	0	0
ENSG00000166024.14_1	R3HCC1L	chr10	+	0	0	0	0	0
ENSG00000048991.17_1	R3HDM1	chr2	+	0	0	0	0	0
ENSG00000179912.20_1	R3HDM2	chr12	-	0	0	0	0	0
ENSG00000101146.13_1	RAE1	chr20	+	0	0	0	0	0
ENSG00000125970.12_1	RALY	chr20	+	1	0	0	0	0
ENSG00000184672.12_1	RALYL	chr8	+	0	0	0	0	0
ENSG00000169612.4_1	RAMAC	chr15	+	0	0	0	0	0
ENSG00000132341.12_1	RAN	chr12	+	0	0	0	0	0
ENSG00000204764.14_1	RANBP17	chr5	+	0	0	0	1	0
ENSG00000153201.16_1	RANBP2	chr2	+	0	0	0	1	0
ENSG00000137040.10_1	RANBP6	chr9	-	0	0	0	0	0
ENSG00000113643.9_1	RARS1	chr5	+	0	0	0	0	0
ENSG00000146282.18_1	RARS2	chr6	-	0	0	0	0	0
ENSG00000161847.14_1	RAVER1	chr19	-	1	0	0	0	0
ENSG00000162437.14_1	RAVER2	chr1	+	1	0	0	0	0
ENSG00000122257.20_1	RBBP6	chr16	+	0	0	0	0	0
ENSG00000078328.23_1	RBFOX1	chr16	+	0	0	0	0	0
ENSG00000100320.23_1	RBFOX2	chr22	-	0	0	0	0	0
ENSG00000182872.16_1	RBM10	chrX	+	1	0	0	0	0
ENSG00000185272.14_1	RBM11	chr21	+	0	0	0	0	0
ENSG00000244462.8_1	RBM12	chr20	-	0	0	0	0	0
ENSG00000183808.12_1	RBM12B	chr8	-	0	0	0	0	0
ENSG00000239306.5_1	RBM14	chr11	+	1	0	0	0	0
ENSG00000162775.17_1	RBM15	chr1	+	1	0	0	0	0
ENSG00000259956.2_1	RBM15B	chr3	+	1	0	0	0	0
ENSG00000134453.16_1	RBM17	chr10	+	1	0	0	0	0
ENSG00000119446.14_1	RBM18	chr9	-	0	0	0	0	0
ENSG00000122965.11_1	RBM19	chr12	-	1	0	0	0	0
ENSG00000203867.8_1	RBM20	chr10	+	0	0	0	0	0
ENSG00000086589.12_1	RBM22	chr5	-	1	0	0	0	0
ENSG00000100461.18_1	RBM23	chr14	-	0	0	0	0	0
ENSG00000112183.15_1	RBM24	chr6	+	0	0	0	0	0
ENSG00000119707.14_1	RBM25	chr14	+	0	0	0	0	0
ENSG00000139746.16_1	RBM26	chr13	-	0	0	0	0	0
ENSG00000091009.8_1	RBM27	chr5	+	0	0	0	0	0
ENSG00000106344.8_1	RBM28	chr7	-	0	0	0	0	0
ENSG00000102317.18_1	RBM3	chrX	+	0	0	0	0	0
ENSG00000184863.11_1	RBM33	chr7	+	0	0	0	0	0
ENSG00000188739.15_1	RBM34	chr1	-	0	0	0	0	0
ENSG00000132819.17_1	RBM38	chr20	+	0	0	0	0	1
ENSG00000131051.24_1	RBM39	chr20	-	0	0	0	0	0
ENSG00000173933.21_1	RBM4	chr11	+	1	0	0	0	0
ENSG00000089682.16_1	RBM41	chrX	-	1	0	0	0	0
ENSG00000126254.12_1	RBM42	chr19	+	1	0	0	0	0
ENSG00000184898.7_1	RBM43	chr2	-	0	0	0	0	0
ENSG00000177483.12_1	RBM44	chr2	+	1	0	0	0	0
ENSG00000155636.15_1	RBM45	chr2	+	0	0	0	0	0
ENSG00000151962.8_1	RBM46	chr4	+	0	0	0	0	0
ENSG00000163694.15_1	RBM47	chr4	-	0	0	0	0	0
ENSG00000127993.16_1	RBM48	chr7	+	0	0	0	0	0
ENSG00000173914.12_1	RBM4B	chr11	-	1	0	0	0	1
ENSG00000003756.17_1	RBM5	chr3	+	1	0	0	0	0
ENSG00000004534.15_1	RBM6	chr3	+	1	0	0	0	0
ENSG00000076053.12_1	RBM7	chr11	+	0	0	0	0	0
ENSG00000265241.7_1	RBM8A	chr1	+	1	0	0	1	0
ENSG00000153250.20_1	RBMS1	chr2	-	0	0	0	0	0
ENSG00000076067.13_1	RBMS2	chr12	+	0	0	0	0	0
ENSG00000144642.22_1	RBMS3	chr3	+	0	0	0	0	0
ENSG00000147274.14_1	RBMX	chrX	-	1	0	0	0	0
ENSG00000134597.16_1	RBMX2	chrX	+	1	0	0	0	0
ENSG00000213516.10_1	RBMXL1	chr1	-	0	0	0	0	0
ENSG00000170748.7_1	RBMXL2	chr11	+	1	0	0	0	0
ENSG00000175718.10_1	RBMXL3	chrX	+	1	0	0	0	0
ENSG00000234414.7_1	RBMY1A1	chrY	+	1	0	0	0	0
ENSG00000242875.6_1	RBMY1B	chrY	+	0	0	0	0	0
ENSG00000244395.6_1	RBMY1D	chrY	-	0	0	0	0	0
ENSG00000242389.8_1	RBMY1E	chrY	-	0	0	0	0	0
ENSG00000169800.14_1	RBMY1F	chrY	-	1	0	0	0	0
ENSG00000226941.8_1	RBMY1J	chrY	+	1	0	0	0	0
ENSG00000157110.16_1	RBPMS	chr8	+	0	0	0	0	0
ENSG00000166831.9_1	RBPMS2	chr15	-	0	0	0	0	0
ENSG00000135870.12_1	RC3H1	chr1	-	0	0	0	0	0
ENSG00000056586.16_1	RC3H2	chr9	-	0	0	0	0	0
ENSG00000120158.12_1	RCL1	chr9	+	0	0	0	0	0
ENSG00000278023.7_1	RDM1	chr17	-	0	0	0	0	0
ENSG00000214022.12_1	REPIN1	chr7	+	0	0	0	0	0
ENSG00000079313.15_1	REXO1	chr19	-	0	0	0	0	0
ENSG00000076043.11_1	REXO2	chr11	+	0	0	0	0	0
ENSG00000148300.12_1	REXO4	chr9	-	0	0	0	0	0
ENSG00000005189.20_1	REXO5	chr16	+	0	0	0	0	0
ENSG00000132541.11_1	RIDA	chr8	-	0	0	0	0	0
ENSG00000124784.9_1	RIOK1	chr6	+	0	0	0	0	0
ENSG00000058729.11_1	RIOK2	chr5	-	0	0	0	0	0
ENSG00000101782.15_1	RIOK3	chr18	+	0	0	0	0	0
ENSG00000129538.14_1	RNASE1	chr14	-	0	0	0	0	0
ENSG00000182545.6_1	RNASE10	chr14	+	0	0	0	0	0
ENSG00000173464.14_1	RNASE11	chr14	-	0	0	0	0	0
ENSG00000258436.1_1	RNASE12	chr14	-	0	0	0	0	0
ENSG00000206150.4_1	RNASE13	chr14	-	0	0	0	0	0
ENSG00000169385.3_1	RNASE2	chr14	+	0	0	0	0	0
ENSG00000169397.4_1	RNASE3	chr14	+	0	0	0	0	0
ENSG00000258818.4_1	RNASE4	chr14	+	0	0	0	0	0
ENSG00000169413.3_1	RNASE6	chr14	+	0	0	0	0	0
ENSG00000165799.5_1	RNASE7	chr14	+	0	0	0	0	0
ENSG00000173431.2_1	RNASE8	chr14	+	0	0	0	0	0
ENSG00000188655.10_1	RNASE9	chr14	-	0	0	0	0	0
ENSG00000171865.10_1	RNASEH1	chr2	-	0	0	0	0	0
ENSG00000104889.7_1	RNASEH2A	chr19	+	0	0	0	0	0
ENSG00000136104.21_1	RNASEH2B	chr13	+	0	0	0	0	0
ENSG00000172922.11_1	RNASEH2C	chr11	-	0	0	0	0	0
ENSG00000219200.6	RNASEK	chr17	+	0	0	0	0	0
ENSG00000135828.11_1	RNASEL	chr1	-	0	0	0	0	1
ENSG00000026297.17_1	RNASET2	chr6	-	0	0	0	0	0
ENSG00000125352.6_1	RNF113A	chrX	-	1	0	0	0	0
ENSG00000139797.8_1	RNF113B	chr13	-	0	0	0	0	0
ENSG00000132972.19_1	RNF17	chr13	+	0	0	0	0	0
ENSG00000111880.16_1	RNGTT	chr6	-	0	0	0	0	0
ENSG00000023191.17_1	RNH1	chr11	-	0	0	0	0	0
ENSG00000101654.18_1	RNMT	chr18	+	0	0	0	0	0
ENSG00000185946.16_1	RNPC3	chr1	+	1	0	0	0	0
ENSG00000205937.12_1	RNPS1	chr16	-	1	0	0	0	0
ENSG00000116747.13_1	RO60	chr1	+	0	0	0	0	0
ENSG00000100101.15_1	RP1-37E16.12	chr22	+	0	0	0	0	0
ENSG00000254536.2_1	RP11-108K14.8	chr10	+	0	0	0	0	0
ENSG00000241962.9_1	RP11-111H13.1	chr2	+	0	0	0	0	0
ENSG00000243501.5_1	RP11-257K9.8	chr6	-	0	0	0	0	0
ENSG00000260537.2_1	RP11-529K1.3	chr16	+	0	0	0	0	0
ENSG00000164610.10_1	RP9	chr7	-	0	0	0	0	0
ENSG00000117133.11_1	RPF1	chr1	+	0	0	0	0	0
ENSG00000197498.13_1	RPF2	chr6	+	0	0	0	0	0
ENSG00000147403.18_1	RPL10	chrX	+	0	1	0	0	0
ENSG00000198755.11_1	RPL10A	chr6	+	0	1	0	0	0
ENSG00000165496.5_1	RPL10L	chr14	-	0	1	0	0	0
ENSG00000142676.14_1	RPL11	chr1	+	0	1	0	0	0
ENSG00000197958.13_1	RPL12	chr9	-	0	1	0	0	0
ENSG00000167526.14_1	RPL13	chr16	+	0	1	0	0	0
ENSG00000142541.18_1	RPL13A	chr19	+	0	1	0	0	0
ENSG00000188846.14_1	RPL14	chr3	+	0	1	0	0	0
ENSG00000174748.22_1	RPL15	chr3	+	0	1	0	0	0
ENSG00000265681.8_1	RPL17	chr18	-	0	1	0	0	0
ENSG00000063177.13_1	RPL18	chr19	-	0	1	0	0	0
ENSG00000105640.13_1	RPL18A	chr19	+	0	1	0	0	0
ENSG00000108298.12_1	RPL19	chr17	+	0	1	0	0	0
ENSG00000122026.11_1	RPL21	chr13	+	0	1	0	0	0
ENSG00000116251.11_1	RPL22	chr1	-	0	1	0	0	0
ENSG00000163584.18_1	RPL22L1	chr3	-	0	1	0	0	0
ENSG00000125691.14_1	RPL23	chr17	-	0	1	0	0	0
ENSG00000198242.14_1	RPL23A	chr17	+	0	1	0	0	0
ENSG00000114391.13_1	RPL24	chr3	-	0	1	0	0	0
ENSG00000161970.15_1	RPL26	chr17	-	0	1	0	0	0
ENSG00000037241.7_1	RPL26L1	chr5	+	0	1	0	0	0
ENSG00000131469.15_1	RPL27	chr17	+	0	1	0	0	0
ENSG00000166441.13_1	RPL27A	chr11	+	0	1	0	0	0
ENSG00000108107.15_1	RPL28	chr19	+	0	1	0	0	0
ENSG00000162244.12_1	RPL29	chr3	-	0	1	0	0	0
ENSG00000100316.16_1	RPL3	chr22	-	0	1	0	0	0
ENSG00000156482.11_1	RPL30	chr8	-	0	1	0	0	0
ENSG00000071082.11_1	RPL31	chr2	+	0	1	0	0	0
ENSG00000144713.13_1	RPL32	chr3	-	0	1	0	0	0
ENSG00000109475.17_1	RPL34	chr4	+	0	1	0	0	0
ENSG00000136942.15_1	RPL35	chr9	-	0	1	0	0	0
ENSG00000182899.17_1	RPL35A	chr3	+	0	1	0	0	0
ENSG00000130255.13_1	RPL36	chr19	+	0	1	0	0	0
ENSG00000165502.7_1	RPL36AL	chr14	-	0	1	0	0	0
ENSG00000145592.14_1	RPL37	chr5	-	0	1	0	0	0
ENSG00000197756.10_1	RPL37A	chr2	+	0	1	0	0	0
ENSG00000172809.13_1	RPL38	chr17	+	0	1	0	0	0
ENSG00000198918.8_1	RPL39	chrX	-	0	1	0	0	0
ENSG00000163923.10_1	RPL39L	chr3	-	0	1	0	0	0
ENSG00000140986.8_1	RPL3L	chr16	-	0	1	0	0	0
ENSG00000174444.15_1	RPL4	chr15	-	0	1	0	0	0
ENSG00000229117.9_1	RPL41	chr12	+	0	1	0	0	0
ENSG00000122406.14_1	RPL5	chr1	+	0	1	0	0	0
ENSG00000089009.16_1	RPL6	chr12	-	0	1	0	0	0
ENSG00000147604.14_1	RPL7	chr8	-	0	1	0	0	0
ENSG00000146223.16_1	RPL7L1	chr6	+	0	0	0	0	0
ENSG00000161016.18_1	RPL8	chr8	-	0	1	0	0	0
ENSG00000163682.17_1	RPL9	chr4	-	0	1	0	0	0
ENSG00000089157.16_1	RPLP0	chr12	-	0	1	0	0	0
ENSG00000137818.12_1	RPLP1	chr15	+	0	1	0	0	0
ENSG00000177600.9_1	RPLP2	chr11	+	0	1	0	0	0
ENSG00000163684.12_1	RPP14	chr3	+	0	0	0	0	1
ENSG00000178718.7_1	RPP25	chr15	-	0	0	0	0	0
ENSG00000164967.10_1	RPP25L	chr9	-	0	0	0	0	0
ENSG00000148688.14_1	RPP30	chr10	+	0	0	0	0	0
ENSG00000152464.15_1	RPP38	chr10	+	0	0	0	0	0
ENSG00000124787.14_1	RPP40	chr6	-	0	0	0	0	0
ENSG00000124614.16_1	RPS10	chr6	-	0	1	0	0	0
ENSG00000142534.7_1	RPS11	chr19	+	0	1	0	0	0
ENSG00000112306.8_1	RPS12	chr6	+	0	1	0	0	0
ENSG00000110700.7_1	RPS13	chr11	-	0	1	0	0	0
ENSG00000164587.13_1	RPS14	chr5	-	0	1	0	0	0
ENSG00000115268.10_1	RPS15	chr19	+	0	1	0	0	0
ENSG00000134419.15_1	RPS15A	chr16	-	0	1	0	0	0
ENSG00000105193.9_1	RPS16	chr19	-	0	1	0	0	0
ENSG00000182774.13_1	RPS17	chr15	-	0	1	0	0	0
ENSG00000105372.8_1	RPS19	chr19	+	0	1	0	0	0
ENSG00000187051.9_1	RPS19BP1	chr22	-	0	0	0	0	0
ENSG00000140988.16_1	RPS2	chr16	-	0	1	0	0	0
ENSG00000008988.11_1	RPS20	chr8	-	0	1	0	0	0
ENSG00000171858.18_1	RPS21	chr20	+	0	1	0	0	0
ENSG00000186468.13_1	RPS23	chr5	-	0	1	0	0	0
ENSG00000138326.21_1	RPS24	chr10	+	0	1	0	0	0
ENSG00000118181.11_1	RPS25	chr11	-	0	1	0	0	0
ENSG00000197728.11_1	RPS26	chr12	+	0	1	0	0	0
ENSG00000177954.14_1	RPS27	chr1	+	0	1	0	0	0
ENSG00000143947.15_1	RPS27A	chr2	+	0	1	0	0	0
ENSG00000185088.14_1	RPS27L	chr15	-	0	1	0	0	0
ENSG00000233927.5_1	RPS28	chr19	+	0	1	0	0	0
ENSG00000213741.11_1	RPS29	chr14	-	0	1	0	0	0
ENSG00000149273.15_1	RPS3	chr11	+	0	1	0	0	0
ENSG00000145425.10_1	RPS3A	chr4	+	0	1	0	0	0
ENSG00000198034.11_1	RPS4X	chrX	-	0	1	0	0	0
ENSG00000129824.16_1	RPS4Y1	chrY	+	0	1	0	0	0
ENSG00000280969.2_1	RPS4Y2	chrY	+	0	1	0	0	0
ENSG00000083845.9_1	RPS5	chr19	+	0	1	0	0	0
ENSG00000137154.13_1	RPS6	chr9	-	0	1	0	0	0
ENSG00000171863.15_1	RPS7	chr2	+	0	1	0	0	0
ENSG00000142937.12_1	RPS8	chr1	+	0	1	0	0	0
ENSG00000170889.14_1	RPS9	chr19	+	0	1	0	0	0
ENSG00000168028.14_1	RPSA	chr3	+	0	1	0	0	0
ENSG00000007376.8_1	RPUSD1	chr16	-	0	0	0	0	0
ENSG00000166133.18_1	RPUSD2	chr15	+	0	0	0	0	0
ENSG00000156990.14_1	RPUSD3	chr3	-	0	0	0	0	0
ENSG00000165526.9_1	RPUSD4	chr11	-	0	0	0	0	0
ENSG00000125844.16_1	RRBP1	chr20	-	0	1	0	0	0
ENSG00000143303.12_1	RRNAD1	chr1	+	0	0	0	0	0
ENSG00000160214.13_1	RRP1	chr21	+	0	0	0	0	0
ENSG00000052749.14_1	RRP12	chr10	-	0	0	0	0	0
ENSG00000067533.6_1	RRP15	chr1	+	0	0	0	0	0
ENSG00000160208.13_1	RRP1B	chr21	+	0	0	0	0	0
ENSG00000124541.7_1	RRP36	chr6	+	0	0	0	0	0
ENSG00000189306.11_1	RRP7A	chr22	-	0	0	0	0	0
ENSG00000132275.11_1	RRP8	chr11	-	0	0	0	0	0
ENSG00000114767.7_1	RRP9	chr3	-	0	0	0	0	0
ENSG00000179041.4_1	RRS1	chr8	+	0	0	0	0	0
ENSG00000171490.13_1	RSL1D1	chr16	-	0	0	0	0	0
ENSG00000137876.11_1	RSL24D1	chr15	-	0	1	0	0	0
ENSG00000174891.14_1	RSRC1	chr3	+	1	0	0	0	0
ENSG00000137996.13_1	RTCA	chr1	+	0	0	0	0	0
ENSG00000100220.12_1	RTCB	chr22	-	0	0	0	0	0
ENSG00000137815.14_1	RTF1	chr15	+	0	0	0	0	0
ENSG00000179300.4_1	RTL3	chrX	-	0	0	0	0	0
ENSG00000175792.12_1	RUVBL1	chr3	-	0	0	0	0	0
ENSG00000183207.14_1	RUVBL2	chr19	+	0	0	0	0	0
ENSG00000160633.13_1	SAFB	chr19	+	0	0	0	0	0
ENSG00000130254.12_1	SAFB2	chr19	-	0	0	0	0	0
ENSG00000020577.14_1	SAMD4A	chr14	+	0	0	0	0	0
ENSG00000179134.15_1	SAMD4B	chr19	+	0	0	0	0	0
ENSG00000101347.11_1	SAMHD1	chr20	-	0	0	0	0	0
ENSG00000150459.12_1	SAP18	chr13	+	0	0	0	0	0
ENSG00000205323.9_1	SARNP	chr12	-	0	0	0	0	0
ENSG00000031698.13_1	SARS1	chr1	+	0	1	0	0	0
ENSG00000104835.15_1	SARS2	chr19	-	0	0	0	0	0
ENSG00000175467.15_1	SART1	chr11	+	1	0	0	0	0
ENSG00000075856.12_1	SART3	chr12	-	1	0	0	0	0
ENSG00000126524.10_1	SBDS	chr7	-	0	0	0	0	0
ENSG00000126461.15_1	SCAF1	chr19	+	0	0	0	0	1
ENSG00000139218.18_1	SCAF11	chr12	-	0	0	0	0	0
ENSG00000156304.15_1	SCAF4	chr21	-	0	0	0	0	0
ENSG00000213079.10_1	SCAF8	chr6	+	0	0	0	0	0
ENSG00000187742.15_1	SECISBP2	chr9	+	0	0	0	0	0
ENSG00000138593.9_1	SECISBP2L	chr15	-	0	0	0	0	0
ENSG00000109618.13_1	SEPSECS	chr4	-	0	1	0	0	0
ENSG00000142864.15_1	SERBP1	chr1	-	0	0	0	0	0
ENSG00000099381.19_1	SETD1A	chr16	+	0	0	0	0	0
ENSG00000139718.11_1	SETD1B	chr12	+	0	0	0	0	0
ENSG00000145391.14_1	SETD7	chr4	-	0	0	0	0	0
ENSG00000107290.14_1	SETX	chr9	-	0	0	0	0	0
ENSG00000168066.21_1	SF1	chr11	-	1	0	0	0	1
ENSG00000099995.19_1	SF3A1	chr22	-	1	0	0	0	0
ENSG00000104897.10_1	SF3A2	chr19	+	1	0	0	0	0
ENSG00000183431.12_1	SF3A3	chr1	-	1	0	0	0	0
ENSG00000115524.17_1	SF3B1	chr2	-	1	0	0	0	0
ENSG00000087365.16_1	SF3B2	chr11	+	1	0	0	0	0
ENSG00000189091.13_1	SF3B3	chr16	+	1	0	0	0	0
ENSG00000143368.10_1	SF3B4	chr1	-	1	0	0	0	0
ENSG00000169976.7_1	SF3B5	chr6	-	1	0	0	0	0
ENSG00000115128.7_1	SF3B6	chr2	-	1	0	0	0	0
ENSG00000116560.11_1	SFPQ	chr1	-	1	0	0	0	0
ENSG00000061936.10_1	SFSWAP	chr12	+	0	0	0	0	0
ENSG00000144736.14_1	SHQ1	chr3	-	0	0	0	0	0
ENSG00000072858.11_1	SIDT1	chr3	+	0	0	0	0	0
ENSG00000149577.16_1	SIDT2	chr11	+	0	0	0	0	0
ENSG00000163950.13_1	SLBP	chr4	-	0	0	0	1	0
ENSG00000163798.13_1	SLC4A1AP	chr2	+	0	0	0	0	0
ENSG00000119705.10_1	SLIRP	chr14	+	0	0	0	0	0
ENSG00000137776.17_1	SLTM	chr15	-	0	0	0	0	0
ENSG00000164609.10_1	SLU7	chr5	-	1	0	0	0	1
ENSG00000170365.10_1	SMAD1	chr4	+	0	0	0	0	0
ENSG00000175387.16_1	SMAD2	chr18	-	0	0	0	0	0
ENSG00000166949.17_1	SMAD3	chr15	+	0	0	0	0	0
ENSG00000141646.14_1	SMAD4	chr18	+	0	0	0	0	0
ENSG00000113658.18_1	SMAD5	chr5	+	0	0	0	0	0
ENSG00000137834.15_1	SMAD6	chr15	+	0	0	0	0	0
ENSG00000101665.10_1	SMAD7	chr18	-	0	0	0	0	0
ENSG00000120693.14_1	SMAD9	chr13	-	0	0	0	0	0
ENSG00000157106.12	SMG1	chr16	-	0	0	0	0	0
ENSG00000198952.8_1	SMG5	chr1	-	0	0	0	0	0
ENSG00000070366.14_1	SMG6	chr17	-	0	0	0	0	0
ENSG00000116698.21_1	SMG7	chr1	+	0	0	0	0	0
ENSG00000167447.13_1	SMG8	chr17	+	0	0	0	0	0
ENSG00000105771.14_1	SMG9	chr19	-	0	0	0	0	0
ENSG00000172062.17_1	SMN1	chr5	+	0	0	0	0	0
ENSG00000205571.14_1	SMN2	chr5	+	0	0	0	0	0
ENSG00000119953.14_1	SMNDC1	chr10	-	0	0	0	0	0
ENSG00000197157.11_1	SND1	chr7	+	0	0	0	0	0
ENSG00000163877.11_1	SNIP1	chr1	-	1	0	0	0	0
ENSG00000144028.15_1	SNRNP200	chr2	-	1	0	1	0	0
ENSG00000161981.11_1	SNRNP25	chr16	+	1	0	0	0	0
ENSG00000124380.11_1	SNRNP27	chr2	+	1	0	0	0	0
ENSG00000184209.15_1	SNRNP35	chr12	+	1	0	0	0	0
ENSG00000060688.13_1	SNRNP40	chr1	-	1	0	0	0	0
ENSG00000168566.13_1	SNRNP48	chr6	+	0	0	0	0	0
ENSG00000104852.15_1	SNRNP70	chr19	+	1	0	0	0	0
ENSG00000077312.9_1	SNRPA	chr19	+	1	0	0	0	1
ENSG00000131876.17_1	SNRPA1	chr15	-	1	0	0	0	0
ENSG00000125835.19_1	SNRPB	chr20	-	1	0	0	0	0
ENSG00000125870.11_1	SNRPB2	chr20	+	1	0	0	0	0
ENSG00000124562.10_1	SNRPC	chr6	+	1	0	0	0	1
ENSG00000167088.11_1	SNRPD1	chr18	+	1	0	0	0	0
ENSG00000125743.11_1	SNRPD2	chr19	-	1	0	0	0	0
ENSG00000100028.12_1	SNRPD3	chr22	+	1	0	0	0	0
ENSG00000182004.13_1	SNRPE	chr1	+	1	0	0	0	0
ENSG00000139343.10_1	SNRPF	chr12	+	1	0	0	0	0
ENSG00000143977.14_1	SNRPG	chr2	-	1	0	0	0	0
ENSG00000128739.23_1	SNRPN	chr15	+	1	0	0	0	0
ENSG00000100138.15_1	SNU13	chr22	-	1	0	0	0	0
ENSG00000169371.14_1	SNUPN	chr15	-	0	0	0	0	0
ENSG00000100603.14_1	SNW1	chr14	-	1	0	0	0	0
ENSG00000159140.21_1	SON	chr21	+	0	0	0	0	0
ENSG00000123352.18_1	SPATS2	chr12	+	0	0	0	0	0
ENSG00000196141.14_1	SPATS2L	chr2	+	0	0	0	0	0
ENSG00000065526.12_1	SPEN	chr1	+	1	0	0	0	0
ENSG00000198917.13_1	SPOUT1	chr9	-	0	0	0	0	0
ENSG00000213523.12_1	SRA1	chr5	-	0	0	0	0	0
ENSG00000068784.13_1	SRBD1	chr2	-	0	1	0	0	0
ENSG00000153914.16_1	SREK1	chr5	+	0	0	0	0	0
ENSG00000151304.6_1	SRFBP1	chr5	+	0	0	0	0	0
ENSG00000140319.11_1	SRP14	chr15	-	0	0	0	0	0
ENSG00000153037.15_1	SRP19	chr5	+	0	0	0	0	0
ENSG00000100883.13_1	SRP54	chr14	+	0	0	0	0	0
ENSG00000167881.15_1	SRP68	chr17	-	0	0	0	0	0
ENSG00000174780.17_1	SRP72	chr4	+	0	0	0	0	0
ENSG00000143742.14_1	SRP9	chr1	+	0	0	0	0	0
ENSG00000135250.17_1	SRPK2	chr7	-	0	0	0	0	0
ENSG00000182934.12_1	SRPRA	chr11	-	0	0	0	0	0
ENSG00000133226.17_1	SRRM1	chr1	+	1	0	0	0	0
ENSG00000167978.17_1	SRRM2	chr16	+	1	0	0	0	0
ENSG00000139767.10_1	SRRM4	chr12	+	0	0	0	0	0
ENSG00000087087.20_1	SRRT	chr7	+	0	0	0	0	0
ENSG00000136450.13_1	SRSF1	chr17	-	1	0	0	1	0
ENSG00000116754.13_1	SRSF11	chr1	+	0	0	0	0	0
ENSG00000154548.9_1	SRSF12	chr6	-	1	0	0	0	0
ENSG00000161547.17_1	SRSF2	chr17	-	1	0	0	0	0
ENSG00000112081.17_1	SRSF3	chr6	+	1	0	0	0	0
ENSG00000116350.17_1	SRSF4	chr1	-	1	0	0	0	0
ENSG00000100650.16_1	SRSF5	chr14	+	1	0	0	0	0
ENSG00000124193.16_1	SRSF6	chr20	+	1	0	0	0	0
ENSG00000115875.19_1	SRSF7	chr2	-	1	0	0	1	0
ENSG00000111786.9_1	SRSF9	chr12	-	1	0	0	0	0
ENSG00000138385.16_1	SSB	chr2	+	0	0	0	0	0
ENSG00000160075.12_1	SSU72	chr1	-	0	0	0	0	0
ENSG00000124214.21_1	STAU1	chr20	-	0	0	0	0	0
ENSG00000040341.18_1	STAU2	chr8	-	0	0	0	0	0
ENSG00000107960.11_1	STN1	chr10	-	0	0	0	0	0
ENSG00000023734.11_1	STRAP	chr12	+	0	0	0	0	0
ENSG00000165209.19_1	STRBP	chr9	-	0	0	0	0	0
ENSG00000113387.12_1	SUB1	chr5	+	0	0	0	0	0
ENSG00000105705.16_1	SUGP1	chr19	-	0	0	0	0	0
ENSG00000064607.17_1	SUGP2	chr19	-	0	0	0	0	0
ENSG00000213246.7_1	SUPT4H1	chr17	-	0	0	0	0	0
ENSG00000196235.14_1	SUPT5H	chr19	+	0	0	0	0	0
ENSG00000109111.15_1	SUPT6H	chr17	+	0	0	0	1	0
ENSG00000156502.14_1	SUPV3L1	chr10	+	0	0	1	0	1
ENSG00000178691.11_1	SUZ12	chr17	+	0	0	0	0	0
ENSG00000116668.13_1	SWT1	chr1	+	0	0	0	0	0
ENSG00000117614.10_1	SYF2	chr1	-	1	0	0	0	0
ENSG00000125755.19_1	SYMPK	chr19	-	0	0	0	0	0
ENSG00000135316.19_1	SYNCRIP	chr6	-	1	0	0	0	0
ENSG00000270647.6_1	TAF15	chr17	+	0	0	0	0	0
ENSG00000059588.10_1	TARBP1	chr1	-	0	0	0	0	0
ENSG00000139546.11_1	TARBP2	chr12	+	0	0	0	0	0
ENSG00000120948.19_1	TARDBP	chr1	+	0	0	0	0	1
ENSG00000113407.14_1	TARS1	chr5	+	0	0	0	0	0
ENSG00000143374.17_1	TARS2	chr1	+	0	0	0	0	0
ENSG00000185418.16_1	TARS3	chr15	-	0	0	0	0	0
ENSG00000183751.15_1	TBL3	chr16	+	0	0	0	0	0
ENSG00000136270.14_1	TBRG4	chr7	-	0	0	0	0	0
ENSG00000113649.13_1	TCERG1	chr5	+	0	0	0	0	0
ENSG00000070814.22_1	TCOF1	chr5	+	0	0	0	0	0
ENSG00000095627.9_1	TDRD1	chr10	+	0	0	0	0	0
ENSG00000163239.12_1	TDRD10	chr1	+	0	0	0	0	0
ENSG00000173809.18_1	TDRD12	chr19	+	0	0	1	0	0
ENSG00000218819.6_1	TDRD15	chr2	+	0	0	0	0	0
ENSG00000083544.16_1	TDRD3	chr13	+	0	0	0	0	0
ENSG00000162782.16_1	TDRD5	chr1	+	0	0	0	0	0
ENSG00000180113.16_1	TDRD6	chr6	+	0	0	0	0	0
ENSG00000196116.8_1	TDRD7	chr9	+	0	0	0	0	0
ENSG00000156414.19_1	TDRD9	chr14	+	0	0	1	0	0
ENSG00000182134.16_1	TDRKH	chr1	-	0	0	0	0	0
ENSG00000172171.11_1	TEFM	chr17	-	0	0	0	0	0
ENSG00000164329.14_1	TENT2	chr5	+	0	0	0	0	0
ENSG00000112941.14_1	TENT4A	chr5	+	0	0	0	0	0
ENSG00000121274.14_1	TENT4B	chr16	+	0	0	0	0	0
ENSG00000112773.16_1	TENT5A	chr6	-	0	0	0	0	0
ENSG00000129566.13_1	TEP1	chr14	-	0	0	0	0	0
ENSG00000164362.21_1	TERT	chr5	-	0	0	0	0	0
ENSG00000268629.8_1	TEX13A	chrX	-	0	0	0	0	0
ENSG00000108064.11_1	TFAM	chr10	+	0	0	0	0	0
ENSG00000029639.11_1	TFB1M	chr6	-	0	0	0	0	0
ENSG00000162851.8_1	TFB2M	chr1	-	0	0	0	0	0
ENSG00000100109.17_1	TFIP11	chr22	-	1	0	0	0	0
ENSG00000137574.11_1	TGS1	chr8	+	0	0	0	0	0
ENSG00000113272.14_1	THG1L	chr5	+	0	0	0	0	0
ENSG00000079134.12_1	THOC1	chr18	-	0	0	0	0	1
ENSG00000125676.20_1	THOC2	chrX	-	0	0	0	0	1
ENSG00000051596.10_1	THOC3	chr5	-	0	0	0	0	0
ENSG00000100296.14_1	THOC5	chr22	-	0	0	0	0	0
ENSG00000131652.14_1	THOC6	chr16	+	0	0	0	0	0
ENSG00000163634.12_1	THOC7	chr3	-	0	0	0	0	0
ENSG00000054118.15_1	THRAP3	chr1	+	0	0	0	0	0
ENSG00000066654.14_1	THUMPD1	chr16	-	0	0	0	0	0
ENSG00000138050.15_1	THUMPD2	chr2	-	0	0	0	0	0
ENSG00000134077.16_1	THUMPD3	chr3	+	0	0	0	0	0
ENSG00000116001.17_1	TIA1	chr2	-	0	0	0	0	0
ENSG00000151923.18_1	TIAL1	chr10	-	0	0	0	0	1
ENSG00000163659.13_1	TIPARP	chr3	+	0	0	0	0	0
ENSG00000164342.13_1	TLR3	chr4	+	0	0	0	0	0
ENSG00000196664.5_1	TLR7	chrX	+	0	0	0	0	0
ENSG00000101916.12_1	TLR8	chrX	+	0	0	0	0	0
ENSG00000083312.19_1	TNPO1	chr5	+	0	0	0	0	0
ENSG00000105576.16_1	TNPO2	chr19	-	0	0	0	0	0
ENSG00000064419.14_1	TNPO3	chr7	-	0	0	0	0	0
ENSG00000090905.19_1	TNRC6A	chr16	+	0	0	0	0	0
ENSG00000100354.21_1	TNRC6B	chr22	+	0	0	0	0	0
ENSG00000078687.17_1	TNRC6C	chr17	+	0	0	0	0	0
ENSG00000132773.12_1	TOE1	chr1	+	0	0	0	0	0
ENSG00000198900.7_1	TOP1	chr20	+	0	0	0	0	0
ENSG00000100038.20_1	TOP3B	chr22	-	0	0	0	0	0
ENSG00000047410.14_1	TPR	chr1	-	0	0	0	0	0
ENSG00000164548.11_1	TRA2A	chr7	-	1	0	0	0	0
ENSG00000136527.18_1	TRA2B	chr3	-	1	0	0	0	0
ENSG00000107614.22_1	TRDMT1	chr10	-	0	0	0	0	0
ENSG00000132109.10_1	TRIM21	chr11	-	0	0	0	0	0
ENSG00000121060.19_1	TRIM25	chr17	-	0	0	0	0	0
ENSG00000169871.13_1	TRIM56	chr7	+	0	0	0	0	0
ENSG00000206557.6_1	TRIM71	chr3	+	0	0	0	0	0
ENSG00000043514.17_1	TRIT1	chr1	-	0	0	0	0	0
ENSG00000104907.13_1	TRMT1	chr19	-	0	0	0	0	0
ENSG00000145331.14_1	TRMT10A	chr4	-	0	0	0	0	0
ENSG00000165275.10_1	TRMT10B	chr9	+	0	0	0	0	0
ENSG00000174173.7_1	TRMT10C	chr3	+	0	0	0	0	0
ENSG00000066651.20_1	TRMT11	chr6	+	0	0	0	0	0
ENSG00000173113.7_1	TRMT112	chr11	-	0	0	0	0	0
ENSG00000183665.5_1	TRMT12	chr8	+	0	0	0	0	0
ENSG00000122435.10_1	TRMT13	chr1	+	0	0	0	0	0
ENSG00000121486.12_1	TRMT1L	chr1	-	0	0	0	0	0
ENSG00000099899.15_1	TRMT2A	chr22	-	0	0	0	0	0
ENSG00000188917.15_1	TRMT2B	chrX	-	0	0	0	0	0
ENSG00000155275.19_1	TRMT44	chr4	+	0	0	0	0	0
ENSG00000126814.7_1	TRMT5	chr14	-	0	0	0	0	0
ENSG00000089195.15_1	TRMT6	chr20	-	0	0	0	0	0
ENSG00000166166.13_1	TRMT61A	chr14	+	0	0	0	0	0
ENSG00000171103.11_1	TRMT61B	chr2	-	0	0	0	0	0
ENSG00000100416.15_1	TRMU	chr22	+	0	0	0	0	0
ENSG00000180098.9_1	TRNAU1AP	chr1	+	0	0	0	0	0
ENSG00000072756.17_1	TRNT1	chr3	+	0	0	0	0	0
ENSG00000149743.14_1	TRPT1	chr11	-	0	0	0	0	0
ENSG00000165832.6_1	TRUB1	chr10	+	0	0	0	0	0
ENSG00000167112.10_1	TRUB2	chr9	-	0	0	0	0	0
ENSG00000198860.14_1	TSEN15	chr1	+	0	0	0	0	0
ENSG00000154743.19_1	TSEN2	chr3	+	0	0	0	0	0
ENSG00000170892.13_1	TSEN34	chr19	+	0	0	0	0	0
ENSG00000182173.14_1	TSEN54	chr17	+	0	0	0	0	0
ENSG00000123297.20_1	TSFM	chr12	+	0	0	0	0	0
ENSG00000211460.12_1	TSN	chr2	+	0	0	0	0	0
ENSG00000116918.15_1	TSNAX	chr1	+	0	0	0	0	0
ENSG00000167721.11_1	TSR1	chr17	-	0	0	0	0	0
ENSG00000158526.8_1	TSR2	chrX	+	0	0	0	0	0
ENSG00000007520.4_1	TSR3	chr16	-	0	0	0	0	0
ENSG00000128311.14_1	TST	chr22	-	0	0	0	0	0
ENSG00000116830.12_1	TTF2	chr1	+	0	0	0	0	0
ENSG00000178952.11_1	TUFM	chr16	-	0	0	0	0	0
ENSG00000149016.16_1	TUT1	chr11	-	0	0	0	0	0
ENSG00000134744.14_1	TUT4	chr1	-	0	0	0	0	0
ENSG00000083223.18_1	TUT7	chr9	-	0	0	0	0	0
ENSG00000141759.15_1	TXNL4A	chr18	-	1	0	0	0	0
ENSG00000140830.9_1	TXNL4B	chr16	-	1	0	0	0	0
ENSG00000198874.13_1	TYW1	chr7	+	0	0	0	0	0
ENSG00000162623.16_1	TYW3	chr1	+	0	0	0	0	0
ENSG00000162971.11_1	TYW5	chr2	-	0	0	0	0	0
ENSG00000160201.12_1	U2AF1	chr21	-	1	0	0	0	1
ENSG00000161265.15_1	U2AF1L4	chr19	-	1	0	0	0	0
ENSG00000063244.13_1	U2AF2	chr19	+	1	0	0	0	1
ENSG00000163714.18_1	U2SURP	chr3	+	0	0	0	0	0
ENSG00000130985.17_1	UBA1	chrX	+	0	0	0	0	0
ENSG00000221983.8_1	UBA52	chr19	+	0	1	0	0	0
ENSG00000137073.24_1	UBAP2	chr9	-	0	0	0	0	0
ENSG00000143569.19_1	UBAP2L	chr1	+	0	0	0	0	0
ENSG00000108312.15_1	UBTF	chr17	-	0	0	0	0	0
ENSG00000152332.16_1	UHMK1	chr1	+	0	0	0	0	0
ENSG00000132478.10_1	UNK	chr17	+	0	0	0	0	0
ENSG00000059145.19_1	UNKL	chr16	-	0	0	0	0	0
ENSG00000005007.13_1	UPF1	chr19	+	0	0	1	0	1
ENSG00000151461.20_1	UPF2	chr10	-	0	0	0	0	0
ENSG00000169062.15_1	UPF3A	chr13	+	0	0	0	1	0
ENSG00000125351.13_1	UPF3B	chrX	-	0	0	0	1	0
ENSG00000142207.7_1	URB1	chr21	-	0	0	0	0	0
ENSG00000135763.10_1	URB2	chr1	+	0	0	0	0	0
ENSG00000167118.11_1	URM1	chr9	+	0	0	0	0	0
ENSG00000103005.12_1	USB1	chr16	+	0	0	0	0	0
ENSG00000103194.16_1	USP10	chr16	+	0	0	0	0	0
ENSG00000168883.20_1	USP39	chr2	+	1	0	0	0	0
ENSG00000183520.12_1	UTP11	chr1	+	0	0	0	0	0
ENSG00000156697.13_1	UTP14A	chrX	+	0	0	0	0	0
ENSG00000253797.2_1	UTP14C	chr13	+	0	0	0	0	0
ENSG00000164338.10_1	UTP15	chr5	+	0	0	0	0	0
ENSG00000011260.14_1	UTP18	chr17	+	0	0	0	0	0
ENSG00000120800.5_1	UTP20	chr12	+	0	0	0	0	0
ENSG00000147679.12_1	UTP23	chr8	+	0	0	0	0	0
ENSG00000132467.4_1	UTP3	chr4	+	0	0	0	0	0
ENSG00000108651.10_1	UTP6	chr17	-	0	0	0	0	0
ENSG00000137411.19_1	VARS2	chr6	+	0	0	0	0	0
ENSG00000140105.18_1	WARS1	chr14	-	0	1	0	0	0
ENSG00000116874.12_1	WARS2	chr1	-	0	0	0	0	0
ENSG00000120688.9_1	WBP4	chr13	+	1	0	0	0	0
ENSG00000138442.10_1	WDR12	chr2	-	0	0	0	0	0
ENSG00000065183.16_1	WDR3	chr1	+	0	0	0	0	0
ENSG00000134987.12_1	WDR36	chr5	+	0	0	0	0	0
ENSG00000160193.12_1	WDR4	chr21	-	0	0	0	0	0
ENSG00000163811.12_1	WDR43	chr2	+	0	0	0	0	0
ENSG00000227057.10_1	WDR46	chr6	-	0	0	0	0	0
ENSG00000196363.10_1	WDR5	chr9	+	0	0	0	0	0
ENSG00000140395.9_1	WDR61	chr15	-	0	0	0	0	0
ENSG00000123154.12_1	WDR83	chr19	+	1	0	0	0	0
ENSG00000141499.17_1	WRAP53	chr17	+	0	0	0	0	0
ENSG00000076924.12_1	XAB2	chr19	-	1	0	0	0	0
ENSG00000082898.19_1	XPO1	chr2	-	0	0	0	1	1
ENSG00000132953.17_1	XPO4	chr13	-	0	0	0	0	0
ENSG00000124571.18_1	XPO5	chr6	-	0	0	0	0	0
ENSG00000169180.12_1	XPO6	chr16	-	0	0	0	0	0
ENSG00000130227.17_1	XPO7	chr8	+	0	0	0	0	0
ENSG00000184575.12_1	XPOT	chr12	+	0	0	0	0	0
ENSG00000196419.13_1	XRCC6	chr22	+	0	0	0	0	0
ENSG00000114127.11_1	XRN1	chr3	-	0	0	0	0	0
ENSG00000088930.8_1	XRN2	chr20	+	0	0	0	0	0
ENSG00000134684.12_1	YARS1	chr1	-	0	0	0	0	0
ENSG00000139131.13_1	YARS2	chr12	-	0	1	0	0	0
ENSG00000065978.19_1	YBX1	chr1	+	0	0	0	0	0
ENSG00000006047.13_1	YBX2	chr17	-	0	0	0	0	0
ENSG00000060138.13_1	YBX3	chr12	-	0	0	0	0	0
ENSG00000196449.4_1	YRDC	chr1	-	0	0	0	0	0
ENSG00000047188.16_1	YTHDC2	chr5	+	0	0	1	0	0
ENSG00000149658.18_1	YTHDF1	chr20	-	0	0	0	0	0
ENSG00000198492.16_1	YTHDF2	chr1	+	0	0	0	0	0
ENSG00000185728.17_1	YTHDF3	chr8	+	0	0	0	0	0
ENSG00000135482.7_1	ZC3H10	chr12	+	0	0	0	0	0
ENSG00000058673.17_1	ZC3H11A	chr1	+	0	0	0	0	0
ENSG00000163874.11_1	ZC3H12A	chr1	+	0	0	0	0	0
ENSG00000102053.12_1	ZC3H12B	chrX	+	0	0	0	0	0
ENSG00000149289.11_1	ZC3H12C	chr11	+	0	0	0	0	0
ENSG00000178199.14_1	ZC3H12D	chr6	-	0	0	0	0	0
ENSG00000123200.17_1	ZC3H13	chr13	-	0	0	0	0	0
ENSG00000100722.20_1	ZC3H14	chr14	+	0	0	0	0	0
ENSG00000065548.18_1	ZC3H15	chr2	+	0	0	0	0	0
ENSG00000158545.16_1	ZC3H18	chr16	+	0	0	0	0	0
ENSG00000014164.7_1	ZC3H3	chr8	-	0	0	0	1	0
ENSG00000130749.10_1	ZC3H4	chr19	-	0	0	0	0	0
ENSG00000188177.14_1	ZC3H6	chr2	+	0	0	0	0	0
ENSG00000122299.12_1	ZC3H7A	chr16	-	0	0	0	0	0
ENSG00000100403.12_1	ZC3H7B	chr22	+	0	0	0	0	0
ENSG00000144161.13_1	ZC3H8	chr2	-	0	0	0	0	0
ENSG00000105939.14_1	ZC3HAV1	chr7	-	0	0	0	0	0
ENSG00000146858.8_1	ZC3HAV1L	chr7	-	0	0	0	0	0
ENSG00000091732.17_1	ZC3HC1	chr7	-	0	0	0	0	0
ENSG00000187969.6_1	ZCCHC13	chrX	+	0	0	0	0	0
ENSG00000140948.13_1	ZCCHC14	chr16	-	0	0	0	0	0
ENSG00000121766.16_1	ZCCHC17	chr1	+	0	0	0	0	0
ENSG00000141664.10_1	ZCCHC2	chr18	+	0	0	0	0	0
ENSG00000165424.7_1	ZCCHC24	chr10	-	0	0	0	0	0
ENSG00000247315.4_1	ZCCHC3	chr20	+	0	0	0	0	0
ENSG00000147905.18_1	ZCCHC7	chr9	+	0	0	0	0	0
ENSG00000033030.15_1	ZCCHC8	chr12	-	1	0	0	0	0
ENSG00000131732.12_1	ZCCHC9	chr5	+	0	0	0	0	0
ENSG00000139168.9_1	ZCRB1	chr12	-	1	0	0	0	0
ENSG00000133858.17_1	ZFC3H1	chr12	-	0	0	0	0	0
ENSG00000128016.7_1	ZFP36	chr19	+	0	0	0	1	0
ENSG00000185650.10_1	ZFP36L1	chr14	-	0	0	0	1	0
ENSG00000152518.8_1	ZFP36L2	chr2	-	0	0	0	0	0
ENSG00000056097.16_1	ZFR	chr5	-	0	0	0	0	0
ENSG00000105278.12_1	ZFR2	chr19	-	0	0	0	0	0
ENSG00000197114.12_1	ZGPAT	chr20	+	0	0	0	0	0
ENSG00000146007.11_1	ZMAT2	chr5	+	1	0	0	0	0
ENSG00000172667.11_1	ZMAT3	chr3	-	0	0	0	0	0
ENSG00000100319.13_1	ZMAT5	chr22	-	0	0	0	0	0
ENSG00000103994.18_1	ZNF106	chr15	-	0	0	0	0	0
ENSG00000196793.14_1	ZNF239	chr10	-	0	0	0	0	0
ENSG00000162664.17_1	ZNF326	chr1	+	0	0	0	0	0
ENSG00000113761.12_1	ZNF346	chr5	+	0	0	0	0	0
ENSG00000161642.18_1	ZNF385A	chr12	-	0	0	0	0	0
ENSG00000142528.16_1	ZNF473	chr19	+	0	0	0	0	0
ENSG00000218891.5_1	ZNF579	chr19	-	0	0	0	0	0
ENSG00000167962.14_1	ZNF598	chr16	-	0	0	0	0	0
ENSG00000173545.5_1	ZNF622	chr5	-	0	0	0	0	0
ENSG00000075292.19_1	ZNF638	chr2	+	0	0	0	0	0
ENSG00000169957.10_1	ZNF768	chr16	-	0	0	0	0	0
ENSG00000124201.15_1	ZNFX1	chr20	-	0	0	0	0	0
ENSG00000117174.11_1	ZNHIT6	chr1	-	0	0	0	0	0
ENSG00000132485.14_1	ZRANB2	chr1	-	0	0	0	0	0
ENSG00000169249.13_1	ZRSR2	chrX	+	1	0	0	0	0
ENSG00000212643.3_1	ZRSR2P1	chr5	+	1	0	0	0	0
