# Supplementary material for: CIRI‐Deep Enables Single‐Cell and Spatial Transcriptomic Analysis of Circular RNAs with Deep Learning
Source: Adv Sci (Weinh). 2024 Feb 2;11(14):2308115. doi: 10.1002/advs.202308115 (PMC11005702; doi:10.1002/advs.202308115)
Supplement: Supplementary file 4 — Supporting Information [file ADVS-11-2308115-s001.xlsx]

## Sheet: Trans feature
	Cardiac System	Female Reproductive System	Gastrointestinal System	Hepatic System	Lymphatic System	Male Reproductive System	Pulmonary System	Renal System	Central Nervous System	Mean
AKAP1	0.000248914	0.00033699	0.000257626	0.000104767	0.000112362	0.00330089	0.000678653	0.000100633	0.000243174	0.000598223
TDRD15	9.69735e-07	2.41138e-07	5.49059e-07	2.12228e-05	2.87882e-07	0.00307455	5.03786e-06	1.94325e-06	1.06728e-06	0.000345096
PABPC3	2.57308e-06	1.67431e-06	1.80098e-06	2.07922e-06	1.37851e-06	0.00290049	2.19899e-06	2.04382e-06	3.49452e-06	0.000324193
RBMY1J	7.13913e-06	4.61332e-05	4.22163e-05	3.3818e-05	3.05713e-05	0.00282346	6.78202e-05	2.39016e-05	1.96969e-05	0.000343862
SWT1	8.78531e-05	4.93697e-05	4.46259e-05	7.58386e-05	0.000101286	0.00277743	5.13833e-05	9.73796e-05	9.30751e-05	0.00037536
DDX4	3.3532e-07	8.26123e-07	3.30176e-07	2.12824e-07	1.71932e-06	0.00272552	3.2893e-07	2.89802e-07	2.12422e-06	0.000303521
MAEL	1.13558e-05	1.31544e-06	3.30227e-06	7.67523e-07	1.47709e-06	0.00269344	1.13387e-06	3.41863e-06	1.45026e-05	0.000303413
EIF5AL1	5.5459e-05	5.44203e-05	6.87586e-05	7.94217e-05	3.92518e-05	0.00245349	6.29978e-05	7.02788e-05	5.40227e-05	0.000326455
RNASE11	7.18959e-08	2.85058e-09	1.26855e-08	5.87664e-09	1.42672e-08	0.00243659	2.07652e-08	5.39243e-09	8.56441e-08	0.000270757
RPL10L	1.72112e-07	3.58946e-07	4.0121e-06	1.22024e-07	1.21784e-06	0.0023712	2.79189e-06	7.40065e-08	1.43583e-06	0.000264598
PIWIL2	2.16775e-05	6.51394e-05	7.87324e-05	1.87178e-05	2.47924e-05	0.00235714	1.65738e-05	1.95667e-05	4.88654e-05	0.000294578
RNF17	1.27281e-06	1.95057e-06	3.13698e-06	1.21791e-06	3.99948e-06	0.00235084	1.44189e-05	1.5647e-06	4.43458e-06	0.000264759
R3HCC1L	0.000348016	0.000321276	0.00020764	0.000385279	0.000168548	0.00233658	0.000340678	0.000188351	0.000327497	0.000513763
DAZL	4.5645e-07	1.5391e-06	5.76415e-06	2.19995e-06	8.54879e-06	0.00231937	4.0819e-07	1.32286e-06	1.75721e-06	0.000260152
DDX53	1.89594e-05	4.97704e-06	5.45892e-06	8.65485e-06	4.38355e-06	0.0022854	5.53782e-06	8.60863e-06	6.58415e-06	0.000260951
RBM44	1.4359e-05	2.84044e-05	1.6785e-05	1.50958e-05	1.06671e-05	0.00227361	1.44426e-05	1.27836e-05	1.49666e-05	0.000266791
TEX13A	2.21713e-07	1.40673e-06	1.22236e-06	2.6288e-07	9.95572e-07	0.00225031	1.50915e-06	1.86213e-06	1.18334e-06	0.000250997
TDRD1	1.76844e-05	3.29567e-05	2.49986e-05	2.40816e-05	1.89758e-05	0.00219823	2.6567e-05	2.18237e-05	4.73434e-05	0.000268074
SUGP2	0.00013273	0.000105103	0.000119181	0.000176224	0.000123864	0.00216962	7.12807e-05	0.000117872	0.000250911	0.000362977
SAMD4A	0.000154505	9.9533e-05	0.000121766	0.000151166	0.000121112	0.00206374	0.000112381	0.000164677	8.74805e-05	0.000341818
DDX25	2.20665e-06	2.16514e-06	4.98076e-06	1.30098e-06	1.60272e-06	0.00205927	9.12551e-06	1.54186e-05	0.000197207	0.000254808
KHDRBS3	4.48675e-05	2.537e-05	6.04745e-05	3.16296e-05	4.50867e-05	0.00205887	3.7042e-05	2.87131e-05	0.000190098	0.000280239
DAZ2	2.67285e-06	3.92506e-06	0.000832225	1.14277e-05	4.19543e-06	0.00202247	0	8.64121e-06	4.03824e-06	0.000321066
PAIP2	0.000362958	0.000494279	0.000597566	0.0002946	0.000274751	0.00195912	0.000364034	0.00011334	0.000313807	0.000530495
BOLL	1.9983e-07	3.33584e-08	2.65164e-08	4.31891e-08	3.40232e-08	0.00195844	2.41963e-08	1.53456e-07	2.78445e-07	0.000217692
ISG20L2	0.000175849	0.000142081	0.000190179	0.000208702	0.000166726	0.00189165	0.000132193	0.000214605	0.00010352	0.00035839
RBMXL3	0	4.2545e-07	7.54374e-07	6.51692e-08	1.6777e-06	0.00188154	1.8999e-06	3.22371e-09	1.86209e-06	0.000209803
IPO13	0.000169589	0.000128739	0.0002484	0.000369852	0.000239318	0.0018537	0.00010416	8.82637e-05	0.00115467	0.000484077
RAE1	0.000139289	7.84839e-05	0.000142466	0.00020837	0.000144517	0.00184649	0.000115775	0.000130337	0.000104986	0.000323413
ADAD2	3.37539e-06	7.19588e-06	5.54351e-06	1.21563e-06	1.91112e-06	0.00184079	1.65535e-06	9.5346e-07	1.37743e-05	0.000208491
NSUN7	4.70596e-05	0.000163049	9.75055e-05	4.22613e-05	4.20534e-05	0.00178716	0.000345341	6.56824e-05	3.71891e-05	0.000291923
ZCCHC13	0	3.34016e-09	3.57034e-09	0	0	0.00173973	0	0	1.02303e-07	0.000193315
EIF4ENIF1	0.000318457	0.000144509	0.000194451	0.000380873	0.000175593	0.00173083	6.81091e-05	0.000251691	0.00040095	0.000407274
CPEB1	0.000153473	0.000512592	0.00026609	8.95532e-05	0.000103945	0.00171949	0.000164511	7.18755e-05	0.00153668	0.000513135
RBMY1A1	6.01647e-06	8.45761e-06	8.64193e-06	4.11467e-06	9.13103e-06	0.00171655	1.11926e-05	1.24153e-05	8.26937e-06	0.00019831
IPO4	0.000228128	0.000229953	0.000267431	0.000315859	0.000228887	0.0016741	0.000170585	7.8714e-05	0.000282604	0.000386251
DALRD3	0.00022885	0.00014612	0.000168223	0.000228048	0.000144175	0.00163652	7.69769e-05	6.62722e-05	0.000152256	0.000316382
MKRN2	0.000287934	0.000157501	0.000246922	0.0003496	0.000341532	0.00162287	0.000186394	0.000355133	0.000131642	0.000408836
ZC3H14	0.000249979	0.000110287	0.000252973	0.000292501	0.000334213	0.00161564	9.41569e-05	0.000288241	0.000183391	0.000380153
MRPS15	0.000111232	0.00037807	0.000286761	0.000245025	0.000387141	0.00159489	0.000193664	0.000100461	0.000327562	0.000402757
EIF4G3	0.000558139	0.000366454	0.000425156	0.00047139	0.000461266	0.00155848	0.000406059	0.000589806	0.000240545	0.000564144
DHX57	0.000289647	8.08888e-05	0.000261979	0.000434325	0.000360069	0.0015555	0.000210911	0.000290099	0.000300415	0.000420426
DUS2	0.000417438	0.000347916	0.000400539	0.000456853	0.000113243	0.0015511	0.000205155	0.000423737	0.000250551	0.000462948
DAZ4	2.05992e-06	1.90784e-07	0.000114399	3.14959e-07	4.98523e-07	0.00152805	1.99552e-08	1.27841e-07	8.54944e-07	0.000182946
RNASE12	0	3.63496e-07	9.0845e-08	0	6.69365e-08	0.00150453	0	0	2.22854e-07	0.000167252
NSUN4	0.0001546	4.7541e-05	0.000128538	0.000161069	0.000141411	0.00150373	5.07129e-05	0.00011777	7.83072e-05	0.000264854
RNASE9	0	4.92237e-08	2.76959e-07	3.80756e-07	1.43625e-07	0.00148214	0	0	1.62356e-07	0.000164795
APOBEC4	2.2649e-06	4.52252e-06	3.71303e-06	1.08236e-06	1.32497e-06	0.00148139	0.000209464	5.30823e-10	1.87591e-06	0.000189515
NCBP2L	7.00021e-06	2.89645e-06	9.95835e-06	2.93997e-06	3.27559e-06	0.00146893	0.000106908	2.36752e-05	8.5585e-06	0.000181572
RBMXL2	1.11362e-07	2.05483e-07	2.50506e-07	1.98784e-07	1.55151e-07	0.00146746	7.93122e-07	1.17474e-06	5.45056e-07	0.000163433
CNOT1	0.000223887	8.85687e-05	0.000185689	0.000337711	8.8061e-05	0.00143565	6.88759e-05	0.000144819	0.000214732	0.000309777
MKRN1	0.000121426	7.33101e-05	7.26639e-05	0.000172607	8.416e-05	0.0014149	0.000100287	0.000142357	0.000184498	0.000262912
DDX43	4.28925e-05	2.86521e-05	5.36263e-05	4.177e-05	3.1495e-05	0.00138764	3.22865e-05	2.88922e-05	3.9895e-05	0.000187461
TDRD10	3.17035e-05	4.33745e-05	5.36796e-05	1.78521e-05	2.16813e-05	0.00137718	7.2182e-05	1.49144e-05	1.70225e-05	0.000183288
ESS2	0.000342292	0.000159535	0.000295538	0.000497566	0.000145905	0.0013547	0.000127197	0.000234999	0.000235624	0.00037704
RRNAD1	0.000623407	0.001064	0.000426162	0.000311052	0.000332335	0.00132937	0.0013377	0.000326469	0.000423663	0.000686017
RNF113B	3.84278e-08	2.59944e-07	1.77172e-07	5.08526e-08	2.37326e-07	0.00132763	7.56293e-07	2.83897e-08	2.29497e-07	0.000147712
DND1	0	2.66581e-05	0	2.5662e-07	1.78361e-09	0.00132426	0	0	4.96779e-07	0.000150186
EDC3	0.00069583	0.00042212	0.000576363	0.000555483	0.000379833	0.00131708	0.000201487	0.000599756	0.000431799	0.000575528
DRG1	5.34874e-05	2.45132e-05	6.17097e-05	8.43257e-05	9.8152e-05	0.00131064	5.84394e-05	3.62395e-05	5.36147e-05	0.000197902
REXO1	0.000107781	4.89034e-05	0.000152835	0.000174875	0.000158099	0.00131031	6.70562e-05	0.000129058	0.000224169	0.000263677
U2AF1L4	0.000194768	0.000413492	0.000191988	0.000169634	0.000518792	0.001287	0.000471616	0.000126996	0.000528807	0.000433677
PTRHD1	0.000141741	0.000198611	0.000140367	0.000242655	9.26062e-05	0.00127725	9.34665e-05	8.32448e-05	0.0001294	0.000266594
MEX3D	0.00044105	0.000238767	0.000435381	0.000573988	0.000498466	0.00126507	0.000363221	0.000536002	0.000330251	0.000520243
DZIP3	0.000143159	0.000109548	0.000123897	0.00020354	0.000248829	0.00126285	0.000118987	0.00012087	0.000295942	0.000291958
SETD7	0.000745883	0.000733467	0.000800697	0.000923478	0.00138413	0.00126022	0.000637539	0.00171617	0.000680685	0.000986918
MRM3	0.000189897	0.000163248	0.000248131	0.000274493	0.000228677	0.00125463	0.000128796	0.000125466	0.000125296	0.000304292
RUVBL2	0.000375632	0.000369926	0.000466055	0.000463162	0.000415819	0.00124893	0.000314775	0.000385781	0.00021698	0.000473007
RNASE13	3.3445e-06	1.05812e-05	7.25357e-06	3.60039e-06	7.48725e-06	0.0012473	1.61061e-06	4.59257e-06	4.27682e-06	0.000143339
NANOS2	1.46717e-06	4.72554e-07	9.04847e-07	1.88386e-07	7.55262e-07	0.0012396	4.02101e-07	1.20745e-07	1.01763e-05	0.000139343
ZNF473	4.89321e-05	2.56047e-05	5.25424e-05	8.08729e-05	5.4861e-05	0.00123073	2.4061e-05	5.67755e-05	4.30083e-05	0.00017971
TNRC6B	0.000210793	8.85623e-05	0.000172497	0.000245618	0.000114504	0.00120862	9.85574e-05	0.000225607	0.000172309	0.000281896
ERI3	0.000218464	0.000154431	0.000314579	0.000332075	0.000321785	0.00120724	0.00017531	0.000114393	0.000449875	0.00036535
CELF6	1.24579e-05	2.85011e-06	4.75268e-06	3.16079e-06	3.58052e-06	0.00120682	6.66171e-06	2.57044e-06	0.00100465	0.000249722
SRPK2	0.000337043	0.000158227	0.000221881	0.000315876	0.000337897	0.00120156	0.000209079	0.000334803	0.000386698	0.000389229
DHX36	0.00061964	0.000247296	0.000529319	0.000717965	0.000813417	0.00119359	0.00027738	0.000701863	0.000458272	0.000617638
TIPARP	0.000261796	0.00027976	0.000275351	0.000394284	0.000424268	0.0011884	0.000310355	0.000279336	0.00025624	0.000407754
UPF3A	0.000438845	0.000189252	0.000211056	0.000379061	0.000274264	0.0011802	0.000139584	0.000328477	0.000246678	0.00037638
DNAJC21	0.000143402	6.37492e-05	0.000143798	0.000265753	0.000310773	0.00117043	0.000127077	0.000257168	0.000275892	0.000306449
HEXIM2	9.06781e-05	6.55033e-05	6.22941e-05	5.80671e-05	5.9427e-05	0.00115907	5.45512e-05	4.54602e-05	8.30246e-05	0.000186453
ZCCHC14	0.000120533	5.19414e-05	7.38176e-05	0.000120237	0.00012534	0.0011487	6.66184e-05	0.000126885	0.000179579	0.000223739
ADAD1	2.44366e-08	3.00951e-07	4.26295e-08	6.79314e-09	1.06962e-08	0.00112868	5.4715e-09	6.20947e-09	1.91093e-07	0.000125474
RBM11	8.97366e-05	0.000652724	0.000190288	4.3014e-05	8.10419e-05	0.00111993	0.000334903	0.000182137	0.000556576	0.00036115
TDRD6	7.89294e-06	2.60005e-05	2.9373e-05	7.73652e-06	1.42762e-06	0.00111269	1.70724e-05	5.00228e-06	1.89507e-05	0.000136239
NOP10	0.000728899	0.000888978	0.000818015	0.000819514	0.000798488	0.00111103	0.000402842	0.000612582	0.000779679	0.000773336
RBM46	2.75112e-06	3.95654e-06	3.27815e-06	3.69318e-06	3.58807e-06	0.00110876	2.91437e-06	3.89038e-06	3.30075e-06	0.000126237
RBMY1E	1.53739e-07	3.52674e-07	6.51079e-07	8.69353e-07	7.68774e-07	0.00110589	9.22205e-07	2.9838e-07	2.61795e-07	0.000123352
AK6	0.000249769	0.000169334	0.000252103	0.000284164	0.000322455	0.00110569	0.000179846	0.000125129	0.000362144	0.00033896
TDRD12	4.57745e-06	3.17343e-06	3.99103e-06	2.48478e-06	6.13893e-06	0.00110413	2.43127e-06	3.03457e-06	4.18297e-06	0.000126016
BAZ2B	0.000475011	0.000258536	0.000397689	0.000691157	0.000746126	0.00110179	0.000262088	0.000682141	0.00047609	0.000565626
SECISBP2	0.000195712	0.000317931	0.000111626	0.000119811	9.76822e-05	0.0011013	0.000377116	0.000111277	0.00015065	0.000287011
YBX2	8.73461e-07	1.36642e-06	4.15571e-06	1.47839e-06	1.23094e-06	0.0011	5.80477e-07	7.8308e-07	2.61271e-06	0.000123676
SRSF12	1.89886e-05	4.46267e-05	2.796e-05	2.70075e-05	3.08429e-05	0.00109988	2.18743e-05	3.50314e-05	0.000168674	0.000163876
HNRNPH2	0.000583032	0.00035174	0.00048212	0.000670511	0.000629966	0.00109905	0.000263836	0.000356327	0.00033058	0.000529684
DDX24	0.000116099	0.000177459	0.000154209	0.000355121	7.36777e-05	0.00109055	6.90873e-05	7.83381e-05	0.000805128	0.000324408
THUMPD3	0.000186136	0.000168141	0.000179593	0.000191027	0.000250388	0.00108175	9.75569e-05	0.000142821	0.000168248	0.000273963
DZIP1	0.000120522	7.58888e-05	9.82601e-05	0.000153053	0.000177856	0.00107379	0.000150747	9.6282e-05	0.000107845	0.000228249
MRPS25	0.000111084	0.000327455	0.000282948	0.000196685	0.000346092	0.00106292	0.000152186	0.000109247	0.000161453	0.000305563
TPR	0.000433503	0.000180371	0.000353131	0.00038774	0.000486872	0.0010555	0.000140779	0.000410059	0.000316993	0.000418327
TDRKH	0.000208174	0.000156528	0.000174648	0.00026126	0.000138584	0.00104576	0.000168923	0.000174707	0.00039947	0.000303117
SNUPN	0.000352002	0.000141602	0.00028265	0.000401117	0.000336091	0.00104334	0.000163768	0.000306436	0.000197339	0.00035826
RPL23	0.000944125	0.000570901	0.000553414	0.00112391	0.000288064	0.0010411	0.00051022	0.000830857	0.00121319	0.000786198
MOV10L1	8.75822e-05	8.17609e-05	8.06589e-05	8.26652e-05	8.41255e-05	0.00103693	0.000108475	9.48055e-05	8.97104e-05	0.000194079
DHX34	0.000164528	8.30689e-05	0.000199731	0.000262039	0.000110093	0.00103658	6.65013e-05	0.000182079	0.000114783	0.0002466
DHX32	0.000264843	0.000354047	0.000262751	0.00057608	0.000564908	0.00102324	0.000213237	0.000322559	0.000420082	0.000444638
THOC3	0.000239948	0.000181234	0.000261213	0.000293174	0.000290209	0.00102284	0.000165728	0.000271682	0.000138522	0.000318283
PNLDC1	3.57743e-05	1.68546e-05	1.09915e-05	1.06797e-05	1.20731e-05	0.00101638	1.72119e-05	1.47291e-05	6.82477e-05	0.00013366
DHX30	0.000190604	7.68531e-05	0.000196354	0.000267684	0.000113017	0.00101533	6.97055e-05	0.000176553	0.00027465	0.000264528
UTP18	0.000156117	7.09941e-05	0.00011657	0.000205336	0.000143712	0.000996923	8.91611e-05	0.000116271	0.000123539	0.000224292
DNAAF6	1.85731e-06	5.93281e-06	1.75341e-06	9.07496e-07	5.4555e-07	0.00099558	0.000165689	7.03225e-07	6.00231e-06	0.000130997
SUGP1	0.000298046	6.19655e-05	0.00023601	0.000353368	0.000117931	0.000995254	6.38752e-05	0.000210798	0.000258658	0.000288434
EEFSEC	0.000140907	0.000444172	0.000240582	0.00018649	0.000132592	0.000992516	0.000101681	0.000113192	0.000231356	0.000287054
RBMY1F	1.15579e-06	1.48529e-06	3.5879e-06	6.13262e-06	2.93167e-06	0.00099101	4.38359e-06	1.55547e-06	1.49132e-06	0.000112637
ZFR2	8.07691e-06	1.49332e-05	1.50874e-05	5.39597e-06	2.48267e-05	0.000987119	1.42287e-05	6.66156e-06	0.00049957	0.0001751
AARSD1	0.000192474	9.0091e-05	0.000176493	0.000291185	0.000174521	0.000981467	8.98837e-05	0.000136745	0.00017759	0.000256717
EIF3A	0.00114443	0.000931305	0.00105178	0.00121056	0.00121137	0.000979449	0.000833621	0.00130557	0.000833865	0.00105577
NXF3	1.10193e-05	4.68748e-06	2.01761e-05	6.8596e-06	1.85014e-05	0.000974749	7.26936e-05	6.84369e-06	6.86572e-06	0.000124711
INTS7	0.000356152	0.000342653	0.000348138	0.000431091	0.000313738	0.000974591	0.000184668	0.000310232	0.000258088	0.000391039
RPL39L	5.74259e-05	3.28862e-05	5.33746e-05	8.23639e-05	4.6509e-05	0.000972519	6.04561e-05	7.77851e-05	6.10746e-05	0.000160488
PRPF40B	9.65222e-05	0.000303777	0.000101161	0.000127367	0.000124438	0.000970388	9.23692e-05	8.48441e-05	0.000217999	0.000235429
RPP38	0.00011614	4.55703e-05	7.11131e-05	0.000132012	9.30986e-05	0.00096594	6.39386e-05	4.73935e-05	0.000110201	0.000182823
PIWIL1	3.36423e-07	1.31967e-06	4.19687e-06	2.15833e-06	2.04601e-06	0.000959903	7.79411e-07	1.35918e-06	1.58836e-06	0.000108187
HABP4	0.000116601	0.000124753	9.79724e-05	0.000148805	8.44529e-05	0.000959405	8.09175e-05	6.72658e-05	0.000777308	0.000273053
CPSF3	0.000259814	0.000274371	0.000287247	0.000365242	0.000310163	0.000957802	0.000208871	0.00028162	0.000269671	0.0003572
EFL1	0.000348212	0.000247413	0.000309887	0.000528741	0.000577956	0.00095579	0.000213454	0.000316355	0.00034877	0.000427398
LARP1B	7.80094e-05	3.97118e-05	5.34659e-05	5.85441e-05	0.000114976	0.00095494	3.3174e-05	6.45961e-05	7.10705e-05	0.000163165
DDX39A	0.0001977	0.000165214	0.000217047	0.000308079	8.94756e-05	0.000944784	0.000156383	0.000259582	0.000146408	0.000276075
SYMPK	0.000384311	0.000131411	0.000324305	0.000413926	0.000104277	0.000941537	9.8138e-05	0.000269018	8.83945e-05	0.000306146
SRRT	0.000229721	0.000126333	0.000198967	0.000327567	0.000151589	0.000934727	0.000106808	0.000158995	0.000151279	0.000265109
RANBP17	0.000224878	0.000187512	0.000187805	0.000229364	0.000203577	0.000929039	0.000118964	0.000196927	0.000183458	0.000273503
PAPOLB	6.7709e-07	5.6057e-07	6.44053e-07	6.27588e-07	7.17434e-07	0.000916237	5.91284e-07	7.85759e-07	1.04316e-06	0.000102432
TBL3	0.000405747	0.000193069	0.000436322	0.000394859	0.000178095	0.000915734	0.000277574	0.000232742	0.000215897	0.000361115
POLR2D	0.000231261	0.000200857	0.000273394	0.00034698	0.00013717	0.000913727	0.000171415	0.000307661	0.000138806	0.000302363
SETX	0.000181194	7.70188e-05	0.000144974	0.000280115	0.000190937	0.000904764	0.000138808	0.000227555	0.000200641	0.000260667
IGHMBP2	9.18105e-05	9.85896e-05	6.38794e-05	9.58086e-05	3.35344e-05	0.000903862	8.05082e-05	8.18342e-05	0.000118388	0.000174246
ZNF239	0.000108893	0.000209511	0.000119621	0.000160161	0.000130362	0.000897691	9.37731e-05	0.000119411	0.000160738	0.00022224
MRPL30	0.000490437	0.000251233	0.000424843	0.000648794	0.000743879	0.000897307	0.000470464	0.00052424	0.000553766	0.000556107
RPUSD3	0.000216925	0.000259471	0.000296501	0.000294699	0.0003047	0.000893476	0.000135425	0.000233758	0.000219779	0.000317193
RPS4Y1	0.000914017	0.00120939	0.000826131	0.000790077	0.000769748	0.00088934	0.00120354	0.000742667	0.00120802	0.000950325
EIF4A1	0.000570118	0.000705065	0.000762108	0.000881821	0.000742406	0.000883195	0.000558904	0.000692798	0.000687454	0.00072043
KHDC1L	0.000116524	0.000218074	0.000161991	0.000168069	0.000149633	0.000882027	0.000180925	0.000123428	0.000515931	0.000279623
GLE1	0.00030358	0.000147832	0.000262798	0.000296573	0.000155984	0.000880091	0.000123381	0.000233534	0.000182031	0.000287312
ZCRB1	0.000300445	0.000231218	0.00025947	0.000397896	0.000548349	0.000870428	0.000250242	0.000369175	0.000319791	0.000394113
STRBP	3.45698e-05	3.78503e-05	3.94658e-05	5.7396e-05	4.47994e-05	0.000859913	5.0228e-05	3.34572e-05	0.000211597	0.000152142
TDRD5	1.2897e-06	1.96501e-06	5.47926e-06	1.2226e-06	1.62394e-06	0.00085919	3.25482e-06	6.48553e-06	9.26595e-06	9.88641e-05
PTGES3L-AARSD1	0.000100403	0.000106893	0.000135289	0.000171103	0.000124034	0.000852647	0.000124685	0.000209217	0.000129961	0.000217137
MEX3B	6.67697e-05	6.07372e-05	6.7477e-05	7.45667e-05	7.12482e-05	0.000850235	8.10501e-05	8.25451e-05	0.000258517	0.000179238
PSTK	0.000107588	0.000109883	8.74043e-05	9.81904e-05	0.000198893	0.000848897	7.83563e-05	7.26672e-05	0.000142232	0.00019379
ZC3H10	0.000246156	0.0005437	0.000251101	0.000279915	0.000102028	0.000848724	0.000203093	0.000313682	0.000228229	0.000335181
TENT4B	0.000122136	6.57636e-05	6.65293e-05	9.72637e-05	0.000158593	0.000846283	3.73341e-05	0.000118096	6.15817e-05	0.000174842
DDX20	6.4237e-05	2.75669e-05	6.16765e-05	8.34622e-05	7.1597e-05	0.000845863	3.07087e-05	6.41198e-05	5.6892e-05	0.000145125
RPL6	0.000673448	0.000302611	0.000431938	0.000814334	0.000660503	0.000841351	0.000557595	0.000647703	0.000822184	0.000639074
ANGEL1	8.39138e-05	6.96454e-05	6.96526e-05	9.37378e-05	6.72586e-05	0.000840068	5.98133e-05	0.000116394	0.000109641	0.000167792
ZC3H3	0.000245604	9.16186e-05	0.000246887	0.000312609	6.07278e-05	0.000838312	8.42025e-05	0.000191626	0.000125612	0.000244133
NUDT21	0.000249771	0.000191824	0.000234912	0.000299122	0.000206834	0.000829835	0.000207218	0.000276352	0.000167706	0.000295953
AL360181.3	9.22292e-05	3.98125e-05	6.19557e-05	5.15001e-05	5.96987e-05	0.000816804	6.55654e-05	5.90185e-05	7.83152e-05	0.000147211
RPL22	0.000764098	0.00111263	0.000434942	0.000813825	0.00103709	0.000806499	0.000515858	0.000625557	0.00101049	0.000791222
IPO7	0.000315538	0.000423058	0.00041451	0.000683344	0.000655084	0.00080526	0.000310049	0.000558105	0.000468466	0.000514824
RNASE1	0.000299025	8.234e-05	0.000135973	6.15342e-05	0.000140345	0.000801717	0.000833843	0.000105641	0.000116998	0.00028638
MRPL15	0.000256186	0.000748521	0.000498783	0.00043819	0.000650513	0.000796918	0.000549059	0.000232442	0.000467031	0.000515294
CPEB3	5.31742e-05	4.6762e-05	5.96197e-05	7.90924e-05	1.57319e-05	0.000796825	9.25727e-05	2.92667e-05	0.000476234	0.000183253
DCP1B	0.000308752	0.000343483	0.000196958	0.000286217	0.000269029	0.000795894	0.000157617	0.000259366	0.000258308	0.000319514
CALR3	7.54937e-07	1.03767e-06	9.89142e-07	1.58615e-06	8.2882e-07	0.000788565	9.37548e-07	7.59722e-07	1.41186e-06	8.85412e-05
EXOSC4	8.92452e-05	0.000110886	0.000122602	0.000134454	0.000139249	0.000785153	6.41592e-05	6.46759e-05	5.58183e-05	0.000174027
MRPL34	0.000126324	7.91115e-05	8.18401e-05	0.000172026	0.00021297	0.000775554	8.38295e-05	0.000250823	8.07132e-05	0.000207021
CNOT10	8.15023e-05	3.23945e-05	5.01702e-05	9.30057e-05	9.74945e-05	0.000772198	4.26545e-05	3.33316e-05	4.98174e-05	0.000139174
MTHFSD	0.000275674	0.000117816	0.000250687	0.000336208	0.000137225	0.000771722	8.96643e-05	0.000305717	0.000149554	0.000270474
RPL14	0.000398087	0.000337345	0.000246145	0.000406405	0.000143707	0.000768827	0.000328672	0.000385181	0.000628869	0.000404804
MRPL43	0.000237184	0.000122096	0.000155615	0.000216782	0.00028836	0.000768366	8.30248e-05	7.54417e-05	0.000167914	0.000234976
CPEB2	0.000143098	0.000137785	0.000136103	0.000122903	0.000210449	0.000765753	0.000159025	9.93616e-05	0.000233555	0.000223115
LSM14B	0.000225239	0.000238745	0.000213244	0.00040803	0.000104734	0.00076357	0.000123931	0.000286157	0.000522646	0.0003207
TRMT10A	0.000412374	0.000195458	0.00025094	0.00023507	0.000294429	0.000758998	0.000189059	0.00034063	0.000281252	0.00032869
MTIF3	0.00024824	0.000109147	0.000148375	0.000157094	0.00034551	0.000756492	9.68469e-05	8.95807e-05	0.000211653	0.000240327
RPL27	0.000565598	0.000287405	0.000351304	0.000771936	0.000244342	0.000753872	0.000341801	0.000515366	0.000820062	0.000516854
TDRD7	9.50186e-05	6.38958e-05	6.83754e-05	9.73755e-05	9.47285e-05	0.000744568	8.41075e-05	5.72521e-05	5.93997e-05	0.000151636
TRMT1L	0.000309124	0.000115991	0.00025299	0.000295118	0.000448444	0.000739548	9.66108e-05	0.000248771	0.000182357	0.000298773
MRPL32	0.000609585	0.000556804	0.00057451	0.000847464	0.00135069	0.000738611	0.00034749	0.000396192	0.00117019	0.000732393
TXNL4B	0.00028477	0.000111137	0.000168137	0.000309238	0.000227103	0.000737785	0.000116923	0.000175021	0.000116151	0.000249585
PARS2	0.000344138	0.000102432	0.000272044	0.000318087	0.000313324	0.000734678	0.000121302	9.70295e-05	0.000133272	0.000270701
PRKRA	0.000187077	0.000124899	0.000149217	0.000411083	0.000275534	0.000733358	0.000100111	0.00013425	0.000157794	0.000252591
PAN2	0.000235092	0.000213569	0.000239989	0.000127063	9.0513e-05	0.000730492	0.000440323	0.000145537	0.000155298	0.000264208
NXT2	0.000235988	0.000174039	0.000100974	0.000152614	9.13627e-05	0.000717258	0.000110671	0.000153588	0.000204188	0.000215631
RPS23	0.000456594	0.000630605	0.000264806	0.000505203	0.000621579	0.000710949	0.00032541	0.000403366	0.000796905	0.000523935
RDM1	0.000100419	8.30866e-05	9.99813e-05	0.000115504	0.000107813	0.000709087	8.87169e-05	0.000106519	8.2852e-05	0.000165998
Z83844.1	0.000146874	0.000149436	0.000125996	0.000191366	9.23084e-05	0.000705944	0.000123146	0.000135392	0.000216909	0.000209708
CARHSP1	0.000220435	0.000150343	0.000177286	8.93419e-05	0.000128824	0.000705827	0.000101596	0.000186262	0.000243604	0.000222613
LARP6	0.000244355	0.00027027	0.00022541	0.000279298	0.000318715	0.000700579	0.000272439	0.000181555	0.000260281	0.000305878
ZC3H6	0.000326048	0.000444051	0.000316085	0.000219906	0.000367226	0.000700382	0.000337211	0.000402949	0.000369946	0.000387089
LRRFIP2	0.000122357	0.000158757	0.000212371	0.000363736	0.000471404	0.000696329	0.000149167	0.000287077	0.000279944	0.000304571
ALKBH5	0.000162876	0.000462762	0.000153921	0.000253653	0.000204485	0.000691911	0.00010621	0.000104277	0.000223299	0.000262599
HNRNPLL	0.000166268	5.29672e-05	0.000122164	0.000262551	0.000195051	0.000688016	0.000127592	0.000228677	0.000141936	0.00022058
EIF2B4	0.000161294	4.51801e-05	9.6033e-05	0.00026118	0.000189458	0.000683192	3.88738e-05	0.000123378	0.000124016	0.0001914
RPL12	0.000627858	0.000236134	0.000381041	0.000628658	0.000228099	0.000677329	0.00041414	0.00055554	0.000932731	0.00052017
EEF1A1	0.000490261	0.000203698	0.00023458	0.000360514	0.000172565	0.000676457	0.000224779	0.000362931	0.000561888	0.000365297
STN1	0.000252536	0.000335587	0.000372138	0.000594509	0.000513627	0.000674652	0.000480549	0.000433845	0.000509545	0.000462999
PAPOLG	0.000617518	0.000293716	0.000464128	0.000789195	0.000508265	0.000673923	0.000178618	0.000733837	0.000420843	0.000520005
CCDC86	0.000344683	0.000416295	0.000506402	0.000538377	0.000456025	0.000673797	0.000411121	0.000475547	0.000351595	0.00046376
ENOX1	8.34672e-05	0.00011192	9.81573e-05	7.13771e-05	8.04176e-05	0.000671482	6.57889e-05	5.88299e-05	0.000327173	0.00017429
INTS6	0.0002316	8.69299e-05	0.000197979	0.000218643	0.00033764	0.000663276	0.000163488	0.000262384	0.000235897	0.000266426
MRPL52	0.000416757	0.000536674	0.000514063	0.00059997	0.000539225	0.000662997	0.000497514	0.000439928	0.000468965	0.000519566
MRPL54	0.000221111	0.000172198	0.000199634	0.000197277	0.000139122	0.000662693	0.00026056	0.000266621	0.000199079	0.000257588
RPL29	0.00065894	0.000406575	0.000314787	0.000659725	0.000213065	0.000661253	0.000570424	0.000583352	0.000714725	0.000531427
SNRPE	0.000516147	0.000356494	0.000424435	0.000607735	0.000558781	0.000658212	0.000555307	0.000425661	0.000686567	0.000532149
RBM43	0.00100952	0.000649862	0.000592153	0.000488347	0.000620147	0.00065649	0.000390972	0.000844175	0.000905866	0.00068417
RPL27A	0.000347407	0.000224302	0.000224855	0.000436289	0.000135978	0.000655737	0.000228035	0.00039921	0.000485929	0.000348638
PAIP2B	0.000774894	0.000362431	0.000293105	0.000715116	0.000105679	0.000654574	0.00020272	0.000447978	0.000624371	0.000464541
SMG7	0.000163054	7.30547e-05	0.000172726	0.000268024	5.951e-05	0.000653474	5.82606e-05	0.000207508	0.00016585	0.000202385
AGO3	0.000233181	0.000156984	0.000246489	0.000305949	0.000224709	0.000651191	0.000104782	0.000251159	0.000156765	0.000259023
CALR	0.000469148	0.000548006	0.000578675	0.000508212	0.000508168	0.000647629	0.000471095	0.000499356	0.000592194	0.000535831
AKAP8L	0.000420243	0.000559775	0.000332792	0.000555523	0.00015406	0.000647537	0.000311538	0.000550532	0.000422485	0.000439387
GEMIN4	0.000134052	0.000122032	0.000184464	0.000183168	0.000133667	0.000647044	9.05691e-05	0.000184412	0.000116731	0.000199571
SMG9	0.000146146	6.07168e-05	0.000121803	0.000212987	4.86713e-05	0.000645621	5.92555e-05	0.000123743	7.58502e-05	0.000166088
MEPCE	0.000136687	5.04099e-05	0.000110514	0.000156274	4.3563e-05	0.000644735	4.49453e-05	6.40612e-05	5.7657e-05	0.000145427
ATXN2L	0.000152957	5.47708e-05	0.000120243	0.000197753	4.95255e-05	0.00064278	6.12336e-05	0.000137721	5.31194e-05	0.000163345
TRPT1	6.24655e-05	7.49738e-05	6.2136e-05	9.7675e-05	5.50502e-05	0.000638392	5.87983e-05	0.000159426	6.84446e-05	0.000141929
RPL22L1	0.000363755	0.00043335	0.000404471	0.000329357	0.000409264	0.000637258	0.000412066	0.00045443	0.000571593	0.000446171
R3HCC1	0.000200603	0.000124589	0.000161492	0.000303887	0.000157502	0.00063644	8.57294e-05	0.000117264	0.000385993	0.0002415
ZNF638	0.000226748	0.00054545	0.000440441	0.000241352	0.000361457	0.000634119	0.000158184	8.49066e-05	0.000212853	0.000322834
POLRMT	0.00019256	0.000268152	0.000157693	0.000120877	8.62784e-05	0.000632707	0.000112177	0.000138802	0.000157791	0.000207449
POLR2I	5.23813e-05	0.000128073	5.1064e-05	7.94669e-05	7.60476e-05	0.000630179	3.97653e-05	9.71939e-05	0.000238974	0.000154794
DAZAP1	0.000501966	0.000451407	0.000540856	0.000594758	0.000337972	0.000623751	0.000333771	0.000583694	0.000339348	0.000478614
NOVA1	0.000220443	0.000357482	0.000348858	0.000188883	0.000217184	0.000621853	0.000180947	0.000238142	0.00263317	0.00055633
GEMIN2	0.000346812	0.000232864	0.000290835	0.000491545	0.000369817	0.000621031	0.000236485	0.000453955	0.000320008	0.000373706
UPF1	0.000217249	0.000172032	0.000249522	0.000281409	7.33352e-05	0.000620432	0.000150065	0.000188238	0.000180623	0.000236989
TOE1	0.000161893	8.13258e-05	0.000165868	0.000206783	8.97927e-05	0.000620423	8.19061e-05	0.000128069	9.95046e-05	0.000181729
RBM3	0.000553267	0.000422945	0.000464095	0.000757115	0.000283779	0.000616598	0.000283229	0.000642794	0.000536028	0.00050665
FXR1	0.000212796	0.000153097	0.000286573	0.00038993	0.000445617	0.000611075	0.000377915	0.000434007	0.000355018	0.000362892
EEF1AKMT2	0.00017465	7.07211e-05	0.000101808	9.26896e-05	0.000168311	0.000610526	0.000105255	0.000141843	0.000150954	0.00017964
MEX3C	0.000136587	0.000113729	0.000120814	0.000164075	0.000139832	0.000604887	0.000119638	0.000156661	0.00012236	0.000186509
EPRS1	0.000531648	0.000465108	0.000424308	0.000449431	0.000514235	0.000583545	0.000383039	0.000447654	0.000405495	0.000467162
TDRD9	3.88206e-05	5.33168e-06	1.47524e-05	5.9426e-06	4.90017e-06	0.000579261	1.76643e-05	4.67123e-05	1.79486e-05	8.12593e-05
CEBPZ	0.000162866	7.36954e-05	0.000114708	0.000247105	0.000332835	0.000578586	8.82979e-05	9.71625e-05	0.000302187	0.000221938
WDR83	9.94973e-05	0.000105024	6.04103e-05	0.000138253	3.07863e-05	0.000578062	0.000106804	3.35869e-05	0.000275559	0.000158665
RPS19	0.000666481	0.000271872	0.000378568	0.000710934	0.000594749	0.000577226	0.000326021	0.000554986	0.000768749	0.000538843
DDX3Y	0.00014226	0.000142231	0.000139698	0.000133048	0.000122267	0.000573867	0.000185858	0.000158572	0.00010189	0.000188854
ZCCHC2	0.000139273	0.000113158	0.000112187	0.000116088	9.88206e-05	0.00057171	0.00022894	0.000138007	0.000153361	0.000185727
RTCA	0.000505252	0.00069921	0.000473075	0.000714341	0.000714039	0.000569541	0.000444764	0.000707281	0.000509041	0.000592949
MRPL1	0.000187921	0.000155972	0.000173137	0.000275777	0.000436538	0.000567599	0.000264588	0.00018525	0.000327964	0.000286083
SRSF1	0.000381213	0.000320122	0.000328388	0.00043406	0.000304445	0.000567079	0.000276956	0.000400275	0.000308	0.000368949
CLK3	0.000266655	0.000199135	0.000185739	0.00032816	0.00010556	0.000565536	0.000150951	0.000321923	0.000125757	0.000249935
EXOSC1	0.000779346	0.000280441	0.000553179	0.000755227	0.000399949	0.000564296	0.000295652	0.000654418	0.000646851	0.000547707
PIN4	0.000167071	0.00012046	0.000134899	0.00014573	0.000304928	0.000560632	0.00023039	0.000121421	0.000300021	0.000231728
MRPL51	0.000371393	0.000491525	0.000429164	0.000619743	0.000516572	0.000558378	0.000478322	0.000367573	0.0007614	0.000510452
DIMT1	0.000500415	0.000391671	0.000429438	0.000538833	0.00054369	0.000549577	0.000381683	0.000707251	0.000453851	0.000499601
WDR5	0.000386682	0.000194697	0.000385593	0.000511388	0.000358708	0.000539568	0.000168977	0.000381392	0.000207	0.000348223
RBMX	0.00037725	0.000165964	0.000277144	0.000475757	0.000285541	0.000538929	0.000236493	0.000372628	0.000371669	0.000344597
FIP1L1	0.00016332	5.23284e-05	0.000134975	0.000305738	0.00019395	0.0005364	7.18621e-05	0.000192241	0.000117459	0.000196475
TARS1	0.000351643	0.000407651	0.000370996	0.000306866	0.000383993	0.000535276	0.000396951	0.000389258	0.000412554	0.000395021
HENMT1	2.48356e-05	1.44815e-05	1.83822e-05	2.8245e-05	1.9895e-05	0.000534229	2.33316e-05	2.31686e-05	3.42594e-05	8.0092e-05
UTP14A	0.000340232	0.000225382	0.000340013	0.000507613	0.000342524	0.00053043	0.000287016	0.000403453	0.000361011	0.000370853
PRPF19	0.000508283	0.000269777	0.000467861	0.000448022	0.000192109	0.000530338	0.000278565	0.000348275	0.000405404	0.000383182
SMAD5	0.00076051	0.000313036	0.000513779	0.000670407	0.00078484	0.000525242	0.000368826	0.000840751	0.000589322	0.000596301
RBMY1B	1.25851e-05	2.56862e-05	2.14207e-05	1.21837e-05	1.63992e-05	0.000524525	3.22088e-05	1.54373e-05	1.54861e-05	7.51035e-05
DIS3L2	0.0002609	5.34648e-05	0.000219161	0.000264665	9.05237e-05	0.000518809	7.16845e-05	0.000197698	0.000132735	0.000201071
LSM5	0.000470155	0.000394611	0.000430572	0.000642935	0.000390959	0.000518177	0.000396537	0.000456231	0.000720745	0.000491213
HNRNPA1	0.000783435	0.000250748	0.000535475	0.000810878	0.000361701	0.000515461	0.000389269	0.000695298	0.00067689	0.000557684
UBAP2	0.00049153	0.00032687	0.000483452	0.00055497	0.00034407	0.00051432	0.000163985	0.000473023	0.000260095	0.000401368
TRMT5	0.000449277	0.000418783	0.000425469	0.000514092	0.000487358	0.000514291	0.000395847	0.000530416	0.000440136	0.000463963
CSTF1	0.000398948	0.000382907	0.000473622	0.000377229	0.000341213	0.000513479	0.00021017	0.000293749	0.000275462	0.000362975
RBM10	0.000448309	0.000146815	0.000394946	0.000469957	0.000217457	0.000512371	0.0001407	0.000459548	0.000227661	0.000335307
CPSF1	0.00028515	0.000121974	0.00020708	0.000315747	0.000132431	0.000512347	0.000117682	0.000271075	0.000127567	0.000232339
EXOSC9	0.000180832	0.000129345	0.000182535	0.000233489	0.000213774	0.000509828	0.000141324	0.000254601	0.000160574	0.000222923
INTS8	0.000234931	0.00010975	0.000235764	0.000434995	0.00034095	0.000509472	0.000231223	0.00042254	0.00030394	0.000313729
AGO1	0.00061088	0.000305762	0.000487772	0.000474401	0.000211427	0.000503878	0.000250148	0.000582112	0.000345254	0.00041907
FXR2	0.000135402	0.000142115	0.000284555	0.000447596	0.000239686	0.000503721	0.000156306	0.000248183	0.000658151	0.000312857
RARS1	0.000502916	0.000359356	0.00045974	0.000562789	0.000472314	0.000503558	0.000449866	0.00047537	0.00057615	0.000484673
SNW1	0.000333518	0.000161745	0.000290154	0.000470287	0.000371925	0.000502073	0.000114486	0.000442424	0.000350867	0.000337498
PNRC2	0.000475204	0.000205838	0.000411873	0.000618239	0.00040179	0.000500255	0.000292156	0.000314125	0.000532616	0.0004169
ANKRD17	0.000577353	0.000388753	0.000496767	0.000564906	0.000436582	0.000497888	0.0002851	0.00056488	0.00034623	0.000462051
EIF2A	0.000447976	0.000126821	0.000232925	0.000448133	0.0006094	0.000497708	0.000195343	0.000465903	0.000559242	0.000398161
MRPL50	0.000179725	0.000335286	0.000340825	0.000410067	0.000485965	0.0004967	0.00018138	0.000222199	0.000371799	0.000335994
SLU7	0.00045673	0.000127979	0.000358372	0.000592345	0.000574856	0.000495788	0.000131838	0.000465704	0.000258774	0.00038471
EIF5A	0.000475292	0.000678812	0.000587633	0.000669873	0.000569309	0.000495137	0.000467517	0.000568686	0.000539297	0.000561284
RNGTT	0.000428153	0.000355494	0.000480939	0.000528148	0.000292677	0.00049389	0.000447136	0.000557076	0.000409053	0.000443618
NOC4L	0.000406654	0.000144338	0.000390918	0.000397853	0.000220942	0.00049069	0.000167016	0.000222179	0.000119749	0.000284482
GAPDH	0.000286843	0.000575222	0.000546772	0.000707927	0.000479623	0.0004899	0.000508882	0.000464112	0.000327547	0.000487425
RPL28	0.000552371	0.000189019	0.000327375	0.000447175	0.00030867	0.000488848	0.000263137	0.000323369	0.000418131	0.000368677
PRPF4B	0.000632881	0.000298368	0.000509972	0.000983055	0.000853763	0.000487228	0.000259078	0.000833079	0.000623514	0.000608993
UNK	0.00011955	0.00022583	0.000118535	0.000216453	7.77548e-05	0.000486926	9.37612e-05	0.000123906	0.000125463	0.000176464
SAP18	0.000131485	0.000168349	0.000154565	0.000316033	0.000294898	0.000486775	0.000167876	6.42634e-05	0.000149273	0.000214835
PIWIL3	5.56168e-05	2.48834e-05	2.52454e-05	2.25863e-05	2.23425e-05	0.000484273	2.01738e-05	2.5542e-05	2.6465e-05	7.85699e-05
TRIM25	0.00062998	0.000380122	0.000470649	0.000450916	0.000458624	0.000483703	0.000212638	0.000496832	0.000403718	0.00044302
ZNF579	0.000562761	0.00014362	0.000375644	0.000600224	0.000446989	0.00048333	0.00025291	0.000305768	0.000387732	0.000395442
RPL36	0.000343109	0.000383153	0.000151106	0.000287138	6.59893e-05	0.000482134	0.000188457	0.000229475	0.000276465	0.000267447
MRPL58	0.000309595	0.00043331	0.000413111	0.000393016	0.000619477	0.000480789	0.000201387	0.00022113	0.000452967	0.000391642
RNF113A	0.000307193	9.92543e-05	0.000181699	0.000299273	7.04739e-05	0.000480105	7.73812e-05	0.000181166	0.000134071	0.000203402
EIF1AX	0.000341469	0.000161232	0.000308837	0.000400983	0.000554078	0.000478366	0.00019563	0.000456762	0.000333201	0.000358951
CPSF4	0.000244545	0.000133714	0.000201426	0.000325519	0.000131642	0.000476095	0.000111299	0.000220678	0.000114277	0.000217688
MSI1	2.17061e-05	8.51112e-05	3.76783e-05	2.11833e-05	2.05625e-05	0.000476052	2.10054e-05	1.62777e-05	0.00033706	0.000115182
URM1	0.000767136	0.000634631	0.000684098	0.000968213	0.000328765	0.000474153	0.000339375	0.000593488	0.000354953	0.000571646
ZMAT5	0.000581399	0.000258564	0.000606066	0.000499624	0.000415308	0.000473834	0.000195546	0.000295144	0.000299641	0.000402792
SMG6	0.000301948	0.000264322	0.000253777	0.000415395	0.000116726	0.000472431	0.000170911	0.000289022	0.000207214	0.000276861
PTBP2	0.000125757	0.00047864	0.000354271	0.000108429	7.86669e-05	0.000472234	8.53978e-05	7.15799e-05	0.000210416	0.000220599
RBM27	0.000451948	0.000147734	0.000400518	0.000681639	0.000725294	0.000471123	0.000261961	0.000647558	0.000289174	0.000452994
MRPL38	0.000390476	0.000842178	0.000303612	0.000388684	0.000170092	0.000467229	0.000515479	0.000252096	0.000343077	0.000408103
FAM120A	0.000511104	0.000355359	0.000399535	0.000614998	0.000617747	0.00046586	0.00023543	0.000589138	0.000493131	0.000475811
ZC3H7B	0.000754439	0.000339509	0.000664759	0.000644992	0.0005951	0.000465755	0.000404841	0.000622361	0.000537409	0.000558796
PCF11	0.000283393	0.000390458	0.000260345	0.000345345	0.000182729	0.000465518	0.000290913	0.000234151	0.000175449	0.000292033
RPL17	0.000289697	0.000175413	0.000152711	0.000465105	0.00029756	0.000465407	0.000276308	0.000326374	0.000543563	0.00033246
RPS13	0.000268726	0.000628771	0.000299901	0.000408152	0.000268387	0.000464622	0.00021296	0.000320764	0.000368392	0.000360075
NMD3	0.000411852	0.000299594	0.000284062	0.000275584	0.000742783	0.000462197	0.000399887	0.000488382	0.000632642	0.000444109
MRPL39	0.000102653	0.000171097	0.00014586	0.000143118	0.00026782	0.000462128	0.000132558	0.000119982	0.000221635	0.000196317
URB2	0.000177359	0.000182535	0.000239032	0.000326424	0.000209308	0.000461261	0.000124244	0.000221097	0.000139827	0.000231232
EIF2S3B	5.55973e-05	0.000144273	0.000165066	0.000105929	0.000123437	0.000460572	0.000159007	0.000161082	0.000107028	0.000164666
MRPL48	0.000217515	0.000190993	0.000246327	0.000329682	0.000252608	0.000460465	0.000282891	0.000218449	0.00024246	0.000271265
RPS17	0.000449292	0.000105857	0.00016664	0.00040155	8.65733e-05	0.000459868	0.000226554	0.000371596	0.000525323	0.000310361
RPL36AL	0.000402669	0.000522695	0.000279957	0.000540126	0.000302671	0.000459728	0.000175498	0.000282983	0.000643274	0.000401067
GEMIN6	0.000489238	0.000386478	0.000449632	0.000540332	0.000524981	0.000459184	0.000425019	0.000465195	0.000590197	0.00048114
PCBP3	0.000148441	0.000162084	0.000188285	8.61899e-05	0.000141651	0.000458872	0.000104468	0.00018315	0.000269091	0.000193581
TFAM	0.000205835	0.000153848	0.00019819	0.000215546	0.000255465	0.000458505	0.00014762	0.000216679	0.000149188	0.00022232
MYEF2	0.000113042	7.19739e-05	0.000106558	0.000162856	0.00010701	0.000457628	9.82693e-05	8.95714e-05	0.000242522	0.000161048
NARS1	0.00044913	0.000444932	0.000401983	0.000586119	0.000583733	0.00045744	0.000298141	0.000314829	0.000264929	0.00042236
SNRPG	0.000484621	0.000609493	0.000501814	0.000666899	0.000546902	0.000456335	0.00045779	0.000481602	0.000638768	0.000538247
POLR1G	0.000329895	0.000402803	0.000443488	0.000457589	0.000388138	0.000454821	0.000375098	0.000444151	0.000195574	0.000387951
AGFG1	0.000207562	0.000250715	0.000216164	0.000403132	0.000218964	0.000453735	7.3604e-05	0.000254747	0.000108337	0.000242996
ZC3H8	0.000110041	6.56779e-05	0.000130736	0.000235399	0.000186886	0.000453451	0.000114148	0.000181062	0.000150978	0.000180931
MRPL23	0.000237176	0.000150043	0.000280145	0.000279586	0.000118633	0.000452394	0.00012213	0.000139945	0.000223081	0.00022257
RPL26	0.000424211	0.000257618	0.000313082	0.000520576	0.000165963	0.000448447	0.000308508	0.00040297	0.000599756	0.000382348
RPL37A	0.000415818	0.000709427	0.000284276	0.000672429	0.00015912	0.000447914	0.000445402	0.000352623	0.000736205	0.000469246
PARP4	0.000384812	0.000463951	0.000350133	0.0005091	0.000661864	0.000444609	0.000191872	0.000288867	0.000576399	0.000430179
RIOK3	0.000164319	0.000198649	0.00013568	0.000135164	0.000335689	0.000444419	0.000100914	0.000151362	0.000233901	0.000211122
DARS1	0.000370668	0.000250215	0.000255197	0.000425212	0.000648254	0.000443861	0.000335486	0.000354495	0.000438904	0.000391366
FUBP3	0.000917888	0.000353498	0.000590805	0.00049604	0.000687685	0.000443206	0.000426788	0.000718773	0.000531215	0.000573989
RPS14	0.000471795	0.000461422	0.000254357	0.000475171	0.000434666	0.000442008	0.000176712	0.00037306	0.000690659	0.000419983
RRP36	0.00069998	0.000632606	0.000690712	0.00077565	0.000667879	0.000439612	0.000498477	0.00054943	0.000469771	0.00060268
TOP1	0.00038402	0.000326715	0.000404964	0.000510643	0.000485739	0.000439157	0.000178474	0.000400967	0.000462786	0.000399274
ZNHIT6	0.000559206	0.000350835	0.000483813	0.000681276	0.000667674	0.000435979	0.0004504	0.000659973	0.000445165	0.000526036
SLBP	0.000302691	0.000201221	0.00026558	0.000335651	0.000170881	0.000435879	0.000221334	0.000296485	0.000168374	0.000266455
PTRH1	0.000366532	0.000390653	0.000452257	0.000601577	0.000531355	0.000435007	0.000268587	0.000229824	0.000362537	0.000404259
GEMIN7	0.000242257	0.000379131	0.000332575	0.000455369	0.000178471	0.000433794	0.000185864	0.000290923	0.000216789	0.000301686
RPL8	0.000553469	0.000592181	0.000289619	0.000725893	0.000131734	0.000433552	0.000213071	0.00031934	0.000603723	0.000429176
GPATCH1	0.000182196	0.00025228	0.000139418	0.000232576	0.000151725	0.000432542	6.85113e-05	9.21072e-05	9.30829e-05	0.000182715
UHMK1	0.000298034	0.000321173	0.000292893	0.000302533	0.000231669	0.000432163	0.000166317	0.000289338	0.000206081	0.000282245
FARS2	0.000106205	0.000105291	9.54652e-05	0.000144894	7.4513e-05	0.000432119	7.67989e-05	8.13558e-05	0.000121636	0.000137586
CWC25	0.000311733	0.000112407	0.000265479	0.000415417	0.00030172	0.000431914	0.000308173	0.000320782	0.000169607	0.000293026
THRAP3	0.000674748	0.000547449	0.00070919	0.000750094	0.000503369	0.000431755	0.000323943	0.000746545	0.000406177	0.000565919
EEF2K	0.000430075	0.000494515	0.000300331	0.000579692	0.000233695	0.000429825	0.000184195	0.000615497	0.000333106	0.000400103
MRPL17	0.000684911	0.000783895	0.000772106	0.000827384	0.000949504	0.000427414	0.000737097	0.000578004	0.000660789	0.000713456
HNRNPUL2	0.000395654	0.000157914	0.000241601	0.000648709	0.000117687	0.000427375	0.000151439	0.000303948	0.000534216	0.000330949
PQBP1	0.000316602	0.000815978	0.000267875	0.000530354	0.000257632	0.000425263	0.000143397	0.000150655	0.000255614	0.000351485
PUM1	0.000469528	0.000150429	0.000433328	0.000686605	0.000530692	0.000425174	0.000196527	0.000429586	0.000403653	0.000413947
CHERP	0.000357822	0.000118079	0.00034449	0.000388088	0.000234037	0.000425091	0.000122759	0.000282247	0.000294936	0.000285283
MAK16	0.000339508	0.000438099	0.000390078	0.000463432	0.000498671	0.000425064	0.000280767	0.000482671	0.000409256	0.000414172
RPS9	0.000408026	0.000408548	0.000214448	0.000460094	0.000440458	0.000422617	0.000120833	0.000268952	0.000558608	0.000366954
RPS2	0.000468252	0.000353532	0.000406833	0.000474326	0.000135423	0.000421052	0.000322973	0.000414977	0.000465221	0.000384732
PAIP1	0.000161949	0.000154941	0.000255583	0.000387745	0.000517889	0.00041859	0.000151278	0.000255697	0.000392731	0.0002996
CASC3	0.000378558	0.00039312	0.000229631	0.000444944	0.000116331	0.000415701	0.000154136	0.00034364	0.000291718	0.000307531
RPS10	0.000448773	0.000462876	0.000236012	0.000543893	0.000127728	0.000414201	0.000292675	0.000351619	0.00048654	0.000373813
POLR2L	0.000356566	0.000472878	0.000474229	0.000524866	0.000509866	0.000414077	0.000238352	0.000391396	0.000430214	0.000423605
FCF1	0.000330603	0.000313148	0.000313397	0.000386346	0.000387404	0.000414018	0.000181164	0.000361155	0.000416221	0.000344828
NOP58	0.000564443	0.000429508	0.00049318	0.00078934	0.00076639	0.000413424	0.00044902	0.000711112	0.00061614	0.000581395
DDX18	0.00040805	0.000311995	0.00042325	0.000551451	0.000571364	0.000413282	0.000304385	0.000575089	0.000324174	0.000431449
ADARB2	2.44308e-05	1.91487e-05	8.98244e-05	1.86012e-05	2.3811e-05	0.00041156	3.12711e-05	0.000101755	0.000820464	0.000171207
RPL35	0.000246733	0.000215909	0.000150059	0.000335877	0.00016367	0.000410812	0.000145795	0.000216923	0.000285256	0.000241226
RTF1	0.000506537	0.000186739	0.000346124	0.000657882	0.000521621	0.000407274	0.000221071	0.000542082	0.000279259	0.000407621
PTCD3	0.000189283	0.000196382	0.000294214	0.000314574	0.000338737	0.00040701	0.000189481	0.000404957	0.000216774	0.00028349
UBTF	0.000404988	0.000116793	0.000314854	0.00043886	0.000164649	0.000406821	0.000164445	0.000392362	0.000331248	0.000303891
DBR1	0.000518147	0.000225962	0.000406123	0.000623027	0.000643741	0.000406035	0.000171662	0.000398881	0.000412821	0.000422933
MBNL1	0.000257109	0.000171203	0.000264323	0.000413587	0.000345768	0.000404814	0.000167377	0.000430217	0.000361821	0.000312913
RPL18A	0.000257457	0.00020031	0.000161922	0.00028387	0.000327515	0.000403515	0.000129785	0.000207956	0.000361947	0.000259364
HNRNPM	0.000593847	0.000389136	0.00062731	0.000660328	0.000395797	0.000403477	0.000475152	0.000571081	0.000456782	0.000508101
RPL13A	0.0002638	0.000193655	0.000119037	0.000268936	0.00013948	0.00040239	0.000121357	0.000173507	0.000247734	0.000214433
RPS5	0.000628677	0.000504802	0.000338554	0.000669256	0.000182554	0.000401841	0.000188877	0.000374174	0.000502786	0.00042128
PIWIL4	3.4512e-05	0.000110219	0.000100201	1.6143e-05	8.07291e-05	0.000401312	5.82184e-05	1.67556e-05	3.80354e-05	9.51251e-05
RPS3	0.000352934	0.000323314	0.000231163	0.000367155	0.000119188	0.000400929	0.0002445	0.000385779	0.000468979	0.000321549
RPS26	0.00029434	0.000730451	0.000283523	0.000249901	0.000287908	0.000400766	0.000229181	0.000239811	0.000337014	0.00033921
RPS15	0.00030956	0.000430056	0.000231892	0.000495161	0.00036363	0.000397257	0.000187031	0.00022728	0.000290132	0.000325778
ZMAT3	0.00026026	0.000290681	0.000262271	0.000253736	0.000311371	0.000396412	0.000306354	0.000285927	0.000244133	0.000290127
FAM98A	0.000478624	0.000522538	0.000628727	0.000760889	0.000674253	0.000396193	0.000533563	0.000699044	0.00040118	0.000566112
XAB2	0.000242616	0.000544917	0.000162351	0.000219383	6.95561e-05	0.000395542	0.000127891	8.42358e-05	0.000147282	0.00022153
NPM1	0.000491637	0.000224751	0.000521451	0.000661692	0.000601972	0.000395275	0.000502391	0.000564219	0.000680421	0.000515979
APEX1	0.00019313	0.000176529	0.00021704	0.000204907	0.000142362	0.000394372	0.000175246	0.000221743	0.000190441	0.000212863
U2AF2	0.000517797	0.000258529	0.000610249	0.000776464	0.000262999	0.000393917	0.000389945	0.000670252	0.000320468	0.000466735
INTS9	0.000281683	7.30396e-05	0.000212177	0.000332093	8.39961e-05	0.000392556	8.32381e-05	0.000154898	0.000173243	0.000198547
IARS1	0.000414282	0.000472679	0.000414102	0.000519594	0.000581334	0.000392406	0.000379072	0.000406177	0.000368318	0.000438663
MRPL47	0.000387165	0.000456876	0.000529555	0.0006937	0.000648996	0.000389692	0.000566452	0.000255829	0.000708009	0.000515142
SPATS2L	0.000270398	0.000398509	0.000310462	0.000251209	0.000484615	0.000388968	0.000255925	0.000232396	0.000323515	0.000324
RPL31	0.000315959	0.00055679	0.000305037	0.000350788	0.000151889	0.000386824	0.000191232	0.000254879	0.000464117	0.000330835
R3HDM2	0.000175622	0.000652879	0.000243036	0.000177352	0.000174024	0.00038671	0.000193788	0.000212386	0.000959048	0.000352761
POLR2J2	0.000119613	0.000111384	0.000126741	0.000136433	0.000209423	0.000385896	0.000351195	7.32909e-05	0.000168431	0.000186934
RPS12	0.000276471	0.000254319	0.000159967	0.000310382	0.000218991	0.000384626	0.000128021	0.00019848	0.000428322	0.000262176
SSB	0.000302267	0.0003424	0.000296031	0.000419704	0.000499028	0.000382911	0.000285353	0.000352387	0.000327038	0.000356346
EIF3I	0.000463289	0.000302094	0.00043404	0.000422732	0.000375849	0.000380282	0.00037852	0.000441113	0.000453114	0.00040567
RPLP0	0.000306437	0.000191722	0.000221578	0.000328159	0.000174718	0.000379547	0.00022347	0.000324865	0.000409121	0.000284402
EIF4B	0.000303705	0.000170408	0.000244688	0.000253302	0.000156578	0.000379479	0.000210859	0.00034384	0.000285912	0.000260975
DUS3L	0.000170703	0.000133667	0.000151061	0.000224552	6.09671e-05	0.000378781	0.000130205	0.000134661	8.4362e-05	0.000163218
GRWD1	0.000458631	0.000298258	0.00050839	0.00059196	0.000325071	0.000378416	0.000257855	0.000429524	0.000211026	0.000384348
METTL14	0.000538579	0.00030336	0.000370124	0.000439044	0.000641241	0.000376666	0.000141149	0.000464037	0.000502293	0.00041961
RPS27A	0.000316199	0.00101092	0.000256866	0.000391176	0.000275747	0.000375212	0.000209345	0.000211713	0.000532034	0.000397691
RPLP1	0.00026786	0.000142979	0.000177547	0.000351353	0.000379784	0.000375206	0.000170256	0.000224334	0.000371467	0.000273421
MRPL36	0.000140854	0.000261948	0.000250892	0.000196828	0.000315528	0.000375064	0.000225468	0.000136173	0.000197152	0.000233323
MRPL19	0.00063099	0.000597565	0.000648229	0.000467113	0.000727722	0.000374736	0.000438552	0.000511334	0.000457897	0.000539349
SMAD3	0.000190993	0.00020311	0.000239507	0.000272818	0.000197246	0.000374006	0.00018858	0.000225159	0.00019041	0.000231314
EIF3D	0.000400817	0.000106372	0.000362844	0.000536325	0.000197706	0.000373442	0.000280572	0.000371927	0.000327176	0.000328576
MVP	0.000355246	0.00043099	0.000327318	0.000396473	0.000327149	0.00037344	0.00012976	0.000162855	0.000587259	0.000343388
MRPS35	0.000255766	0.000255256	0.000221553	0.000177909	0.000405847	0.000373272	0.000230956	9.47478e-05	0.000201271	0.000246286
RPL37	0.000330534	0.000342452	0.000168998	0.00034416	0.000282922	0.000372039	0.000208343	0.000225318	0.000428608	0.000300375
CSDC2	0.000787796	0.000307131	3.13558e-05	1.71182e-05	2.66539e-05	0.00037129	4.51156e-05	0.00016472	0.000404953	0.00023957
PDE12	0.000389976	0.000368095	0.000395645	0.000397284	0.000390091	0.000368975	0.000215725	0.000384163	0.000206449	0.000346267
DCPS	0.000477619	0.000252562	0.000457627	0.000170791	0.000162868	0.000366712	0.000246643	0.000239498	0.000511106	0.000320603
RBM48	0.000219663	0.00020984	0.000202673	0.000395517	0.00030042	0.000364737	0.000124581	0.000128244	0.000170734	0.000235157
RPSA	0.000364974	0.000175809	0.000309973	0.0004301	0.000245603	0.000364351	0.000273605	0.000370585	0.000370684	0.000322854
PDCD7	0.000394809	7.71568e-05	0.000212016	0.000461737	0.000340605	0.000364291	8.41757e-05	0.00037349	8.81085e-05	0.000266265
MRPS34	0.000198859	0.000139154	0.000206388	0.000228472	0.000206912	0.000364259	0.000120701	0.000127525	9.8414e-05	0.000187854
RBMS1	0.000290378	0.000162907	0.000207978	0.000335606	0.000314135	0.000364138	9.07265e-05	0.000310146	0.000357109	0.000270347
BZW2	0.00030169	0.000501252	0.00037895	0.000568801	0.000439282	0.000363793	0.000372052	0.000404195	0.000452681	0.0004203
PLD6	2.198e-05	1.22415e-05	1.99498e-05	2.28255e-05	1.67477e-05	0.000362891	1.64441e-05	2.45578e-05	4.23789e-05	6.00018e-05
YBX1	0.000227451	0.000217549	0.000237584	0.000341381	0.000267493	0.000362009	0.000204602	0.000328444	0.000401411	0.000287547
BUD13	6.50512e-05	7.51433e-05	3.82215e-05	9.87262e-05	2.23072e-05	0.000361184	3.46509e-05	5.27485e-05	6.09349e-05	8.98853e-05
EIF2S2	0.00070414	0.000805444	0.000711561	0.000891038	0.00107309	0.000360225	0.000585978	0.000859502	0.000897684	0.000765407
SRP68	0.000556323	0.0002142	0.000574193	0.000867585	0.000575604	0.000360057	0.000208553	0.000586427	0.000238019	0.000464551
GARS1	0.000458025	0.000548687	0.000520677	0.000480637	0.000516438	0.00035982	0.000425679	0.000364801	0.000373877	0.000449849
LRRFIP1	0.000243671	8.71968e-05	0.000140175	0.000234672	0.00022815	0.000359487	0.000106199	0.000207866	0.000203119	0.000201171
SRP14	0.000246876	0.000274144	0.000384131	0.000686184	0.000528236	0.000359409	0.000308043	0.000195096	0.000270035	0.00036135
RPL24	0.000253205	0.000732424	0.000212649	0.000391999	0.000109114	0.000358031	0.000179753	0.000239369	0.000434152	0.000323411
SNRPF	0.000313398	0.000300886	0.000358238	0.000519855	0.000399477	0.000357986	0.000295707	0.000423283	0.00035392	0.000369194
INTS1	0.00033188	7.43133e-05	0.000258741	0.000351638	0.000104342	0.000356159	0.000101774	0.000182684	0.000151953	0.000212609
MRPL4	0.000396061	0.000361849	0.000495141	0.000469371	0.000432775	0.000355969	0.000220536	0.000233994	0.000225173	0.000354541
AIMP2	0.000202169	0.000236915	0.000245927	0.000267612	0.000240745	0.000354718	0.000226212	0.000103117	0.000220473	0.000233099
PUS7L	0.000463313	0.000552697	0.000463544	0.000374163	0.000663268	0.000354657	0.000341726	0.00058152	0.000359758	0.000461627
RPL5	0.000393588	0.000688321	0.000243886	0.000498988	0.000357542	0.000354158	0.000229994	0.000435183	0.000549628	0.00041681
IGF2BP3	0.000460792	0.000489286	0.000478303	0.0004467	0.000475033	0.000353995	0.000400378	0.000557955	0.000458916	0.000457929
POLR2E	0.000902839	0.000647771	0.000891317	0.000892886	0.000523543	0.000350211	0.000452843	0.00076094	0.000322897	0.000638361
RPS4X	0.000193245	0.000309264	0.000144555	0.000252102	0.0001323	0.000349473	9.65795e-05	0.000209495	0.00030543	0.000221383
SRSF4	0.000427948	0.000682894	0.000294321	0.000578802	0.000263926	0.000348429	0.000109298	0.000421094	0.000263926	0.000376737
TSR3	0.000402344	0.000392318	0.000468982	0.000703956	0.000378638	0.000348044	0.000289536	0.000424625	0.000197721	0.000400685
NUTF2	0.000410002	0.000400091	0.000455112	0.000496875	0.000392566	0.000345925	0.000344916	0.000412076	0.000448362	0.000411769
UTP14C	0.000259071	0.000274761	0.000207139	0.000255507	0.00038614	0.000345265	0.000254456	0.000466049	0.000323191	0.000307953
RPL10	0.000289197	0.000490292	0.000194473	0.000339404	0.000547732	0.000344641	0.000143286	0.000297887	0.000361633	0.000334283
EIF2B2	0.000539649	0.000383782	0.000613089	0.000671897	0.00050446	0.000343711	0.000487733	0.000332989	0.000417074	0.000477154
RPL4	0.000303973	0.000116585	0.000239235	0.000416531	0.000137982	0.000341884	0.000275573	0.000380567	0.000336308	0.000283182
TFIP11	0.000193949	0.000155022	0.000203236	0.000188986	0.000119299	0.000340279	7.5672e-05	0.000142697	0.00011119	0.000170037
TEFM	0.000736786	0.000656228	0.000679975	0.000913033	0.000984069	0.000339081	0.000295694	0.000725053	0.000907057	0.000692997
SRSF6	0.000748194	0.000342619	0.000570965	0.000599855	0.000624892	0.000338389	0.000258893	0.000751271	0.000614019	0.000538789
UPF2	0.000271157	0.000187321	0.000171324	0.000282497	0.000255568	0.000336837	8.5313e-05	0.000304209	0.000177568	0.000230199
HINT3	0.000157587	0.000213068	0.000390744	0.000113156	0.000431743	0.000336314	0.000502877	0.000134984	0.000382353	0.00029587
DYNLL1	0.00114068	0.000647141	0.00088227	0.0014623	0.00118794	0.000336176	0.00056426	0.000797172	0.000501063	0.000835444
LSM3	0.000196143	0.000198699	0.000236793	0.000355947	0.000274993	0.000336081	0.000211892	0.000223806	0.000436268	0.000274514
ADAR	0.000527138	0.000160297	0.000450699	0.000554495	0.000143844	0.00033561	0.000160081	0.00048641	0.000216	0.000337175
RBM22	0.000380614	0.000179248	0.000289355	0.000568484	0.000249213	0.000335056	0.000121331	0.000340618	0.000218997	0.000298102
RRBP1	0.000290182	0.00030961	0.000278676	0.000210761	0.000264143	0.000334279	0.000244649	0.000196453	0.000342661	0.000274602
RAMAC	0.000486806	0.000268698	0.000275644	0.000505199	0.000457903	0.000334021	0.000208271	0.000392337	0.000471013	0.000377766
WDR36	0.00042924	0.000368279	0.000405113	0.000428536	0.000527841	0.000333883	0.000307127	0.000543571	0.00041302	0.000417401
TFB1M	0.000215315	0.000205415	0.000195811	0.000185379	0.000226145	0.000333648	0.000187197	0.000212095	0.00020702	0.000218669
BAZ2A	0.000491046	0.000213555	0.00033871	0.000414335	0.000180638	0.000332633	0.000157412	0.000462542	0.000189836	0.000308967
RPL21	0.000199111	0.00058548	0.000261711	0.00038543	0.000638582	0.000332081	0.000122488	0.000207353	0.000324492	0.000339636
ATXN1L	0.00050881	0.000210571	0.000298278	0.000592388	0.000164844	0.000331788	0.000324822	0.000406174	0.00020741	0.000338343
EIF2AK4	0.000353293	0.000250669	0.000326571	0.000290045	0.000422338	0.00033173	0.000284274	0.000376802	0.000339725	0.000330605
TRNAU1AP	0.000317376	0.000159339	0.000294292	0.000451126	0.000217947	0.000331278	9.78672e-05	0.000335026	0.000374973	0.000286581
TRMT44	0.000253397	0.000208961	0.000230148	0.000347961	0.000307944	0.000331094	7.45803e-05	0.000291153	0.000196561	0.000249089
CAPRIN1	0.000478077	0.000430902	0.000414192	0.000489445	0.000441399	0.000330926	0.000327402	0.000416108	0.000381061	0.000412168
POP5	0.000320754	0.000362452	0.000409564	0.000543554	0.000292039	0.000330498	0.00020976	0.000278336	0.000425698	0.000352517
REXO2	0.000361427	0.000366747	0.000381914	0.000630021	0.000738144	0.000328918	0.000452474	0.000501323	0.000799424	0.00050671
MRPL42	0.000362897	0.000400117	0.000347021	0.000413998	0.000501223	0.000328879	0.000344214	0.000359698	0.000529706	0.000398639
ELAVL2	1.48908e-05	1.19653e-05	1.42703e-05	1.77811e-05	1.87428e-05	0.000328722	1.35363e-05	1.07593e-05	0.000425993	9.51845e-05
NOB1	0.000378808	0.000203429	0.000328756	0.000397814	0.000321404	0.000328535	0.000255911	0.000292852	0.000248408	0.000306213
RPS27L	0.000235366	0.000362319	0.000241931	0.000286091	0.000355547	0.000327418	0.000277963	0.000302742	0.000383511	0.000308099
NCL	0.000210711	0.00026745	0.000285008	0.000303317	0.000276818	0.000325788	0.000224688	0.000253105	0.000237749	0.000264959
RBM47	0.000220729	0.000136095	0.000449082	0.000357394	0.000227399	0.000324745	0.00100651	0.00133111	0.000128298	0.000464596
DARS2	0.000171987	0.000250735	0.000233273	0.000235026	0.000223059	0.000324742	0.000147993	0.000149434	0.000197346	0.000214844
IPO9	0.000482639	0.000336837	0.000444372	0.000370145	0.000402757	0.000324565	0.000318209	0.000342731	0.000231195	0.000361495
GRSF1	0.000317221	0.000349443	0.000280434	0.000329274	0.00038487	0.000322626	0.000249074	0.000365627	0.000244103	0.000315852
CNOT4	0.000303848	9.72056e-05	0.000259984	0.000409969	0.000403759	0.000322214	0.000172073	0.000341791	0.000307395	0.000290915
PRPF18	0.0002475	0.000237139	0.000187975	0.000322719	0.000384381	0.000321898	0.000121063	0.000225569	0.000421731	0.000274442
NUP42	0.000254443	0.000160693	0.00019532	0.00029648	0.000309599	0.000320865	0.000138715	0.000227942	0.000152242	0.000228478
MPHOSPH6	0.000264191	0.000165976	0.000288801	0.000447319	0.000419996	0.000320864	0.000153887	0.000324269	0.000258077	0.000293709
FAM98B	0.00042849	0.000195785	0.000345356	0.000569973	0.000540715	0.00032012	0.000369618	0.00049226	0.000289877	0.000394688
PYM1	0.00095782	0.000635369	0.000636651	0.000992909	0.00052535	0.000319613	0.000450517	0.000657667	0.000774987	0.000661209
PHAX	0.000291536	0.000227001	0.000254985	0.000342977	0.000404759	0.000319202	0.000265936	0.000320718	0.000167391	0.000288278
RPP40	0.000623278	0.000687234	0.00080498	0.000646883	0.00072701	0.000318511	0.000665914	0.000724147	0.000607502	0.000645051
AQR	0.00059092	0.000248682	0.000529963	0.000724421	0.000573992	0.000318004	0.000351554	0.000421806	0.000530918	0.000476696
RNASE10	0.000148833	6.359e-05	9.23139e-05	9.79348e-05	7.51398e-05	0.000316407	0.000508903	6.66334e-05	0.000135729	0.000167276
NCBP2	0.00034097	0.00036048	0.000321574	0.000437688	0.000400604	0.000316079	0.000308265	0.000396598	0.000408768	0.000365669
PABPN1L	4.61235e-05	2.74082e-05	5.53035e-05	5.84273e-05	0.000176328	0.000315859	0.00032873	3.12436e-06	0.000317653	0.000147662
RTCB	0.000720142	0.000293027	0.000572602	0.000684355	0.000451693	0.000315712	0.000422811	0.000228264	0.000436767	0.000458375
FTO	0.000352562	0.000117784	0.000335871	0.00037366	0.000204422	0.000314997	0.000134637	0.00029623	0.000399685	0.000281094
HNRNPL	0.000616706	0.000326931	0.000500299	0.000712478	0.000309459	0.000314447	0.000338374	0.000648522	0.000417048	0.000464918
MCTS1	0.000232503	0.000285398	0.000258464	0.000326028	0.000250307	0.000314309	0.000267458	0.000232169	0.00028563	0.000272474
NOP14	0.000227677	0.000264972	0.000278681	0.000310808	0.000272428	0.00031399	0.000213494	0.000294731	0.000235869	0.000268072
TARDBP	0.000356318	0.000307441	0.000382091	0.000499475	0.000422081	0.000313785	0.000301966	0.000438297	0.000428859	0.000383368
PTBP1	0.0004712	0.00024058	0.000421051	0.000426097	0.000174963	0.000313436	0.00026167	0.000407905	0.000408113	0.000347224
RPUSD1	0.000390273	0.000295218	0.000344385	0.000484244	0.000176081	0.000311911	0.000182594	0.00034272	0.000171297	0.000299858
RAN	0.000693877	0.00089587	0.000877713	0.000935555	0.000723208	0.000311772	0.000619321	0.000716374	0.000828433	0.000733569
SMG8	0.000600183	0.000363351	0.000542874	0.000639148	0.000540185	0.000310635	0.000326613	0.000597572	0.000300518	0.000469009
EIF2S3	0.000242421	7.82535e-05	0.000178496	0.00027056	0.000155999	0.000309441	0.000110739	0.0002532	0.000331066	0.000214464
MBNL2	0.000155248	0.000103351	0.000163783	0.000164285	0.000265858	0.000309146	0.000106175	0.000228582	0.000157328	0.000183751
IGF2BP2	0.000442598	0.000466445	0.000529867	0.000476654	0.000504322	0.000308625	0.000471078	0.000514602	0.000505656	0.000468872
SUPV3L1	8.0195e-05	0.00012182	7.4101e-05	0.000134343	0.000121086	0.000307661	4.63821e-05	3.94496e-05	7.79919e-05	0.000111448
RBM12	0.000387566	0.000292852	0.000387822	0.000387613	0.000321773	0.000306686	0.000230326	0.000333275	0.000375504	0.000335935
DDX50	0.000400448	0.000355702	0.000245403	0.000497952	0.000408239	0.000305956	0.000139308	0.00034289	0.000366008	0.000340212
NR0B1	2.23286e-06	1.28862e-05	1.60016e-05	3.27252e-05	1.19775e-05	0.000305622	5.80451e-06	1.10125e-05	1.20715e-05	4.55927e-05
EIF3G	0.000329093	0.000483706	0.000302328	0.000519333	0.000174215	0.000305342	0.00015037	0.000327089	0.000362739	0.000328246
DNAAF2	0.000256529	0.000220101	0.00019592	0.000254306	0.000429716	0.000305049	8.83943e-05	0.000210119	0.000208884	0.000241002
EIF5A2	0.00016194	0.000147477	0.000139165	0.000172947	0.000169381	0.000304419	0.000121826	0.000176812	0.000113255	0.000167469
ISY1	0.000486234	0.000191384	0.000455954	0.00053358	0.000192388	0.000303796	0.000432493	0.000458215	0.00050315	0.000395244
KAT8	9.77117e-05	0.000358599	7.58334e-05	0.000150073	0.000140783	0.000303319	0.00032191	5.58558e-05	0.000219263	0.000191483
EIF4G2	0.00031216	0.00041354	0.000374972	0.000557464	0.000595998	0.000303242	0.000199014	0.000505736	0.000449133	0.000412362
IPO11	0.000440517	0.000246425	0.000318696	0.000450627	0.000422486	0.000303126	0.0003755	0.000383463	0.000327295	0.000363126
PSMA1	0.000209818	0.000201415	0.000209478	0.000321899	0.00028299	0.000303076	0.000130682	0.000270879	0.000461718	0.000265773
SND1	0.000499958	0.00037219	0.000546682	0.000424963	0.000347808	0.000302494	0.000336359	0.000456424	0.000371166	0.000406449
ZC3HC1	0.000220204	0.000173934	0.000264943	0.000351166	0.00027165	0.000302201	0.000193432	0.000172162	0.000168081	0.000235308
SNRPD3	0.000461214	0.000332561	0.000483984	0.000494957	0.000420225	0.000302188	0.000338294	0.000446706	0.000393171	0.000408145
CAVIN1	0.000254766	0.000127413	0.000222912	0.000299512	0.000261646	0.000301622	0.000184711	0.000316245	0.000300597	0.000252158
CLASRP	0.000397808	0.00062637	0.000280217	0.000343839	0.000177565	0.000301483	0.000554215	0.00034579	0.00023405	0.000362371
SRP9	0.000450889	0.00053948	0.000420151	0.000449806	0.00074705	0.000301258	0.000314365	0.00045982	0.000635352	0.000479797
EZH2	0.000130002	9.44006e-05	0.000110151	0.00012656	7.58692e-05	0.000300888	9.27972e-05	0.000116613	9.92687e-05	0.000127394
SRP72	0.000508662	0.000402707	0.000391563	0.000452537	0.000506785	0.000300501	0.000357631	0.00049687	0.000428729	0.000427332
MRPL12	0.000162201	0.000347306	0.000331863	0.000250787	0.000354809	0.000300497	0.0002856	0.000141359	0.000258135	0.000270284
ZCCHC9	0.000450435	0.000168478	0.000272656	0.000379086	0.000600767	0.00029893	0.000200955	0.000394905	0.000575085	0.000371255
CD2BP2	0.000368547	0.000173638	0.000307682	0.000411623	0.000114178	0.000297933	0.000116493	0.000238644	0.000170547	0.000244365
CWC27	0.000289743	0.000128285	0.000227602	0.000475045	0.000514748	0.000297558	0.000283705	0.000363204	0.000256843	0.000315193
DDX59	0.000311681	0.000427226	0.000397454	0.000314253	0.000445003	0.000297312	0.000372104	0.000212227	0.000347953	0.000347246
AC012184.2	0.000199942	0.000194149	0.00018169	0.000188618	0.000189319	0.000297163	0.000146754	0.000202393	0.000137287	0.000193035
SNRNP25	0.000179884	0.000130651	0.000211102	0.000318928	0.000180656	0.000296784	0.000203413	0.000146497	0.000492815	0.000240081
PSMA6	8.81847e-05	0.000113025	0.000113293	0.000139156	0.000146521	0.000296406	3.27663e-05	0.000121326	0.000160696	0.000134597
RPL10A	0.00028948	0.000212614	0.000125692	0.000239801	0.000111603	0.000296391	0.000140358	0.000230775	0.000294675	0.00021571
PPIE	0.000148701	0.000107567	0.000105319	0.000186088	6.36197e-05	0.00029446	5.70131e-05	0.000112219	8.71133e-05	0.000129122
MRPL24	0.000215833	0.00026035	0.000271618	0.000277553	0.000442656	0.000294307	0.000313611	0.000175885	0.000194114	0.00027177
IPO5	0.000330873	0.000220346	0.000303591	0.000314856	0.000322538	0.000293907	0.000240397	0.000382075	0.000233303	0.000293543
MRPL37	0.000344642	0.000356511	0.00037427	0.000150648	0.000312835	0.000293789	0.000351871	0.000287908	0.000279194	0.000305741
NXF2B	5.70931e-07	9.37004e-07	4.08917e-06	5.68127e-07	4.39119e-06	0.000293286	2.57497e-05	7.9428e-07	7.70668e-06	3.75659e-05
NSUN6	8.37441e-05	5.83906e-05	5.91358e-05	0.000123835	8.29056e-05	0.000293235	3.47188e-05	8.54875e-05	6.0751e-05	9.80226e-05
SNRPA1	0.000150707	0.000123527	0.000147681	0.000263827	0.000136816	0.000291644	0.000141714	0.000101377	0.000160587	0.000168653
RPL18	0.000238965	0.000269744	0.000132425	0.000294642	0.000207823	0.000291389	0.000128012	0.000209642	0.000235747	0.000223154
PURG	0.000123166	0.000570147	8.94828e-05	9.11997e-05	9.3632e-05	0.000291351	0.000111958	8.9599e-05	0.000479086	0.000215513
LSM7	0.000283504	0.000284024	0.000309719	0.000500625	0.000139663	0.000291328	0.000205815	0.000344589	0.000281902	0.000293463
PELO	0.000302478	0.000346856	0.000411046	0.000478126	0.000456711	0.000290965	0.000269616	0.000282965	0.000318629	0.000350821
RBBP6	0.000118962	8.08328e-05	0.000133177	0.000215915	0.000172662	0.000290732	6.41437e-05	0.000190205	0.000102007	0.000152071
DROSHA	0.000270809	0.000265121	0.000281596	0.000602593	0.000403233	0.000289914	0.000231805	0.000305291	0.000203641	0.000317111
SYNCRIP	0.000215856	0.000232206	0.000236599	0.000271321	0.000277329	0.000289549	0.000193136	0.000286345	0.000224012	0.000247373
HNRNPC	0.000483631	0.000254612	0.000467486	0.000570585	0.000402074	0.000289063	0.00039776	0.000601031	0.00049338	0.000439958
ZC3HAV1	0.00024557	0.000195785	0.000220748	0.000269086	0.00017647	0.000287885	7.86795e-05	0.000160652	0.000250371	0.000209472
RPL30	0.000244415	0.000740362	0.000281515	0.00023666	0.000625146	0.000287091	9.93687e-05	0.000230191	0.000362331	0.000345231
DDX54	0.000429287	0.000144448	0.00039152	0.000352912	0.000134987	0.000287043	0.000240296	0.000216083	0.000170952	0.000263059
RPS8	0.000179869	0.000236671	0.000106362	0.000240344	0.000110702	0.000283216	0.000138808	0.000213653	0.000250806	0.000195603
CCDC59	0.000254465	0.000121696	0.00020645	0.000475298	0.000560549	0.000281868	0.000148904	0.00033449	0.000482268	0.000318443
POP1	0.000342663	0.000418257	0.00042405	0.000458059	0.000374886	0.000279842	0.000371752	0.000397609	0.000286785	0.000372656
RPL38	0.000316912	0.000504376	0.000227933	0.000476137	0.000116715	0.000278979	0.00024842	0.00030167	0.000454901	0.000325116
LUC7L	0.000139722	0.000227092	0.000117287	0.000145036	9.62691e-05	0.000278867	8.63465e-05	9.73497e-05	0.000136197	0.00014713
ENDOV	0.000263542	0.000121644	0.000156991	0.000233009	0.000202181	0.000278777	0.000100465	0.000111109	0.000175166	0.000182543
RC3H1	0.000313035	0.000159673	0.000199798	0.000433771	0.000253737	0.000278102	0.000207435	0.000420498	0.000274345	0.000282266
ZFC3H1	0.000526332	0.000355634	0.000463014	0.000695892	0.000620001	0.000277681	0.000157479	0.000685696	0.000410724	0.000465828
EIF4E2	0.000586809	0.00062636	0.000486967	0.000513247	0.000594989	0.000277677	0.000379462	0.000458183	0.000609049	0.000503638
SRSF9	0.000736169	0.000615239	0.000649329	0.000788306	0.000384273	0.000277323	0.000462195	0.000540253	0.000563183	0.000557363
RPS24	0.000180373	0.000150586	0.000129368	0.000256146	0.000211826	0.000277292	0.000136408	0.00017847	0.00031076	0.00020347
PRPF4	0.000458525	0.000354486	0.000504833	0.000530985	0.000469815	0.000277031	0.000326315	0.000592167	0.000311727	0.000425098
NXF5	2.13277e-05	0.000125946	2.28065e-05	0.000111326	8.259e-06	0.000277028	0.000165755	5.46755e-05	0.000320455	0.000123064
HNRNPK	0.000397287	0.000413254	0.000401702	0.000467574	0.00034879	0.000276972	0.00034366	0.000448554	0.000271454	0.000374361
AARS1	0.000396293	0.00032936	0.000399679	0.000336063	0.000394751	0.000275639	0.000345059	0.000369911	0.000385984	0.000359193
SRSF3	0.000313415	0.00036151	0.000361941	0.000368597	0.000301202	0.000274657	0.000212858	0.000331143	0.000334769	0.000317788
ZGPAT	0.000347301	0.000134193	0.000290965	0.000265925	0.000105491	0.000273898	0.000100235	0.00017924	0.000171793	0.000207671
SF3B2	0.000563182	0.000143865	0.000420855	0.000599359	0.00014732	0.000272654	0.000172315	0.000360262	0.000177716	0.000317503
UTP15	0.000366161	0.000513502	0.000453529	0.000467833	0.000493539	0.000272609	0.000324657	0.000440697	0.00042276	0.000417254
PUS10	0.000821048	0.000304348	0.000385246	0.000358667	0.000632533	0.000271775	0.000212479	0.000624737	0.000766983	0.000486424
KHDRBS1	0.000619362	0.000293348	0.000569004	0.000894375	0.000617242	0.000271232	0.000474374	0.000653133	0.00063479	0.00055854
YRDC	0.000250131	0.000226928	0.000245246	0.000317085	0.000256729	0.000270248	0.00016002	0.000271398	0.000195835	0.000243736
MRPS27	0.000225549	0.000181073	0.000258143	0.000313067	0.00018125	0.000270228	0.000253503	0.000270972	0.000150229	0.000233779
RPS28	0.000288148	0.000168591	0.000139566	0.000236876	0.000807678	0.000269655	8.02658e-05	0.000104185	0.000245047	0.000260001
ENDOG	9.60633e-05	7.82106e-05	0.000143546	0.000133044	0.000167744	0.000269363	9.83146e-05	0.000262663	0.000406219	0.000183907
NAA38	0.000400453	0.0004177	0.000498981	0.000661574	0.000461182	0.00026851	0.000256471	0.00029822	0.000303962	0.000396339
KHNYN	0.00023204	0.000114697	0.000161868	0.000349562	0.000133511	0.000268243	0.000126557	0.000344406	0.000296195	0.000225231
IMP3	0.000140849	0.000103367	0.000117152	0.000153555	8.456e-05	0.000268036	0.000164569	7.66906e-05	8.87192e-05	0.000133055
PTCD1	0.000308095	0.000121828	0.000270066	0.000376704	0.000199309	0.000268013	0.000162752	0.000251696	0.000161865	0.000235592
XPO5	0.000150145	0.000160557	0.000189857	0.000217673	0.000181116	0.000267851	0.000110573	0.000142587	0.000125856	0.000171802
PSPC1	0.000255385	9.25885e-05	0.000202594	0.00036842	0.000224067	0.000267512	9.91324e-05	0.000240429	0.000110008	0.000206682
PTCD2	0.000375884	0.000390326	0.000363399	0.000368863	0.000495989	0.000266525	0.000507051	0.000335524	0.00026057	0.000373792
C9orf129	1.06954e-05	5.86535e-06	6.38643e-06	4.29611e-06	3.37025e-06	0.000266411	4.26678e-06	1.6884e-06	0.000434196	8.19085e-05
TUT4	0.000118932	0.000147997	9.82677e-05	0.000143575	0.000130719	0.000266186	4.89902e-05	9.94338e-05	9.94755e-05	0.000128175
DHX29	0.000411472	0.000320811	0.000336264	0.00049533	0.000767137	0.000265907	0.000195024	0.000179512	0.000501819	0.00038592
WRAP53	0.000550126	0.000431155	0.000597685	0.000641398	0.00032553	0.000265667	0.000276027	0.000490168	0.00038398	0.000440193
RNASE3	6.08397e-05	7.53887e-06	1.45746e-05	2.57661e-05	9.36329e-06	0.000264904	0.000552018	2.67144e-05	7.76596e-05	0.000115486
ERI1	0.000423648	0.000447097	0.000402113	0.000444913	0.000400421	0.000264785	0.00025597	0.000508908	0.000489376	0.000404137
MRPL46	0.000196226	0.000136383	0.000256766	0.000268577	0.000451007	0.000264657	0.000165099	0.000158288	0.000186904	0.000231545
C1QBP	0.000262458	0.00032352	0.000267591	0.000317245	0.000284043	0.000264434	0.000315829	0.000261576	0.000204131	0.00027787
NOCT	0.000241949	0.000412059	0.000384679	0.00024735	0.000345043	0.000263289	0.000338802	0.000153995	0.000253506	0.000293408
RPS7	0.000259402	0.000117087	0.000124797	0.000311217	0.000162157	0.000263137	0.000194794	0.000178016	0.0004893	0.000233323
PLRG1	0.00030853	0.000165846	0.00023474	0.000322845	0.000265144	0.000262787	0.000145504	0.000235542	0.000253355	0.00024381
DHX33	0.000362354	0.000271236	0.000345365	0.000395273	0.00031773	0.000262721	0.000302883	0.000394637	0.000163606	0.000312867
RBM34	0.000162139	0.000111871	0.000148981	0.00016491	0.000102926	0.0002622	8.99319e-05	7.22202e-05	0.000168059	0.000142582
INTS11	0.000224145	0.0001654	0.000168352	0.000298702	7.98995e-05	0.000261682	5.43871e-05	0.000187321	0.000100039	0.000171103
SNIP1	0.000165544	5.97799e-05	0.0001628	0.000266379	5.60755e-05	0.000260465	5.97803e-05	0.000185602	7.86814e-05	0.000143901
TSN	0.0005159	0.000348058	0.000431375	0.000652967	0.00040954	0.000260408	0.000329493	0.000515505	0.000276661	0.000415545
MRPL45	0.000344661	0.000182787	0.000262974	0.00038257	0.000438731	0.000260271	0.000211344	0.000186792	0.00039671	0.000296316
ADAT1	0.000189456	0.000104263	0.000131973	0.000200867	9.90392e-05	0.000260205	6.45018e-05	0.000109533	0.000101204	0.000140116
UTP20	0.000333561	0.000337797	0.000375825	0.000417066	0.000352745	0.000258706	0.000300691	0.000394372	0.000305836	0.000341844
RPL41	0.000313806	0.000227951	0.000161362	0.000271663	0.000163828	0.000258045	9.98763e-05	0.000148207	0.000427768	0.000230279
RPS15A	0.000181732	0.00023663	0.000147503	0.000192291	0.000178702	0.00025709	0.000121733	0.000205629	0.000340439	0.000206861
METTL5	0.000110053	0.000231345	0.000130254	0.000308992	0.000374749	0.000256811	0.000199092	0.000154358	0.000326761	0.000232491
ELAC1	0.000382153	0.000291222	0.000316334	0.000345041	0.000229763	0.000256789	0.000171839	0.000273255	0.000268665	0.000281673
GTF2F1	0.000619871	0.00037376	0.000584821	0.000647104	0.00032509	0.000256704	0.00032511	0.000471366	0.000358781	0.00044029
DDX19A	0.000212199	0.000126105	0.000226368	0.000263565	0.000187043	0.000256659	0.000123616	0.000236123	0.000123425	0.000195011
ARHGEF28	0.000317589	0.000272331	0.000304837	0.000363084	0.000358332	0.000256545	0.000300563	0.000243537	0.000276725	0.000299282
TUT1	0.000224176	7.67263e-05	0.000133152	9.4901e-05	7.86155e-05	0.000255718	0.000113151	0.000110468	0.000105528	0.000132493
SNRPD1	0.00034573	0.000253552	0.000310549	0.000389466	0.000259093	0.000255713	0.000342505	0.000353999	0.000318864	0.000314386
ERAL1	0.000417673	0.000202005	0.000419703	0.00049467	0.00044762	0.000255651	0.000194455	0.000263278	0.000160091	0.000317238
RPS11	0.000232816	0.000698999	0.000143648	0.000338888	0.000437431	0.000255545	7.48504e-05	0.000176941	0.000360531	0.000302183
SF3A1	0.000356001	0.000140847	0.000363093	0.000353049	0.00013797	0.000255521	0.000155478	0.000288275	0.000240185	0.000254491
HNRNPA3	0.00038439	0.000277461	0.000349455	0.000466634	0.000242696	0.000255311	0.00033368	0.000393539	0.00035252	0.00033952
SNRPD2	0.000349719	0.000179259	0.000353534	0.000516134	0.000313012	0.000253441	0.000367043	0.00029735	0.000366267	0.000332862
DNAJC17	0.000365223	0.000120608	0.000285646	0.000329923	0.000295752	0.000253271	0.00012376	0.000242137	0.00029636	0.000256964
NSUN2	0.000190037	0.000174045	0.000226331	0.000294889	0.000211479	0.000252891	0.000137788	0.000251332	0.000200841	0.000215515
SF3B3	0.000296415	0.00015155	0.000294598	0.000365183	0.000177033	0.000252516	0.000237975	0.000320582	0.000179975	0.00025287
SPOUT1	0.000333665	0.000283211	0.000287571	0.000344269	0.000171087	0.000251271	0.000157263	0.000184108	0.000188476	0.000244547
FARSB	0.000390842	0.000338082	0.000347528	0.000488281	0.00049571	0.000249934	0.000401151	0.00041548	0.000267567	0.000377175
TCOF1	0.000425642	0.000264402	0.000470776	0.000642574	0.000310109	0.000249898	0.000417715	0.000497306	0.000250133	0.000392062
RBM5	0.000297404	0.00032275	0.000219236	0.000352303	0.000146533	0.00024954	0.000222813	0.000287829	0.000203269	0.000255742
GEMIN8	0.000415497	0.000243812	0.000361945	0.00048813	0.000507928	0.000249282	0.00032033	0.000219539	0.000250752	0.000339691
SNRNP70	0.000506522	0.000170189	0.000377101	0.000539089	0.0002934	0.000249267	0.000242601	0.000515818	0.000186867	0.000342317
SERBP1	0.000492787	0.000298253	0.000401088	0.000457653	0.00042878	0.000246705	0.000388608	0.000512551	0.00044059	0.000407446
CARS1	0.000281462	0.000279158	0.000269521	0.000302385	0.000259767	0.000245921	0.000191892	0.000282944	0.000173238	0.000254032
CCAR2	0.000474534	0.000192173	0.000389882	0.000475699	0.000230975	0.000245443	0.000112425	0.000401334	0.000273831	0.000310699
THG1L	0.000394546	0.000294403	0.000286003	0.000383933	0.000408736	0.000244231	0.000272177	0.000437359	0.000476091	0.000355276
SETD1A	0.000105247	7.87126e-05	0.000112129	0.000144711	4.61013e-05	0.000243322	4.95771e-05	0.000113702	0.000105616	0.000111013
MRPL35	0.000208404	0.000189086	0.000216572	0.000284971	0.000281983	0.000243318	0.000167113	0.000141512	0.000202707	0.000215074
QARS1	0.000359683	0.000289471	0.000283907	0.000392515	0.000216919	0.000243279	0.000166654	0.000282346	0.000398699	0.000292608
RPS21	0.000260842	0.000418774	0.000141174	0.000322866	0.000175963	0.000242509	9.65146e-05	0.000175767	0.000324038	0.000239828
RRP15	0.000186792	0.000316794	0.000264544	0.000445067	0.000392688	0.000242468	0.000284652	0.000361364	0.000417702	0.000323564
CANX	0.000210201	0.00017839	0.000211725	0.000206799	0.000241114	0.000242375	0.000161793	0.000206421	0.000164277	0.000202566
METTL2B	0.000345299	0.000328353	0.000328747	0.00040008	0.00034306	0.000242272	0.000255374	0.000389617	0.000202906	0.000315079
SNRPC	0.000277693	0.000354634	0.000458114	0.000591123	0.000380634	0.000242067	0.000333777	0.000384981	0.000439437	0.000384718
NSUN5	0.000104804	0.000101602	0.000112976	0.00017425	0.00013697	0.000241658	0.00012043	9.26086e-05	9.63177e-05	0.000131291
MTRF1	0.000102595	9.26483e-05	7.31683e-05	9.83675e-05	0.000125466	0.000241617	3.00691e-05	9.11229e-05	0.000100136	0.000106132
UBA1	0.000303773	0.000128084	0.000348547	0.000403738	0.000239059	0.000241418	0.000162747	0.000276276	0.000163352	0.000251888
RPS29	0.000264933	0.00019288	0.000182271	0.000260092	0.000834464	0.000241073	0.000115645	0.00017004	0.000306656	0.000285339
TRMT2A	0.000177563	5.27824e-05	0.000129729	0.000147158	9.22434e-05	0.000241073	9.01956e-05	0.000206358	9.27894e-05	0.000136655
ZC3H13	0.000287189	0.000113897	0.000205234	0.0002483	0.000247479	0.000240909	0.000148692	0.000270152	0.000136899	0.000210972
EFTUD2	0.000291091	0.000309713	0.000316938	0.000366909	0.000230416	0.000240473	0.000258122	0.000253782	0.000179037	0.000271831
FUBP1	0.000191305	0.000156139	0.000201998	0.00026048	0.000209176	0.000240445	0.000208671	0.000233082	0.000224375	0.000213963
YARS2	0.000199214	0.000161452	0.000178129	0.000315796	0.000225855	0.000239697	0.000212644	0.00018527	0.000247353	0.000218379
WDR61	0.000247416	0.000132508	0.000185943	0.000257336	0.000305169	0.000239665	8.00161e-05	7.69458e-05	0.000176373	0.000189041
RAVER2	0.000195366	0.000235582	0.000282391	0.00028135	0.000289828	0.000239574	0.000111366	0.000182722	0.000165934	0.000220457
AFF1	0.000291076	0.000277	0.000280041	0.000311941	0.00021639	0.000239535	0.000288635	0.000214952	0.000234035	0.000261512
NOLC1	0.000258136	0.000167562	0.000310162	0.000301334	0.000249625	0.000238203	0.000197562	0.000330582	0.000119434	0.0002414
NXT1	0.000180316	0.000182808	0.000201066	0.000406555	0.000116555	0.000238078	0.000113316	0.000229447	0.000248653	0.000212977
SMAD1	0.000255928	0.000216787	0.000239796	0.000278762	0.000195896	0.000237898	0.000267212	0.000224812	0.000213331	0.000236714
RBM14	0.000133259	6.29612e-05	0.000128278	0.000207909	6.63671e-05	0.000236779	5.35211e-05	6.96955e-05	8.282e-05	0.000115732
EIF3L	0.000442473	0.00114738	0.000310342	0.000479147	0.000162301	0.000236599	0.000258406	0.000384041	0.00053765	0.000439815
HNRNPAB	0.000202564	0.000210607	0.000216885	0.000304393	0.000210775	0.000236314	0.000228494	0.000198176	0.000232217	0.000226714
LRRC47	0.000240543	0.000153959	0.00025191	0.000304797	0.000168579	0.000236128	0.000110253	0.000281973	0.000472554	0.000246744
TRIM21	0.000142915	6.44704e-05	0.000144056	0.000254591	0.000151607	0.000236062	0.000102764	0.000152185	0.000252717	0.000166819
CLP1	0.000507038	0.000412001	0.000543069	0.00052944	0.000586791	0.000236048	0.000181182	0.000364258	0.00062636	0.00044291
GATC	0.000189639	0.000110517	0.00015682	0.000176927	0.000212417	0.000235976	9.51804e-05	0.000164509	0.000115055	0.000161893
HARS1	0.000359036	0.000226985	0.000344863	0.000471935	0.000325167	0.0002358	0.000304028	0.000387293	0.000130335	0.000309494
SNRNP40	0.00058281	0.000231102	0.000568121	0.000706532	0.000363967	0.000234501	0.000365747	0.000714508	0.000590439	0.000484192
UTP3	0.000355227	0.00025786	0.00032825	0.000392016	0.000363109	0.000234437	0.000182677	0.000280768	0.000321636	0.000301775
MRPS23	0.000219968	0.000374645	0.000314105	0.000507655	0.000366206	0.000233971	0.000136212	0.000101903	0.000299881	0.000283838
REXO4	0.000340287	0.000115836	0.000321241	0.00041298	0.000119649	0.000233851	0.000169271	0.000425083	0.000231345	0.000263282
BCLAF1	0.000245268	0.000180834	0.000208834	0.000265	0.000271349	0.000233567	0.000157253	0.000292178	0.000154861	0.000223238
PRPF6	0.000368395	0.000124266	0.000330508	0.000420589	0.000124031	0.000233439	0.000142859	0.000313444	0.000258644	0.000257353
RPL19	0.000228023	0.000158275	0.000153823	0.000272073	0.000116472	0.000233421	0.0001026	0.000152648	0.000261473	0.000186534
YARS1	0.00047098	0.000617399	0.000486912	0.00045181	0.0004491	0.000233373	0.000345114	0.000537839	0.000280584	0.000430346
XPO6	0.000413347	0.000199266	0.000317047	0.000345659	6.78269e-05	0.000233086	8.52338e-05	0.0003278	0.000112284	0.000233505
RPL11	0.000189858	0.000227852	8.59512e-05	0.000204826	7.62138e-05	0.000232674	6.93375e-05	0.000177739	0.000247627	0.000168009
SRP54	0.000340065	0.000346794	0.000397006	0.000289608	0.000534276	0.00023225	0.000265055	0.000228969	0.000512713	0.000349637
ELAVL1	0.000575531	0.000346511	0.000637477	0.000846951	0.000345296	0.000232137	0.000443681	0.000676997	0.000502418	0.000511889
SNRNP48	0.00020029	7.76126e-05	0.000197682	0.000274954	0.000333784	0.000232128	9.34288e-05	0.000306846	0.000242663	0.00021771
RBMS2	0.000269836	0.000202326	0.000241805	0.000234737	0.000284033	0.000232073	0.000130263	0.000228279	0.000219701	0.000227006
PARK7	0.000231477	0.000264671	0.000320546	0.00033755	0.000346354	0.000231471	0.000345682	0.000237708	0.000200352	0.000279534
PATL1	0.000557211	0.000248722	0.000444428	0.000503192	0.000258069	0.000231325	0.000214811	0.000491898	0.000383333	0.000370332
RANBP6	0.000130281	0.000207242	0.000207202	0.000221549	0.000284163	0.000231241	0.000143702	0.000205145	9.32724e-05	0.000191533
CLK4	0.000127642	0.00046315	0.000216043	8.58109e-05	9.65998e-05	0.000230933	0.000228212	0.00012185	0.000149484	0.000191081
TRMT61A	0.000204256	0.00034394	0.000181058	0.000282101	0.000113846	0.000230654	0.000207213	0.0001052	0.000223609	0.000210209
G3BP2	0.000472534	0.000338965	0.000326797	0.000327422	0.000346998	0.000230247	0.000303345	0.000404635	0.000235786	0.000331859
XPOT	0.000425942	0.000373612	0.000388528	0.000380816	0.000309084	0.000229064	0.000291569	0.000477739	0.00029525	0.0003524
METTL3	0.000231255	0.000124071	0.000194446	0.000272446	0.000183394	0.000228871	0.000111691	0.000261393	0.000139435	0.000194111
CDK5RAP1	0.000240308	0.000113561	0.000232458	0.000392567	0.000136304	0.000228766	0.00011956	0.000143401	0.000110289	0.000190801
STAU1	0.000438516	0.000188541	0.000327513	0.000223676	0.000311952	0.00022876	0.000164791	0.000344704	0.000225494	0.000272661
RPL26L1	0.00019139	0.000195125	0.000218079	0.000196033	0.00023164	0.000228534	0.000169145	0.000152181	0.000182983	0.000196123
ZCCHC17	0.000391979	0.000263186	0.00032203	0.000513204	0.000422982	0.000228381	0.000268159	0.000340524	0.00019607	0.000327391
TRDMT1	0.000459339	0.000278244	0.000395246	0.000539888	0.000426986	0.000228245	0.000237792	0.000547394	0.000364462	0.0003864
RBM26	0.000228696	8.18957e-05	0.000173943	0.000327559	0.000274845	0.000227844	8.72802e-05	0.000308773	0.000159485	0.000207813
TRMT2B	0.000151075	9.96422e-05	0.000201388	0.000339791	0.00013717	0.000227252	0.000115516	0.00015017	0.00013675	0.000173195
USB1	0.000394706	0.000429237	0.000489334	0.000619239	0.000395515	0.000226674	0.000338401	0.000521292	0.000337495	0.000416877
TYW5	0.000765401	0.000276328	0.000474803	0.000743763	0.00115497	0.000226337	0.000167646	0.000587714	0.000583442	0.000553378
ZNF326	0.000307073	0.00020164	0.000304021	0.000481205	0.000395515	0.000225744	0.000251105	0.000415056	0.00026415	0.000316168
DUS4L	0.000200646	0.000111206	0.000175723	0.000212391	0.000246812	0.000225533	0.000102483	0.000141946	0.000155262	0.000174667
THOC2	0.000334296	0.000120608	0.000214145	0.00041202	0.000334539	0.000225001	0.000152896	0.000291343	0.000241744	0.00025851
PRPF38B	0.000348479	0.000117185	0.000275446	0.000435661	0.000369965	0.000223736	0.000187692	0.000418285	0.000289745	0.000296244
ZNF598	0.000877147	0.000374965	0.000869484	0.00090335	0.000626795	0.000222943	0.000465003	0.000995136	0.000483583	0.000646489
GEMIN5	0.000332844	0.00028643	0.000411954	0.000440905	0.000351694	0.000222008	0.000161604	0.000500461	0.000238423	0.000327369
SARS1	0.000285331	0.00018201	0.000224597	0.000242193	0.000290747	0.000221465	0.000140798	0.000292605	0.00011847	0.000222024
MTFMT	0.000260051	0.000356602	0.000313852	0.000483332	0.000551727	0.000221262	0.00023369	0.000352436	0.000415631	0.000354287
RPS4Y2	1.46377e-05	1.82245e-06	9.70164e-06	9.64175e-07	0.000278876	0.000220999	1.575e-06	2.72338e-06	2.96799e-06	5.9363e-05
PABPC4	0.000404227	0.000299189	0.000322411	0.000414038	0.000239937	0.000220992	0.000306849	0.000453528	0.000482443	0.00034929
NSA2	0.000278794	0.000319949	0.000252395	0.000311237	0.000554006	0.000220835	0.000280699	0.000284214	0.000474344	0.000330719
PUS3	0.00055078	0.000387541	0.000278352	0.000555578	0.000800835	0.000220769	0.000197119	0.000322968	0.000655938	0.000441098
PPIH	0.00012343	0.00011106	0.000128147	0.000221452	0.000110176	0.000220196	0.000121952	0.000175149	0.000131392	0.000149217
MECP2	0.000196769	0.000427119	0.000186759	0.000265736	0.000137624	0.000219582	0.000156616	0.000145712	0.000317841	0.000228195
AC011455.2	0.000231232	0.000213805	0.000148973	0.000189203	0.000157264	0.000219366	0.000123465	7.58084e-05	0.000114606	0.000163747
SRFBP1	0.000248592	0.000215252	0.00022683	0.000344411	0.000468364	0.000218894	0.000155952	0.000262099	0.000328463	0.000274317
SMN2	0.000168494	0.000148168	0.00025225	0.000219613	0.000267807	0.000218601	0.000213213	0.000340613	0.00021756	0.000227369
AFF4	0.000387082	0.000311103	0.00032812	0.000423414	0.000406686	0.000218067	0.000217859	0.000370851	0.000330701	0.000332654
SECISBP2L	0.000339866	0.000173685	0.000288046	0.000396612	0.000443881	0.000218067	0.000902166	0.000266395	0.000755568	0.000420476
DUS1L	0.00025042	0.000133414	0.000165807	0.000202121	0.000117899	0.000218022	0.000118102	0.000102551	0.000137422	0.00016064
MRPS22	0.000111688	0.000178861	0.000159317	0.000130689	0.000317493	0.000217572	0.000157115	0.000119784	0.000223249	0.00017953
RPS3A	0.000261306	0.000986125	0.000309168	0.000304369	0.00011388	0.000217355	0.000139633	0.000142349	0.000375023	0.000316579
PPP1R8	0.00037706	0.000251742	0.00032665	0.000581948	0.000309136	0.000217294	0.000194492	0.000441721	0.000328807	0.000336539
MRPL10	0.000452732	0.000281605	0.000363131	0.000629914	0.000393727	0.000215252	0.000153938	0.000400481	0.00024114	0.000347991
TNPO1	0.000359949	0.000360493	0.000390509	0.000377594	0.000448542	0.000215246	0.000360967	0.000392657	0.000326416	0.000359152
EBNA1BP2	0.000508105	0.000574574	0.000631015	0.000427719	0.000711827	0.000215189	0.000575117	0.000478657	0.000337542	0.000495527
NONO	0.000254352	0.000126481	0.000227185	0.000281073	0.000171716	0.00021502	0.000168092	0.000221387	0.000205335	0.000207849
RBPMS	0.000427751	0.00107446	0.000478992	0.000134424	0.000195488	0.000214886	0.000252532	0.000463615	0.000437815	0.000408885
DHX37	0.000257202	0.000170539	0.000278294	0.000305151	0.000105541	0.000214483	0.000133908	0.000317018	0.000131313	0.000212606
EIF4A2	0.000235423	0.000864341	0.000417635	0.000378541	0.000335733	0.000214293	0.000317737	0.000393004	0.000618347	0.000419451
RPL7	0.000232079	0.000352558	0.000194678	0.000300617	7.76409e-05	0.000213706	0.000204805	0.000182874	0.000331348	0.000232256
HDLBP	0.00083005	0.000763088	0.00074655	0.000656382	0.000875707	0.000213616	0.000696228	0.000881506	0.000973481	0.000737401
PNO1	0.000359423	0.000364963	0.000414202	0.000592098	0.000484548	0.000213466	0.000252753	0.000411119	0.000373977	0.000385172
HNRNPR	0.000278589	0.000166446	0.000223641	0.000280731	0.000199642	0.000213054	0.000194247	0.000302198	0.000206653	0.000229467
PUS7	0.000275778	0.000245434	0.000226715	0.000324436	0.000279142	0.000212631	0.000211515	0.000259377	0.000225617	0.000251183
RPL35A	0.000322977	0.000804287	0.00031349	0.000371995	9.30927e-05	0.000212131	0.000198746	0.000252791	0.000514969	0.00034272
GCFC2	0.000202569	0.000439726	0.000185138	9.78277e-05	0.000379064	0.000212062	0.000276448	8.85831e-05	0.000231926	0.000234816
PABPC5	0.000129903	0.000258266	0.000197424	0.000103186	0.000123896	0.000211721	0.000108876	0.000119043	0.000180775	0.000159232
QKI	0.000160347	0.000218956	0.000196267	0.000250792	0.000316438	0.000211709	0.000115867	0.000290908	0.00031645	0.000230859
POP7	0.000226084	0.000118955	0.000235885	0.000200941	0.000306579	0.000211605	0.000177238	0.000216748	0.000189382	0.000209269
ZRSR2	0.00021286	0.000805204	0.000136876	0.000204548	9.05961e-05	0.000211424	0.000452976	0.00013196	0.000101415	0.000260873
EIF1B	0.000438396	0.000191861	8.42364e-05	6.30366e-05	4.0046e-05	0.00021118	9.89566e-05	3.49804e-05	0.000180484	0.000149242
GNL3L	9.95273e-05	0.000136521	0.000141726	0.000205658	4.39342e-05	0.000211076	6.87901e-05	0.000113237	9.15685e-05	0.00012356
EEF2	0.000305181	9.76305e-05	0.000182347	0.000288249	0.00011208	0.000210672	0.000159453	0.00020503	0.00019617	0.000195202
AFF3	6.55574e-05	7.78586e-05	5.44314e-05	3.21293e-05	0.000438249	0.000209829	0.000252711	3.42344e-05	0.000313121	0.000164236
MRPS9	8.48273e-05	7.93581e-05	0.000118418	0.000191096	0.000250711	0.00020836	0.00012775	5.20852e-05	0.000131071	0.000138186
RPL3	0.000262843	0.000324601	0.000156624	0.000329883	8.77643e-05	0.000208221	0.000172428	0.000235863	0.000307429	0.00023174
YTHDC2	0.000309272	0.000187382	0.000223158	0.000253169	0.000272742	0.000207886	0.000136043	0.000267118	0.000217805	0.000230508
PURB	0.000271059	0.000137205	0.000205668	0.000451455	0.000411554	0.000207831	0.000139124	0.000368208	0.000124513	0.000257402
NPM3	0.000355959	0.000386161	0.000387671	0.000414119	0.000339559	0.000207808	0.000353574	0.000382069	0.000310726	0.000348627
PCBP4	0.000162332	0.000146784	0.000177189	0.000115263	0.000121767	0.000207563	0.000134543	0.000125091	0.00020902	0.000155506
HNRNPDL	0.000182771	0.000180259	0.000162195	0.000288966	0.000203384	0.000207455	6.88956e-05	0.000212725	0.000150156	0.00018409
ABCE1	0.00018011	0.000275729	0.000273877	0.000280427	0.00029564	0.000207425	0.000218525	0.000280761	0.000249289	0.000251309
CWF19L1	0.00015248	8.19323e-05	0.000142317	0.000234898	9.39119e-05	0.000207337	6.0404e-05	0.000172255	0.000107205	0.000139193
DDX49	0.000441702	0.000223913	0.000378347	0.000367732	0.000308538	0.00020688	0.000211334	0.000242146	0.000240983	0.000291286
INTS5	0.000430136	0.000209287	0.000406882	0.000452257	0.000197241	0.000206772	0.0001518	0.000445576	0.000181373	0.000297925
NOM1	0.000550033	0.000457543	0.000553657	0.000705838	0.00046693	0.000206647	0.000361748	0.000537534	0.000402831	0.000471418
RBMX2	0.000149305	0.000173729	0.000113041	0.000226878	0.000145185	0.000206602	8.30351e-05	0.000163804	0.000139517	0.000155677
MAZ	0.000308003	0.000157733	0.000239716	0.00027849	9.73673e-05	0.000206399	0.000173938	0.000293303	0.000157904	0.000212539
PAPOLA	0.000265606	0.000102016	0.000216764	0.000415017	0.000351325	0.000206313	0.000146143	0.000325144	0.000331518	0.000262205
DDX5	0.000270484	0.000177773	0.000231171	0.000434681	0.000290384	0.000206224	0.000112484	0.000324199	0.000264991	0.000256932
MRPS33	0.000120378	0.000211193	0.000145191	0.000151542	0.000225319	0.000206048	0.000159926	0.000106088	0.000242826	0.000174279
TRIT1	0.000176422	0.000238881	0.000189497	0.000284215	0.000286559	0.000205241	0.000100183	0.000185253	0.000213742	0.000208888
IFIT5	0.000204038	0.000147522	0.000229256	0.000184574	0.000344337	0.000205028	0.000226503	0.000245118	0.000217114	0.00022261
PSIP1	0.000345625	0.000170501	0.000209993	0.000291451	0.000334364	0.000204409	0.000266024	0.00032042	0.000244643	0.00026527
ERI2	0.00032524	0.000205719	0.00016645	0.000190395	0.000345352	0.000204389	8.35661e-05	0.000259406	0.000197224	0.000219749
MRPS2	0.000206266	0.000123569	0.000230156	0.000235262	0.000169058	0.000204205	0.000157413	0.000108124	0.000121509	0.00017284
TRMT112	0.000736943	0.000470788	0.00060441	0.000950928	0.000490146	0.000203928	0.000322716	0.000506787	0.000637672	0.000547147
EIF3J	0.000306797	0.000487154	0.000330833	0.000442463	0.000619054	0.00020347	0.000404625	0.000329586	0.000433158	0.000395238
NGDN	0.000163525	0.000150787	9.22653e-05	0.000200241	0.000128264	0.000203194	8.08808e-05	7.28766e-05	9.06499e-05	0.000131409
LARS1	0.000187918	0.000196105	0.000183493	0.00027852	0.000252338	0.0002028	0.000178035	0.000226327	0.000198648	0.000211576
NANOS3	2.56179e-05	2.39174e-05	2.49955e-05	3.41049e-05	2.38757e-05	0.000202721	2.262e-05	3.37622e-05	0.00047124	9.58728e-05
EIF4G1	0.000249535	0.000292618	0.000315557	0.000287849	0.000248659	0.000201961	0.000165698	0.000230849	0.000212218	0.000244994
PARP12	0.000169363	0.000147069	0.000172988	0.00016846	0.000174854	0.000201314	0.000221871	0.000140044	0.000237816	0.000181531
RPUSD4	0.000343173	0.000156309	0.000269513	0.000350127	0.000297294	0.000201294	0.000169349	0.000440936	0.000186239	0.000268248
RPL23A	0.000189439	0.000327187	0.000148945	0.000272924	0.000319612	0.000199869	0.000131706	0.000141619	0.000261776	0.000221453
BMS1	0.000204089	0.000177404	0.000224368	0.000226526	0.000195081	0.000199619	0.000180834	0.000199583	0.000225195	0.000203633
AEN	0.000303674	0.000288113	0.000375678	0.000301416	0.000264994	0.000198728	0.000302381	0.000391421	0.000285919	0.000301369
RBM19	0.00026971	9.7246e-05	0.000239128	0.000387404	0.00014694	0.000198435	0.00015223	0.000290229	0.000141901	0.000213691
SNRNP27	0.000311285	0.000258847	0.0005033	0.000580183	0.000562927	0.000198137	0.000254695	0.000716617	0.00048967	0.000430629
BRCA1	0.000116113	8.09813e-05	0.000112637	0.000135129	0.000102101	0.000197003	0.000120757	0.000130568	7.80106e-05	0.000119255
MRRF	0.000202043	0.000202595	0.000198436	0.000263882	0.000216636	0.00019692	0.000132596	0.000129867	0.000238842	0.00019798
TRMU	0.000262448	0.000155984	0.000284542	0.000329343	0.000269366	0.00019645	0.000197605	0.00025896	0.00013264	0.000231926
EEF1G	0.000308219	0.000178271	0.000218857	0.000331016	8.0126e-05	0.000195666	0.000243462	0.000275616	0.000396479	0.000247523
NYNRIN	0.00037422	0.000152986	0.000212588	0.000278137	0.000231922	0.000195491	0.000164286	0.00026557	0.000286485	0.000240187
GNL3	0.000247414	0.000216579	0.00021344	0.000215766	0.000284749	0.000195361	0.000201473	0.000325864	0.000192783	0.000232603
TYW1	0.000175891	0.000295765	0.000112023	0.000167918	0.00014205	0.000195225	5.99135e-05	0.000125715	0.000163429	0.00015977
ANKHD1	0.000217523	0.000164173	0.000209307	0.000178487	0.000125605	0.000194774	0.000263385	0.000191879	0.000115979	0.000184568
ZCCHC24	0.000163747	0.000213532	0.000185145	0.00011054	0.000188595	0.000194092	0.000153124	0.000172372	0.000216478	0.000177514
RPF1	0.000204155	0.000147612	0.000229012	0.00039919	0.000551821	0.000193316	0.000121749	0.000254954	0.000375313	0.000275236
LSM1	0.000209748	0.000392691	0.000279981	0.000465159	0.000611155	0.000192968	0.000287891	0.000268095	0.000520241	0.000358659
EIF2AK1	0.000375935	0.000261982	0.000272957	0.000247196	0.000210974	0.00019286	0.000184363	0.000289076	0.000148458	0.000242644
HTATSF1	0.000147036	0.000122984	0.000234865	0.000470216	0.00045098	0.000192533	0.000168006	0.000284055	0.000203209	0.000252654
SARNP	0.000391014	0.000273466	0.000347633	0.000649497	0.00057323	0.000192209	0.000288062	0.00048858	0.000606663	0.000423373
AC079447.1	0.000257775	0.000120026	0.000161899	0.000323462	0.000262045	0.000191701	0.000143809	0.000221475	0.000231355	0.000212616
C11orf68	0.000386225	0.000318882	0.000411479	0.000542895	0.000399319	0.000191414	0.000208333	0.000474399	0.000428985	0.000373548
DDX21	0.000187835	0.000252435	0.000204753	0.000206996	0.000219653	0.000191178	0.000178338	0.000270126	0.000223477	0.000214977
THOC1	0.000104264	8.23408e-05	9.2353e-05	0.00013996	0.000147843	0.000190456	5.4017e-05	0.000128643	8.79506e-05	0.000114203
CCAR1	0.000436923	0.000221076	0.000334775	0.000569774	0.000519324	0.000190055	0.00029648	0.000458341	0.000374672	0.000377936
RARS2	0.000416804	0.000305756	0.000280291	0.000301796	0.000613813	0.000189221	0.00017188	0.000470984	0.000581612	0.00037024
MPHOSPH10	0.000277032	0.000144018	0.000209928	0.000356866	0.000486535	0.00018875	0.000143555	0.000344128	0.000259957	0.000267863
IREB2	0.000291414	0.000168415	0.000233726	0.000286966	0.000238192	0.000188377	0.00012325	0.000256533	0.000204997	0.000221319
BZW1	0.000545246	0.000731484	0.000606961	0.000610538	0.000745949	0.000188132	0.000473849	0.000652009	0.000728484	0.000586961
C1D	0.000283955	0.000298042	0.000311625	0.000122221	0.000417443	0.000187686	0.000306114	0.000137063	0.000428242	0.000276932
TRMT10B	0.000248798	0.000414407	0.000238884	0.000220541	0.000111896	0.000187591	0.0002254	0.000212492	0.000170302	0.00022559
RSL1D1	0.000243905	0.000160229	0.000174479	0.000359626	0.00034102	0.000187534	0.000188166	0.000331224	0.000320574	0.000256306
HNRNPH3	0.000181921	8.48835e-05	0.000196647	0.00029418	0.000219822	0.000187508	0.00010297	0.000256733	0.000157924	0.000186954
SRSF5	0.000340437	0.000272361	0.000221143	0.000334622	0.000194997	0.000187223	0.000117446	0.000314315	0.00018702	0.000241063
G3BP1	0.000207096	0.000230517	0.000295024	0.00030362	0.000237205	0.000187201	0.000210727	0.000245777	0.000206421	0.000235954
MRPS31	0.000118696	0.000172566	0.00014824	0.000171995	0.000344645	0.000186928	8.95579e-05	7.57689e-05	0.000250198	0.000173177
MRPS28	0.000186405	0.000305802	0.000273257	0.000162489	0.00056521	0.00018662	0.000240842	0.000116918	0.000236336	0.000252653
POLR2K	0.000333753	0.000226359	0.000485744	0.000410504	0.000768891	0.000186269	0.000162494	0.000177084	0.000372178	0.000347031
SRPRA	0.000252726	0.000162234	0.000189353	8.86084e-05	0.000130633	0.000185978	8.62219e-05	0.000167007	0.000212001	0.000163863
SEPSECS	0.000170933	6.30952e-05	8.68561e-05	0.000463768	0.0001641	0.00018594	6.8882e-05	6.44005e-05	0.000163101	0.000159008
SRRM2	0.000203428	0.000597942	0.000145893	0.000225521	0.000151377	0.000185839	0.000432767	7.66511e-05	0.000144548	0.000240441
EIF2D	0.00090694	0.000198377	0.00053477	0.000718505	0.000634693	0.000185234	0.000412289	0.000763839	0.000898176	0.000583647
XRN2	0.000631025	0.000472806	0.000611917	0.00078773	0.000662059	0.000185004	0.000344236	0.000632303	0.00060417	0.000547917
ZFP36L1	0.000277065	0.0011633	0.000247365	0.000130822	0.000239398	0.000184803	0.000116744	0.000258805	0.000247205	0.000318389
POLR2G	0.000291345	0.000239156	0.000241917	0.000355539	0.000153197	0.000183593	0.00018537	0.000225047	0.000231842	0.000234112
RNPC3	0.000352547	0.00018003	0.000327272	0.000360255	0.000320462	0.000183462	0.000428571	0.000319549	0.000271038	0.000304798
RC3H2	0.000271521	0.000230035	0.000295865	0.000382803	0.000254432	0.000183181	0.000186917	0.000332795	0.000216012	0.000261507
DIS3L	0.000101642	0.000132267	0.000102313	0.000113742	0.000140764	0.000182723	0.000119374	0.000112425	0.000118785	0.000124893
SMNDC1	0.000427228	0.000322633	0.000405585	0.000558952	0.000478485	0.000182631	0.000251371	0.000537949	0.000344743	0.000389953
TIA1	0.000373542	0.000155148	0.000232709	0.000362781	0.00035838	0.000182387	0.000118944	0.000329716	0.000294693	0.000267589
SF1	0.000141733	0.000119174	0.000139233	0.000187572	0.000142	0.000182023	5.53619e-05	0.000144029	9.59479e-05	0.000134119
EIF2AK2	0.000147325	0.000120524	0.000140297	0.000204542	0.000175835	0.000182004	9.94622e-05	0.000162013	0.000101569	0.000148174
RPL32	0.000312179	0.00035385	0.000199963	0.000439155	0.000288686	0.000181935	0.000165708	0.000237397	0.000406456	0.000287259
NPM2	3.82285e-05	4.32804e-05	4.6354e-05	3.22087e-05	1.89761e-05	0.000181695	4.9698e-05	9.91834e-05	0.00131416	0.000202643
LARS2	0.000291497	0.000199187	0.00036729	0.000340739	0.000276468	0.000181677	0.00032357	0.000131406	0.000153108	0.00025166
QTRT2	0.000421425	0.000203637	0.00031161	0.00035955	0.000249587	0.000181625	0.000122447	0.000285712	0.00036059	0.000277354
DNTTIP2	0.000425627	0.000276775	0.000444243	0.000891363	0.000960755	0.000181022	0.000290066	0.000554486	0.000778625	0.000533663
ESRP1	0.000171282	0.000251391	0.000516728	0.000376988	0.000268057	0.000180817	0.000584481	0.000310848	0.000178903	0.000315499
CWF19L2	0.000223679	0.00120173	0.000495048	0.00024582	0.000211471	0.000179469	0.000164153	7.90669e-05	0.000194175	0.000332735
POLR2B	0.000353725	0.000360979	0.000352163	0.000425839	0.000392879	0.000179204	0.000268301	0.000417197	0.000276012	0.000336255
RPS16	8.29515e-05	0.000239467	9.47955e-05	0.000141862	0.000105428	0.000178354	4.72013e-05	9.29153e-05	0.000202821	0.000131755
EIF1	0.000225976	0.000262398	0.000174834	0.000329149	0.000138288	0.000178247	0.000151231	0.000191664	0.000237696	0.000209943
SMAD7	0.000180624	0.000205931	0.000198584	0.000155404	0.000191637	0.000177368	0.000504401	0.000180147	0.00022779	0.000224654
RBM18	0.000137273	0.000177161	0.000234896	0.000449717	0.000358678	0.000177313	0.000213607	0.000315161	0.000180201	0.000249334
PRKDC	0.000564806	0.000359344	0.000628717	0.000679833	0.00048393	0.000177186	0.000540437	0.000624226	0.000397076	0.000495062
MTPAP	0.000252167	0.000120128	0.000186917	0.000233021	0.000225198	0.000176488	0.000134483	0.000255166	0.000175796	0.000195485
GUF1	0.000178981	0.000192136	0.000167775	0.000242031	0.000306662	0.000175917	0.000117995	0.000197708	0.000188311	0.000196391
RPS25	0.000117084	0.000350493	0.000152959	0.000192821	0.000119685	0.000175856	7.65316e-05	0.00010997	0.000266186	0.00017351
RBFOX2	0.000215482	0.000105466	0.00018658	0.000189329	0.000232258	0.000175811	0.000193822	0.000200351	0.000216783	0.000190653
ZC3HAV1L	0.000225297	0.000109528	0.00016368	0.000221997	0.000215116	0.000175766	0.000155223	0.000215192	0.000237621	0.000191047
POLR1E	0.000177839	0.000193439	0.000152674	0.000206886	0.000131281	0.000175637	0.000186069	0.00025415	0.000200748	0.000186525
CHTOP	0.000257379	0.000480201	0.000307404	0.000651589	0.000163063	0.000175501	0.000177265	0.000409425	0.000218831	0.000315629
RBM42	0.000382121	0.000124267	0.000386075	0.000383837	0.000181087	0.000175486	0.00017863	0.000262148	0.000180686	0.000250482
RRP1B	0.000316222	0.000210419	0.000386278	0.000354834	0.000190071	0.000175477	0.000266967	0.000400458	0.000252475	0.000283689
NOP16	0.000187964	0.000355703	0.000298116	0.000357707	0.000368262	0.000174937	0.000252431	0.000201575	0.000265853	0.000273616
PRPF38A	0.000184213	6.60039e-05	0.00010932	0.000230387	6.0706e-05	0.000174619	5.33661e-05	0.000173933	0.000109941	0.000129165
SCAF11	0.000439197	0.00023827	0.000407619	0.00061867	0.00086219	0.000174532	0.000195869	0.000525128	0.000796745	0.000473136
MIF4GD	0.00010797	0.000336768	0.000111802	0.000130403	0.000276051	0.000174499	0.000290775	0.000163065	0.000110348	0.000189076
GSPT1	0.000434295	0.000612573	0.000530143	0.000551981	0.00051501	0.000174402	0.000350203	0.000466872	0.000530394	0.000462875
TSEN15	0.000189852	0.000202275	0.000162875	0.000213754	0.000289498	0.000174187	0.000114416	0.000229745	0.000187429	0.000196004
LARP4	0.000274411	0.000270176	0.000292922	0.000199997	0.000390528	0.000173907	0.000176747	0.000230337	0.000240846	0.000249986
FASTKD2	0.000300564	0.000265894	0.000405243	0.000398521	0.000477461	0.000173893	0.000208232	0.000495821	0.000334529	0.000340018
MAGOHB	0.000234645	0.000247619	0.000206341	0.000216336	0.000267829	0.000173212	0.000191908	0.000173144	0.000213579	0.000213846
EEF1B2	0.000211586	8.27876e-05	0.000129261	0.000280251	7.87875e-05	0.000172989	0.000131864	0.000191239	0.00022097	0.000166637
MARS1	0.000262017	0.00028295	0.000261291	0.000372742	0.00025725	0.000172939	0.0002226	0.000252808	0.000263053	0.00026085
SRP19	0.00054697	0.000671067	0.0005823	0.000742036	0.000830869	0.000172896	0.00033052	0.000683866	0.000646551	0.000578564
HNRNPD	0.000225668	0.000108502	0.000174494	0.000250991	7.67693e-05	0.00017266	0.000145151	0.000217094	0.000179228	0.000172284
WARS1	0.000195172	0.00019228	0.000183902	0.000154401	0.000147257	0.000172565	0.000126495	0.000157714	0.000172644	0.000166937
ALKBH1	0.000126771	8.50262e-05	0.000108185	0.00022679	0.000114318	0.000172535	4.43945e-05	0.000129307	0.000119838	0.00012524
RPP30	0.00013231	0.000101572	0.000120855	0.000217875	0.000185581	0.00017251	0.000137646	0.0001408	0.000193775	0.00015588
RPL15	0.000315677	0.000144804	0.000170785	0.000348818	0.000135741	0.000171829	0.000234611	0.000278169	0.000312265	0.000234744
SLTM	0.000254552	0.000132494	0.00018553	0.000347035	0.000165133	0.00017157	0.000151645	0.000197214	0.000194167	0.000199927
RBM15	0.000117533	8.50874e-05	0.000119332	0.000138326	8.2545e-05	0.000171507	7.15839e-05	0.000110292	5.56833e-05	0.000105765
RBM25	0.000332643	0.000213189	0.000268889	0.000336778	0.000307354	0.0001712	0.000188918	0.000396026	0.000233122	0.000272013
SFSWAP	0.000451768	0.00041381	0.000274379	0.000581548	0.000179691	0.000170831	0.000156771	0.00041985	0.000231852	0.000320055
DICER1	0.000275717	0.00025077	0.000277469	0.000390618	0.000276956	0.000170274	0.000232854	0.00025213	0.000415079	0.00028243
MRPL22	0.000236715	0.000244	0.000336128	0.000400543	0.000525982	0.00017011	0.000387792	0.000197114	0.000432179	0.000325618
MRPL20	0.000135496	0.000156064	0.000175946	0.000284436	0.000172828	0.000169807	9.89119e-05	0.000117796	0.000208282	0.000168841
EIF3CL	0.000171997	0.000129138	0.000161976	0.000198438	0.000195156	0.00016968	0.000239662	0.000161932	0.000223547	0.000183503
IPO8	0.000698414	0.000186537	0.00038054	0.00066117	0.000634692	0.000169599	0.000274545	0.000480381	0.000541394	0.000447475
ADAT2	0.000213073	0.000161855	0.000158939	0.000306144	0.000214872	0.00016929	8.96589e-05	0.000262588	0.000199393	0.000197313
TRIM56	0.000204651	0.000108964	0.00014701	0.000217102	0.00010307	0.000169241	0.00018173	0.000117919	0.000242206	0.000165766
CMTR1	0.000125294	5.04209e-05	0.000114892	0.000139008	6.21118e-05	0.000169112	4.57977e-05	0.000118976	5.58458e-05	9.79398e-05
PCBP2	0.000630856	0.000293637	0.000387363	0.000453503	0.000118973	0.000168992	0.000227395	0.000289595	0.000412046	0.000331374
GTPBP10	0.000203876	0.000106339	0.000169744	0.000159265	0.000371116	0.000168576	0.000110156	0.00020648	0.000150505	0.000182895
ESRP2	3.67904e-05	5.3094e-05	9.47806e-05	0.000174329	5.521e-05	0.000168213	0.000375124	9.85589e-05	4.57763e-05	0.000122431
EIF5	0.00016095	0.00017776	0.000184668	0.000105974	0.000295273	0.000168169	9.48695e-05	0.000249756	0.000152403	0.000176647
YTHDF3	0.000389049	0.000232179	0.000228377	0.000264949	0.000393258	0.000168121	0.000133594	0.000369006	0.000261307	0.000271093
EIF6	0.000294115	0.000280579	0.00030764	0.000328204	0.000286027	0.000167197	0.000264734	0.000130559	0.000265674	0.000258303
FASTKD1	9.60728e-05	0.000124068	0.000108334	9.73723e-05	0.000142705	0.000167146	5.90619e-05	6.36199e-05	9.70412e-05	0.000106158
NSUN3	0.000227117	8.09638e-05	0.000113305	0.000231481	0.000190575	0.000167134	8.48744e-05	0.000196243	0.000109044	0.000155637
PA2G4	0.000292956	0.00026593	0.000312663	0.000346312	0.000288037	0.000166645	0.000291807	0.000304529	0.000237272	0.000278461
MTIF2	0.000173177	0.000188296	0.000154721	0.000232021	0.000284772	0.000166554	9.01471e-05	0.000202679	0.000193154	0.00018728
SMAD6	0.000129996	0.000141958	0.000132597	0.000137722	0.000112805	0.000166276	0.000834688	0.000143017	0.000197287	0.000221816
CACTIN	0.000324652	0.000195689	0.00026079	0.000400976	0.00010413	0.000166242	0.000134292	0.000283997	0.00013449	0.000222806
STRAP	0.000232394	0.000241664	0.000247579	0.000298497	0.000349641	0.000166213	0.000307726	0.000232321	0.000337374	0.000268156
MTRF1L	0.000160014	0.000264853	0.000235401	0.000326535	0.000435637	0.000165489	0.000167642	0.000240905	0.000264486	0.000251218
EIF1AD	0.000236288	0.000126423	0.00029456	0.000353688	0.000140456	0.000165342	9.2534e-05	0.000291168	0.000115075	0.000201726
WDR43	0.000491194	0.000459435	0.00052781	0.000458722	0.000564328	0.000165216	0.000379325	0.000538146	0.000547087	0.000459029
AKAP17A	0.000142384	8.33606e-05	9.23822e-05	0.000140854	5.27294e-05	0.000165191	8.6679e-05	0.000140472	6.64623e-05	0.000107835
UTP6	0.000191565	0.000127213	0.000183162	0.000303779	0.000246616	0.000165086	0.000125076	0.000241508	0.000194752	0.00019764
DDX41	0.000308168	0.000205671	0.000282189	0.000327109	0.000169995	0.00016483	0.000154285	0.000182468	0.000226215	0.000224548
MOV10	0.000506097	0.000260389	0.000480942	0.000446881	0.000546674	0.000163874	0.000375703	0.000280374	0.000671932	0.000414763
DDX52	0.000630056	0.00059783	0.000668184	0.000867854	0.000799313	0.000163806	0.000574262	0.000723898	0.000594195	0.000624378
RPL13	0.000203585	0.000582179	0.000142441	0.000272473	0.000586007	0.000163653	9.02664e-05	0.00017556	0.000291127	0.000278588
LARP1	0.000460757	0.000309801	0.000439101	0.000491129	0.000206585	0.000163389	0.000216548	0.000515468	0.000201396	0.000333797
ELAC2	0.000565397	0.000569716	0.000698329	0.000763366	0.000494641	0.00016226	0.000415675	0.000662362	0.00030684	0.000515398
EXOSC2	0.000182245	7.06691e-05	0.000180605	0.000238314	0.000138436	0.000162141	9.66954e-05	0.000219278	0.000109097	0.000155276
POLR2A	0.000251311	9.334e-05	0.000277336	0.00029372	5.90471e-05	0.00016192	0.000102905	0.000214885	0.000140336	0.0001772
EIF3B	0.000299799	0.000250903	0.000361131	0.000490491	0.000274313	0.000161593	0.000259232	0.000375528	0.000310263	0.00030925
PUM2	0.000269947	0.000216949	0.000156803	0.000321266	0.000287229	0.000161562	0.000141933	0.000325456	0.000264516	0.000238407
MRPL21	0.000116583	9.66628e-05	0.000165057	0.000217596	0.0002534	0.000161442	0.000165544	9.05176e-05	0.000118592	0.000153933
PUF60	0.000431976	0.000322813	0.000578681	0.000630535	0.000356199	0.000160923	0.000297664	0.00036185	0.000206223	0.000371874
DDX47	0.000272528	0.000128707	0.00021458	0.000286819	0.00023361	0.000160848	0.000151614	0.00025259	0.000243397	0.000216077
LRPPRC	0.000324396	0.000105797	0.000251559	0.000406018	0.000605548	0.000160782	0.000235656	0.000113813	0.000242826	0.000271822
SBDS	0.000225625	0.000154211	0.000326118	0.000278972	0.000520146	0.000160685	0.000239857	0.000172681	0.000187067	0.000251707
ZNF622	0.000281754	0.000250828	0.000311069	0.000462971	0.000430757	0.000160616	0.000156078	0.000212442	0.000200161	0.000274075
RRS1	0.000116203	6.80941e-05	0.000119391	0.000171419	9.23738e-05	0.000160291	9.63408e-05	0.000132191	0.000103377	0.000117742
RPS6	0.00018646	0.000199186	0.000105049	0.000220623	5.12525e-05	0.00015995	0.000104798	0.000133301	0.000259451	0.000157786
YTHDF2	0.000312578	0.000280131	0.00033004	0.000455811	0.000390044	0.000159643	0.000182358	0.000198732	0.000308623	0.000290885
SUPT5H	0.000102902	2.82719e-05	7.39485e-05	0.000133752	3.73131e-05	0.000158607	3.89483e-05	6.97603e-05	6.95308e-05	7.92259e-05
TSR2	0.000172621	0.000484547	0.000121693	0.000210463	8.9298e-05	0.000158598	0.000169899	6.85245e-05	0.00086634	0.00026022
DCAF13	0.000656342	0.000717095	0.000791121	0.00100937	0.000927157	0.000158515	0.000635618	0.000695755	0.000770156	0.000706792
PWP2	0.000150647	0.000121459	0.000155263	0.000159281	0.000119738	0.000158103	0.000147687	0.000128607	0.000139641	0.000142269
DIS3	0.000394318	0.000411734	0.000433826	0.000354721	0.000563515	0.000158047	0.000314611	0.000482909	0.000367608	0.00038681
MRPS7	0.000147348	0.000347712	0.000295602	0.000295309	0.000303911	0.000158017	0.000165472	0.000149242	0.000329123	0.000243526
ETF1	0.000442041	0.000619396	0.000514161	0.000595376	0.000753049	0.000157307	0.00020801	0.000494071	0.000522404	0.000478424
NOL11	0.000308518	0.000275737	0.000277051	0.000377241	0.000402185	0.000157256	0.000309617	0.000261424	0.000367248	0.000304031
SPEN	0.000179093	0.000305576	0.000173888	0.000266513	7.07333e-05	0.000157241	0.000163812	0.000212811	0.000262951	0.00019918
SNU13	0.000118104	0.000103891	0.000192136	0.000259192	0.000128866	0.000156588	0.000143903	0.000153928	0.000116209	0.000152535
RRP7A	0.000235058	0.000203696	0.00029286	0.000376126	0.000182845	0.000156056	0.000187423	0.000270697	0.000161218	0.000229553
MTREX	0.000359834	0.000309262	0.000317743	0.000389117	0.0004638	0.000156002	0.000294121	0.000427043	0.000316424	0.000337038
TRUB2	0.000309074	0.000326066	0.000313463	0.000204692	0.000380426	0.000155921	0.000225264	0.000191955	0.000145324	0.000250243
DKC1	0.000220451	0.000142005	0.000216625	0.000263527	0.000178936	0.000155901	0.000147379	0.000216359	0.000171635	0.000190313
MRPL11	0.000213298	0.00016805	0.000213678	0.000310539	0.000155025	0.000155707	0.000186877	0.000173492	0.00031334	0.000210001
XRN1	0.000364598	0.000160639	0.000219751	0.000236243	0.000368471	0.000155246	0.000148649	0.000305163	0.000214993	0.000241528
FUS	0.000289498	0.000202682	0.000296042	0.000499625	0.000115879	0.000155193	0.000199977	0.000227339	0.000205444	0.00024352
TARS2	0.000154026	0.000120207	0.000176267	0.000166791	0.000148979	0.000155128	0.000121958	0.000132823	8.53211e-05	0.000140167
NAT10	0.000218662	9.17405e-05	0.000248298	0.000339824	0.000161005	0.000154971	0.000129807	0.000273045	0.000124613	0.000193552
MARS2	0.000121041	0.000174089	0.000170996	0.000197303	0.00013214	0.000154336	8.80359e-05	9.14144e-05	9.70761e-05	0.00013627
RPLP2	0.000137576	0.00018999	9.80674e-05	0.000209008	0.000500668	0.000154241	6.85778e-05	7.36102e-05	0.000164334	0.000177341
LARP4B	0.000453185	0.000279443	0.000361773	0.000433382	0.000343309	0.000154176	0.000149916	0.000449887	0.000170839	0.000310656
FAM120B	0.000584348	0.000498053	0.000601481	0.000629991	0.00052648	0.000154054	0.000259239	0.000510309	0.000221283	0.000442804
CRYZ	0.000125182	0.00010659	0.000111941	0.00043828	0.000162501	0.000153811	0.000119856	0.000508413	0.000181867	0.000212049
CIRBP	0.00025311	0.00139582	0.000207717	0.000281591	0.000927976	0.000153611	0.000786696	0.000138947	0.000426598	0.000508007
RIOK1	0.000133618	7.46783e-05	0.000138001	0.000247474	0.000194456	0.000152536	7.08678e-05	0.000211875	0.000162875	0.000154042
ZC3H7A	0.000344037	0.000123868	0.000145447	0.000333644	0.000260981	0.000152341	5.59513e-05	0.000225683	0.000237376	0.000208814
DDX3X	0.000291722	0.00011442	0.000308564	0.000447261	0.000325725	0.000152236	0.000133327	0.000426235	0.000266664	0.000274017
RBM6	0.000170481	0.000269073	0.000226644	0.000151576	5.1023e-05	0.000152191	0.000158432	7.24166e-05	0.0001078	0.000151071
EIF3C	0.000622836	0.000269967	0.000465239	0.00058784	0.000426054	0.000152078	0.00031647	0.000346348	0.000440431	0.000403029
TNRC6A	0.000211392	8.61285e-05	0.00017844	0.000176236	0.000178029	0.000151983	6.4969e-05	0.000241836	0.000135592	0.000158289
PCBP1	0.000267236	8.31108e-05	0.000269187	0.000257891	9.18566e-05	0.000151847	7.68832e-05	0.000127133	0.000155838	0.000164554
CPEB4	0.000324763	9.4535e-05	0.000110166	0.000109808	0.000171728	0.000151496	0.000197318	8.90754e-05	0.00072906	0.000219772
CDK9	0.00029815	0.000186667	0.000250967	0.000339453	0.000196084	0.000150799	0.00011303	0.000319226	0.000110698	0.000218342
CNOT11	0.000266948	0.000304303	0.00031916	0.000433015	0.000221057	0.000150607	0.00014894	0.000277242	0.00028754	0.000267646
FTSJ3	0.000220551	0.000115658	0.000245684	0.000260311	0.000191237	0.000150596	0.000155548	0.000209714	0.000198606	0.000194212
NUDT16	0.000154672	0.000104533	0.000135163	0.000143605	0.00021195	0.000150126	0.000835378	0.0001166	0.000111947	0.000218219
SYF2	0.000205561	0.000588521	0.000341168	0.000286649	0.000102353	0.000149954	0.000145328	6.94605e-05	0.000268349	0.000239705
SNRPB2	0.000272185	0.000206682	0.000221273	0.000350511	0.000337523	0.000149267	0.000210544	0.000247677	0.000249554	0.000249468
SRA1	0.000344756	0.000401241	0.000382597	0.000382921	0.000253655	0.000149161	0.000221226	0.000170452	0.000296146	0.000289128
HNRNPA2B1	0.000287473	0.000210972	0.000297765	0.000360166	0.000282041	0.000149127	0.000191508	0.000363401	0.000252142	0.000266066
API5	0.000367799	0.000154037	0.00020937	0.000329879	0.00034095	0.000148841	0.000122404	0.000349623	0.000123827	0.000238526
DDX11	0.000237299	0.000226656	0.000236042	0.000302773	0.000140475	0.000148436	0.000170221	0.000226312	0.000168994	0.000206356
ZCCHC3	0.000255355	0.000142215	0.000283909	0.00042756	0.000187018	0.000148123	0.000119615	0.000292712	0.000194501	0.00022789
MRPL49	0.000273023	0.000153002	0.000266762	0.000246485	0.000174856	0.000148085	9.41571e-05	7.09232e-05	0.000138402	0.000173966
RRP12	0.00013809	8.39134e-05	0.000183842	0.000283329	0.000139159	0.000147877	8.22556e-05	0.000125212	9.51665e-05	0.000142094
SMAD4	0.000409344	0.0002511	0.000283509	0.000397803	0.000446782	0.000147652	0.000191828	0.000430702	0.000367489	0.000325134
MRPL57	0.000168804	8.05964e-05	0.000195385	0.000186264	0.000397219	0.000147207	0.000109327	0.000134147	0.000114312	0.000170362
SF3B6	0.000354319	0.000187706	0.000241773	0.000484519	0.000355497	0.000147065	0.000225861	0.000352516	0.000522512	0.000319085
PRORP	0.000419721	0.000514452	0.000400515	0.000387663	0.000294145	0.000146674	0.000256043	0.00017377	0.000334877	0.000325318
EXOSC3	0.000171683	0.000126565	0.000139339	0.000206583	0.000147777	0.000146388	7.91801e-05	0.000168306	0.000162498	0.000149813
RIOK2	0.000273664	0.000207303	0.000201913	0.000342637	0.000335919	0.000146299	0.00021148	0.000318545	0.000375078	0.000268093
PRPF39	0.000163228	0.0001152	0.000132588	0.000236433	0.000229691	0.000146178	4.9324e-05	0.000177068	0.00016958	0.000157699
NUP153	0.00018361	0.000101392	0.000185029	0.000195663	0.000151009	0.000145874	9.24362e-05	0.000214228	8.92505e-05	0.000150944
DRG2	0.000203728	6.77017e-05	0.000186273	0.000224241	7.17389e-05	0.000145839	6.34052e-05	0.000128588	8.04256e-05	0.000130215
THOC6	0.000179405	0.00012538	0.000175269	0.00022825	0.000112661	0.00014548	9.05283e-05	0.000160636	0.000174361	0.000154663
RPS20	0.00016976	0.000288656	0.000154901	0.00023938	0.000226717	0.000145303	5.26041e-05	0.00012644	0.000255066	0.000184314
EEF1D	0.000105735	0.000527016	0.000112913	0.000212903	0.000242285	0.000144996	6.84116e-05	0.00013361	0.000296749	0.000204958
KPNB1	0.000359686	0.000478323	0.000457068	0.000420646	0.000415412	0.000144762	0.000364786	0.000439209	0.000302656	0.000375839
ADAT3	0.00031738	0.000143646	0.000251094	0.000401952	0.000141144	0.000144288	0.000244023	0.000171913	0.000186226	0.000222407
RPP25L	0.000231614	0.000114438	0.000189936	0.000195296	0.000232229	0.000144274	0.000115403	0.000134036	0.000158121	0.000168372
ZNF106	0.000297159	0.000132342	0.000118374	0.000146417	0.000167825	0.000144215	0.000147943	0.000146322	0.000104225	0.000156091
CELF1	0.000295736	0.000140442	0.000288711	0.000346832	0.000133277	0.000143986	0.00012699	0.00030973	0.000339571	0.000236142
RAVER1	0.000222456	0.000127906	0.000226198	0.000257596	6.46253e-05	0.000143556	0.000121399	0.000203694	0.000141029	0.000167607
MRPL28	0.00039501	0.000314112	0.000487301	0.00046771	0.000301424	0.000143096	0.000358219	0.000161551	0.000186141	0.000312729
HARS2	0.000352097	9.83317e-05	0.000306156	0.000505097	0.000364272	0.000142968	0.000121435	0.000264236	0.00020124	0.000261759
FBLL1	2.11846e-05	8.74151e-06	1.0003e-05	9.53001e-06	1.0607e-05	0.000142543	1.14727e-05	1.05393e-05	0.000742752	0.000107486
GTPBP4	0.000454242	0.00046166	0.000586215	0.000666437	0.000613128	0.000142028	0.000425139	0.000634655	0.000526831	0.000501149
CNOT7	0.000360623	0.000289485	0.000319169	0.000431767	0.000314947	0.000141724	0.000247819	0.000375411	0.000343269	0.000313802
XPO7	0.00023484	0.000152239	0.000272254	0.000342971	0.000260074	0.000141483	0.000150784	0.000256928	0.000158335	0.000218879
FASTKD5	0.000102933	0.000150506	0.000181845	0.000224095	0.000164925	0.00014067	7.516e-05	5.91809e-05	0.000117915	0.000135248
NHP2	0.000182054	0.000126463	0.000202453	0.000255426	0.000184279	0.000140406	0.000158305	0.000190423	0.000102046	0.000171317
TYW3	0.000267763	0.000133993	0.000331113	0.00052806	0.000524004	0.000139876	0.000262685	0.000398564	0.000494343	0.000342267
U2SURP	0.000415535	0.000277888	0.000348061	0.000486841	0.000588614	0.000139839	0.00027029	0.000487118	0.000352516	0.000374078
PPIL3	0.000288483	0.000183803	0.000272125	0.000283717	0.000376912	0.000139697	0.000143014	0.000395955	0.000321047	0.000267195
APOBEC3F	0.000372623	0.000185212	0.000319356	0.00042535	0.000320881	0.000139612	0.000290348	0.000350862	0.00053653	0.000326753
DDX28	0.000362818	0.000195023	0.000370958	0.0005095	0.000302432	0.000139533	0.000107881	0.000127886	0.000139023	0.000250562
FAM120C	0.000197141	0.000150421	0.00021412	0.000245995	0.000134243	0.000139413	0.00018895	0.000202277	0.000274603	0.000194129
PURA	0.000286742	0.000124681	0.000229425	0.000321559	0.000374757	0.000139292	0.000210055	0.000271904	0.000380358	0.000259864
MRPS5	0.000233893	0.000129367	0.000262747	0.000307117	0.000291329	0.000139283	0.000149	8.82296e-05	0.000159342	0.00019559
SNRPA	0.000271981	9.73523e-05	0.000217347	0.000258015	0.000144036	0.000139083	0.000198789	0.000232862	0.000249215	0.000200965
GTF3A	0.000163255	0.000228026	0.000165638	0.000140696	0.000269855	0.000139014	0.000118492	0.000135659	0.000219119	0.000175528
MRPL3	0.000430765	0.000275049	0.000338154	0.000509331	0.000721389	0.000138979	0.000290519	0.000324156	0.000464429	0.000388086
EDC4	0.000329893	0.000113234	0.000244631	0.000371815	9.99178e-05	0.000138952	9.32611e-05	0.000197971	0.000146178	0.000192873
TNRC6C	3.7607e-05	3.12479e-05	3.31143e-05	3.4864e-05	3.99045e-05	0.00013881	3.61635e-05	3.28758e-05	0.000174493	6.212e-05
RANBP2	0.000227891	0.000148932	0.000220292	0.000263525	0.00026478	0.000138711	0.000112176	0.000247484	0.000167524	0.000199035
APOBEC3G	8.28043e-05	0.000165342	5.96493e-05	6.52258e-05	0.000296842	0.000138635	5.72152e-05	5.29709e-05	7.76731e-05	0.000110706
SNRPB	0.000254624	0.000199303	0.000255913	0.000314753	0.000182364	0.000138426	0.000167791	0.00021785	0.000271659	0.00022252
XPO1	0.000343764	0.000263156	0.000298797	0.000467566	0.000463636	0.000137834	0.000282544	0.000398982	0.000363869	0.000335572
THUMPD2	0.000147106	0.000514261	0.000197474	0.000199015	0.00024868	0.000137519	9.70278e-05	0.000151045	0.000150994	0.000204791
BCLAF3	0.000191871	0.000298361	0.000183349	0.000236646	0.000158106	0.000137462	9.67441e-05	0.000134502	0.000223231	0.000184475
ZFR	0.000215217	0.000114647	0.000196111	0.00031237	0.000337786	0.000137396	0.000122982	0.000188797	0.000151002	0.000197368
TRMT12	0.000110368	3.65482e-05	9.42358e-05	0.000166429	0.000121346	0.000136657	6.39554e-05	7.29642e-05	5.83102e-05	9.56461e-05
PRIM1	0.000142489	7.89198e-05	0.000105209	0.000119105	9.95786e-05	0.000136584	8.69169e-05	0.000131125	8.9945e-05	0.000109986
TRMT11	0.000293361	0.000385228	0.000296192	0.000232083	0.000419592	0.000136436	0.000204495	0.000303015	0.000309503	0.000286656
NIFK	0.000284952	0.000129321	0.000256815	0.000418349	0.000360121	0.000136277	0.000189985	0.000409045	0.000367102	0.000283552
TAF15	0.000243421	0.000147445	0.000214421	0.000275658	9.67116e-05	0.000136225	0.000121699	0.000220569	0.000158692	0.000179427
INTS12	0.000267402	0.000137156	0.000249446	0.000419098	0.000479201	0.000136108	9.43764e-05	0.000308523	0.000300508	0.000265758
GPATCH4	0.000209386	0.000245308	0.000228793	0.000275328	0.00018561	0.000136013	0.000157095	0.000175869	0.000152295	0.000196189
SUB1	0.000128829	0.000186602	0.000117454	0.000213317	0.000207448	0.000135546	0.00016028	0.000107373	0.000206449	0.000162588
RNASEH1	0.000190192	0.000116737	0.000177003	0.000220403	0.000174688	0.000135326	0.000138066	0.000218544	0.000109227	0.000164465
TENT4A	0.000240025	0.000106441	0.000265437	0.000241176	0.000202976	0.00013527	9.58679e-05	0.000277462	0.000165052	0.000192189
MRPS10	9.21094e-05	0.000155199	0.000151677	0.000217062	0.000196676	0.000135184	0.000161725	0.000158661	0.000196131	0.000162714
RSRC1	0.000241444	0.000125229	0.000210624	0.000344191	0.000433502	0.000134659	0.000154132	0.000251741	0.000144232	0.000226639
MRPS18C	0.000129041	0.000181302	0.000196981	0.000229822	0.000315871	0.000134515	0.000173322	0.000114414	0.000238169	0.000190382
PUS1	0.000171725	0.000136798	0.000167636	0.000233236	0.000103604	0.000134414	0.000118731	0.000161633	0.00012115	0.000149881
MRPL53	0.000139711	9.90011e-05	0.000162094	0.000242132	0.000135127	0.00013438	0.000122097	0.000265584	0.000210779	0.000167879
QTRT1	0.000227994	0.000132351	0.000183394	0.000264028	0.000183034	0.000134	0.000121835	0.000214786	0.000124552	0.00017622
CPSF4L	1.66289e-05	6.6836e-05	4.66733e-05	3.58633e-05	2.07433e-05	0.000133761	2.14959e-05	3.0253e-05	4.14878e-05	4.59714e-05
CAPRIN2	0.000126725	9.29427e-05	0.00014022	0.000193526	0.000170533	0.000133693	9.69875e-05	0.000192551	0.000110597	0.000139753
RBM17	0.000249378	0.00015577	0.000197659	0.000358075	0.00020155	0.000133601	9.30685e-05	0.00029688	0.000204661	0.000210071
HEXIM1	0.000254571	0.000140931	0.000258862	0.000334107	0.000322675	0.000133346	0.000144803	0.000160343	0.000149088	0.00021097
NCBP3	0.000306692	0.000122056	0.000211222	0.000238528	0.000197162	0.000133285	0.000109567	0.000264253	0.000180296	0.000195896
YBX3	2.41507e-05	1.40326e-05	2.14072e-05	3.42516e-05	4.23076e-05	0.000132796	1.8155e-05	1.93309e-05	3.415e-05	3.78424e-05
AIMP1	0.000187263	0.00015472	0.000148667	0.000240411	0.000338076	0.000132779	0.000109184	0.000204346	0.000258578	0.000197114
TRA2B	0.000476179	0.000217537	0.00034324	0.00050126	0.000346771	0.000132725	0.000190527	0.000415804	0.000369151	0.000332577
BRIX1	0.000281383	0.000137112	0.000215374	0.000275055	0.000330029	0.000132719	0.000197854	0.000260166	0.000208234	0.000226436
CDC5L	0.000296098	0.000212813	0.000295739	0.000375782	0.000407037	0.000132096	0.000272241	0.00038767	0.000171882	0.000283484
EIF3K	2.64455e-05	7.89743e-05	6.14507e-05	0.000145637	5.98041e-05	0.000132059	3.12523e-05	4.01094e-05	5.78071e-05	7.03933e-05
IMP4	0.000133956	0.000115182	0.00017792	0.000201292	7.43353e-05	0.000131789	8.13207e-05	0.000104004	6.2518e-05	0.000120257
MTO1	7.64193e-05	7.66982e-05	6.39352e-05	4.00812e-05	8.01449e-05	0.000131756	4.4574e-05	5.41548e-05	6.81396e-05	7.06559e-05
DEK	9.18074e-05	5.63046e-05	8.14477e-05	0.000141084	0.000131551	0.000131528	7.47833e-05	0.000127193	0.000134951	0.00010785
CCNT1	0.000283202	9.38097e-05	0.000197016	0.000380925	0.000185648	0.000131286	0.000108626	0.000312533	0.000153445	0.000205166
EIF2S1	0.000338155	0.000494891	0.000441005	0.000419458	0.000587836	0.000130956	0.000404599	0.000460431	0.000478552	0.00041732
GFM1	0.000356332	0.000245763	0.000243971	0.00019889	0.000442406	0.000130657	0.00022105	0.000199474	0.000158835	0.000244153
GTPBP3	0.000129516	6.77799e-05	0.000111203	0.000106418	6.14017e-05	0.00013055	6.52849e-05	0.000121252	6.29373e-05	9.51492e-05
EEF1E1	0.000222978	0.000290018	0.000205435	0.000287915	0.000301242	0.000130491	0.00022862	0.000118506	0.000274265	0.00022883
THOC5	0.000168842	8.28256e-05	0.000143143	0.000218911	0.000158032	0.000130337	0.000121153	0.000156245	8.96112e-05	0.000141011
MRPS36	0.000358302	0.000171706	0.000246867	0.000135361	0.00039757	0.000130206	0.000281443	0.000490863	0.000303864	0.000279576
PES1	0.000657366	0.000418105	0.000632848	0.000722227	0.000514203	0.000130042	0.000368631	0.000434173	0.000352417	0.000470001
RPL39	8.23163e-05	0.000112884	0.000121588	0.000111665	0.000266486	0.000129916	6.626e-05	7.02315e-05	0.000176091	0.000126382
CPSF2	0.000598552	0.000534416	0.000538313	0.000478946	0.000529318	0.000129706	0.000369099	0.00053679	0.000424108	0.000459916
HNRNPUL1	0.00059997	0.000162289	0.000524422	0.000749382	0.000129899	0.000129676	0.000217004	0.000616969	0.000381577	0.000390132
RBM12B	0.000198667	8.44438e-05	0.000183021	0.000246538	0.000193983	0.000128894	0.000100839	0.000238418	0.00015822	0.000170336
KARS1	0.000380802	0.00028521	0.000364694	0.000501745	0.000359694	0.000128818	0.000357294	0.000473469	0.000482685	0.00037049
USP10	0.000193917	0.00010947	0.000206282	0.000228614	0.00015655	0.000128265	0.000117028	0.000235919	0.000149796	0.000169538
MBNL3	0.000117368	1.71184e-05	1.96014e-05	0.000109432	1.63921e-05	0.000128258	2.07073e-05	2.06719e-05	2.92506e-05	5.32e-05
AGO4	7.52042e-05	0.000115186	5.48167e-05	9.82375e-05	5.07232e-05	0.000128109	0.000339359	0.000108821	0.000181464	0.000127991
RBM4	0.000396192	0.000153162	0.000380853	0.000506821	0.000345049	0.000128063	0.000132808	0.000174168	0.000314585	0.0002813
ZMAT2	0.000296649	7.26937e-05	0.000206845	0.000336687	0.000130753	0.000127936	8.92281e-05	0.000147062	0.000290895	0.00018875
WDR12	0.000438815	0.000370409	0.000452635	0.000599814	0.000581331	0.000127534	0.000390123	0.000440373	0.000366027	0.000418562
GAR1	0.000330077	0.000339797	0.000287097	0.000294013	0.000303787	0.000127424	0.000183434	0.000243113	0.000302787	0.000267948
AAR2	0.000363542	0.00013528	0.000353351	0.000485348	0.000250434	0.000127324	0.000149803	0.000226321	0.000293071	0.000264942
TSR1	0.000504636	0.000583277	0.000593308	0.000694181	0.000655131	0.000126847	0.000465146	0.000624642	0.000413632	0.000517867
ALYREF	0.000267158	0.000296838	0.000316972	0.000419432	0.000170001	0.00012667	0.000255966	0.000331627	0.000275009	0.000273297
FMC1-LUC7L2	0.000197151	0.000186551	0.000198237	0.000156715	0.000188746	0.000126462	6.95352e-05	0.000209301	8.81592e-05	0.000157873
DAZ1	1.21666e-06	1.56645e-06	0.000443937	3.45124e-06	1.0686e-06	0.000126234	4.09858e-07	3.38804e-06	9.75534e-07	6.46941e-05
EXOSC8	0.000145445	7.26732e-05	0.000108057	0.00017609	0.000172248	0.000125961	8.69105e-05	0.00015396	0.000144404	0.00013175
SF3B1	0.000387214	0.000155997	0.000276251	0.000472238	0.000436729	0.000125873	8.34417e-05	0.000477338	0.000522845	0.000326436
EIF2B3	9.19168e-05	0.00012323	0.000203706	0.000215402	0.00025114	0.000125727	0.00014416	0.000183951	0.000177291	0.000168503
NUFIP2	0.000175073	0.00017745	0.000172181	0.000183091	0.000186293	0.000125474	9.71923e-05	0.000190297	0.000107407	0.000157162
DDX60L	0.000150338	0.000113539	0.000112077	0.000138795	0.000155637	0.000125379	0.000108945	0.000173613	0.000181431	0.000139973
NOL10	0.000477975	0.000450633	0.000451654	0.000675651	0.000801211	0.000125263	0.000460479	0.000484133	0.000623431	0.000505603
RBMXL1	0.000220332	0.000121366	0.000218048	0.000295187	0.000270754	0.000125206	0.000101394	0.000212845	0.000303534	0.00020763
BCDIN3D	0.000195976	0.000132112	0.000106185	0.000256804	0.000177144	0.000124923	0.000183997	8.18923e-05	0.000170633	0.000158852
HNRNPCL1	9.87261e-05	0.000732999	0.000120388	0.000193459	9.55222e-05	0.000124723	0.000115381	8.80422e-05	8.83257e-05	0.000184174
SUPT6H	0.000345706	7.97752e-05	0.000271552	0.000325654	0.000109238	0.000124647	9.3977e-05	0.000234915	0.000105493	0.000187884
PDCD11	0.000219809	0.000136812	0.0002314	0.000265519	0.000174047	0.00012447	0.000196357	0.000222691	0.000161061	0.000192463
THOC7	0.000157108	0.000113082	0.000149318	0.000330907	0.000366019	0.000124406	0.000174027	0.000179494	0.000271309	0.000207297
ZFP36L2	0.000236049	0.000219246	0.000269396	0.000228558	0.000180057	0.000124104	0.000167483	0.000208059	0.000245151	0.000208678
DNMT1	0.000198817	0.00017804	0.00020694	0.000259552	0.000125244	0.00012398	0.000140413	0.000224732	0.000152133	0.000178872
SRRM1	0.000489008	0.000103975	0.000433168	0.000522665	0.000309852	0.000123841	0.000225314	0.00047755	0.000197592	0.000320329
TSEN54	9.15822e-05	6.71534e-05	8.41997e-05	0.00010893	9.03879e-05	0.000123404	8.47912e-05	6.50519e-05	5.68529e-05	8.58171e-05
TARBP2	0.000720861	0.000414926	0.000556754	0.000587861	0.000463063	0.000122981	0.00015038	0.00047039	0.000307365	0.00042162
NFX1	0.000377488	0.000124434	0.000334686	0.000350508	0.000226366	0.000122875	0.000261659	0.000364013	0.000173573	0.000259511
DHX40	0.00023453	8.2637e-05	0.000111951	0.000221927	0.000207617	0.000122335	7.38139e-05	0.000111811	0.00016822	0.000148316
EWSR1	0.000348809	0.000247459	0.000349732	0.000401556	0.000226005	0.000122113	0.000196997	0.000343822	0.000243246	0.000275526
TRMT1	0.000503126	0.000243869	0.000532414	0.000697537	0.000366869	0.000122048	0.000214276	0.00060144	0.000212058	0.000388182
ZC3H12A	7.66153e-05	0.000120797	0.00012213	0.000160796	0.000108895	0.000121758	0.000127303	0.000144964	0.000115393	0.000122072
TLR3	0.000258741	0.00018033	0.00019579	0.000134746	0.00026709	0.000121693	0.000267431	0.000167079	0.000286334	0.000208804
NCBP1	0.000336627	0.000406736	0.000409871	0.000493937	0.000363262	0.00012166	0.000410777	0.000445806	0.000347674	0.000370705
LSG1	0.000344509	0.000210662	0.000395061	0.000565172	0.0003532	0.000121653	0.00026588	0.00039822	0.000298728	0.000328121
ACO1	0.000147541	0.000163575	0.000138975	7.5659e-05	0.000179361	0.000120883	0.000152003	8.01031e-05	0.000160535	0.000135404
TUFM	0.000419309	0.000557509	0.000532922	0.000391056	0.000509199	0.000120745	0.00031323	0.000192885	0.000315414	0.000372474
NIP7	0.000210992	0.000235109	0.000237443	0.000272432	0.000262042	0.000120591	0.000160014	0.0002209	0.000226808	0.000216259
RBM38	0.00011314	7.10532e-05	5.14503e-05	7.11639e-05	0.000267503	0.000120466	3.77309e-05	3.18163e-05	4.34896e-05	8.97571e-05
PABPC1	0.00069556	0.000188682	0.000413298	0.000737474	0.000524983	0.000120453	0.000398144	0.000712416	0.000764236	0.000506138
SFPQ	0.000428595	0.000125588	0.000369601	0.000588023	0.000259991	0.000119887	0.000229832	0.000377792	0.000339468	0.00031542
TIAL1	0.000385454	0.000172942	0.000307678	0.000393189	0.000495807	0.000119713	0.000246387	0.000396955	0.000353655	0.000319086
DDX10	0.000100889	6.02714e-05	9.71794e-05	0.000137042	0.000135614	0.00011965	0.000102292	6.84591e-05	0.000106753	0.000103128
PRPF31	0.000139455	8.27739e-05	0.000142725	0.000164162	8.51871e-05	0.000119479	7.37979e-05	0.000113432	8.62178e-05	0.000111914
MRPS14	0.000337611	0.000205579	0.000324568	0.000382101	0.000542832	0.000119451	0.000234854	0.000294384	0.000394575	0.000315106
DDX42	0.000297206	9.40332e-05	0.000253018	0.000424494	0.000230326	0.000119401	0.000119352	0.000290624	0.000119533	0.000216443
DAP3	0.000185876	0.000141173	0.000161328	0.000268455	0.000134412	0.000119363	0.000117372	0.000197491	0.000207517	0.000170332
SSU72	0.000115586	7.62589e-05	0.000125785	0.000180056	9.64781e-05	0.00011934	3.95113e-05	5.10837e-05	3.97744e-05	9.37638e-05
EIF4E	0.000200867	0.000238699	0.000236357	0.00028543	0.000224019	0.000119182	0.000188965	0.000253579	0.000187061	0.000214907
TEP1	0.000137454	5.57048e-05	0.000116766	0.000141967	4.97047e-05	0.000119031	0.000134183	8.08126e-05	9.37441e-05	0.000103263
PTBP3	0.000148436	0.000106764	0.00012307	0.000175238	9.93323e-05	0.000118112	5.87358e-05	0.000126666	0.000178229	0.000126065
PPARGC1A	0.000208574	2.48014e-05	4.86296e-05	0.000339048	1.64305e-05	0.000117818	6.06234e-05	0.000303753	0.000152742	0.00014138
TST	7.70286e-05	5.53765e-05	0.000145539	0.00127747	0.00013394	0.000117704	0.000174968	0.000394123	9.59073e-05	0.000274673
MSL3	0.000267041	0.000289512	0.000252972	0.000362373	0.000128816	0.000117669	0.000153178	0.000300931	0.000179637	0.000228014
NKRF	0.000120242	0.000104529	0.000122435	0.000182113	0.000165082	0.000117476	8.81506e-05	0.000131044	0.000176002	0.000134119
RBMS3	0.000206838	0.00013759	0.000193483	0.000130438	0.000137542	0.000117439	9.91273e-05	0.000208738	0.000192318	0.000158168
UPF3B	8.7288e-05	5.06277e-05	5.88674e-05	0.00012509	9.32132e-05	0.000117114	5.94068e-05	9.62277e-05	4.97769e-05	8.19568e-05
PTRH2	0.000212586	0.000252184	0.000278379	0.000238626	0.000361749	0.000116683	0.000222395	0.000202126	0.000263939	0.000238741
SPATS2	0.000368852	0.000239664	0.000289535	0.00030956	0.000321387	0.000116574	0.000373158	0.000424893	0.000213584	0.000295245
HELZ	0.000254651	0.000175922	0.00021672	0.000265073	0.000193188	0.000115979	8.74924e-05	0.000274952	0.00016071	0.000193854
RPP25	0.000137767	0.000118019	0.000133199	0.000179062	0.000108412	0.000115787	0.000113792	0.00011113	0.000148325	0.000129499
TNPO2	0.00017351	8.10344e-05	0.000205181	0.000239064	0.000150806	0.00011561	9.6461e-05	0.000177976	0.000531511	0.000196795
EED	0.000134744	6.46191e-05	0.000109982	0.000203451	4.9979e-05	0.000115431	7.125e-05	0.000140048	0.000120539	0.000112227
NOL6	0.000198752	0.000103916	0.000244319	0.000278558	0.00012456	0.000115247	0.000101908	0.00017587	9.63086e-05	0.000159938
LSM8	0.000438238	0.000260714	0.00022059	0.000447004	0.000164455	0.000114813	0.000190961	0.000341086	0.00050796	0.000298425
RPL34	0.00010626	0.000509804	0.000218384	0.000140654	8.25708e-05	0.000114644	6.14119e-05	9.03337e-05	0.000213843	0.000170878
WBP4	0.000114108	0.000105948	0.000142584	0.00017616	0.000323116	0.000114214	7.48143e-05	0.000238076	0.000171034	0.000162228
AUH	0.000202373	0.000442272	0.000544991	0.000339142	0.000195168	0.000114041	0.000361952	0.000923668	0.000268679	0.000376921
NOP2	0.000245677	0.000165441	0.000280457	0.000444099	0.000207235	0.000113956	0.000146168	0.000264012	0.000213353	0.000231155
TRUB1	0.000263344	0.000149653	0.000211457	0.00023398	0.000322897	0.000113865	0.000216469	0.000262036	0.000174234	0.000216437
EIF2B5	0.000310068	0.000157393	0.000229647	0.000412985	0.000181648	0.00011335	0.000211864	0.000194378	0.000143567	0.000217211
MRPS12	0.000123173	0.00013809	0.00014029	0.000170921	0.000122884	0.000113178	9.92205e-05	5.79937e-05	0.00012558	0.000121259
SRBD1	0.000182041	4.79498e-05	9.18775e-05	0.000156131	0.00015121	0.000112737	5.48578e-05	0.000126055	0.000193179	0.000124004
GFM2	0.000321805	0.000393241	0.000378135	0.000267477	0.000679613	0.000112632	0.000298724	0.000443628	0.000346918	0.000360241
SUZ12	0.000233981	0.000113722	0.000142367	0.000235157	0.000291778	0.000112184	0.00010806	0.000226696	0.000181027	0.000182775
EXOG	0.000149494	0.000208829	0.00029041	0.000440476	0.000212364	0.000111979	0.000119138	0.00031886	0.000136495	0.000220894
EIF3E	0.000169445	0.000175915	0.000108644	0.000182253	0.000178091	0.000111935	0.000104233	0.000169737	0.000232232	0.000159165
EXOSC10	0.000562829	0.000303152	0.000406908	0.000634485	0.00047588	0.000111856	0.00019979	0.000541381	0.000349734	0.000398446
CLK1	0.000455162	0.00172042	0.000923542	8.73138e-05	0.000105404	0.000111655	0.00055334	0.000181241	0.000182422	0.000480055
TNPO3	0.000362351	0.000221993	0.000361616	0.000470093	0.000279804	0.000111635	0.000210194	0.000310437	0.000208338	0.000281829
POLR2H	0.000346084	0.000124702	0.00027638	0.000475721	0.000341581	0.00011163	0.000156056	0.00012294	0.000335122	0.000254468
RBM23	0.000273385	0.000345357	0.000245434	0.000343381	9.40441e-05	0.000111526	0.000301154	0.0001729	0.000165301	0.000228054
SIDT1	4.87746e-05	5.78724e-05	0.000101838	3.44813e-05	0.0010925	0.000111458	0.000229476	4.55401e-05	0.000744632	0.000274064
ZFP36	0.000297591	0.000300045	0.000402833	9.56468e-05	0.00012103	0.000111346	0.000452635	0.000100064	0.00016222	0.000227046
PPRC1	0.000193007	9.30537e-05	0.000202741	0.000282333	0.000165352	0.000111046	7.75844e-05	0.000225859	0.000131867	0.00016476
MATR3	0.000215097	9.36253e-05	0.000171287	0.000342494	0.000316455	0.000110699	0.000153014	0.000262823	0.000250557	0.000212895
TUT7	0.000337948	0.000197034	0.000246537	0.000168768	0.000345179	0.00011034	0.000128479	0.000465885	0.000409469	0.000267738
EARS2	0.000267822	0.000159777	0.000305129	0.000265401	0.000254806	0.000109885	0.000145504	0.000133895	0.0001438	0.000198446
SF3A2	0.000192981	0.000164298	0.000191968	0.000240617	8.67416e-05	0.000109536	0.000114676	0.000225697	0.000173311	0.000166647
SRSF2	0.000323875	0.000182244	0.000280323	0.000402731	0.000193375	0.000108961	0.00016823	0.000414837	0.000279901	0.000261608
FAM98C	0.000103979	0.000375805	0.00014305	0.000108148	7.26429e-05	0.000108805	0.000308462	0.00012013	0.000529473	0.000207833
CRNKL1	0.000202477	4.16798e-05	0.000133585	0.000230586	0.000223855	0.00010848	0.000128947	0.000175007	0.000171321	0.000157326
DUSP11	0.000458632	0.000109803	0.000358511	0.0006243	0.000439923	0.000108191	0.000213196	0.000412338	0.000480562	0.000356162
SREK1	0.000247031	9.23541e-05	0.000224926	0.000313148	0.000274878	0.000108182	0.00015855	0.000304349	0.000217095	0.000215613
HNRNPF	0.000620089	0.000436334	0.000498641	0.000499267	0.000338938	0.000108153	0.000253966	0.000532536	0.000556836	0.000427196
FAU	0.000111783	0.000474406	0.000104485	0.000163312	0.000429998	0.000108064	7.51425e-05	3.49013e-05	0.000153603	0.000183966
MRPL27	0.000166957	0.000194833	0.000228539	0.000216619	0.000396947	0.000107298	9.89691e-05	0.000108887	0.000151691	0.000185638
GPATCH8	0.000359127	0.000116968	0.000330939	0.000365934	0.000234193	0.000106942	0.00016531	0.000356829	0.000174304	0.000245616
RNASEK	0.000323309	0.000131244	0.000263484	0.000366701	0.000187138	0.000106932	0.000175841	0.000208914	0.000214085	0.000219739
RPL7L1	0.000122926	9.10162e-05	0.000140955	0.000149966	0.000156205	0.000106684	6.197e-05	0.000117824	7.34498e-05	0.000113444
MRPL14	0.000191852	0.000209315	0.000314636	0.000148765	0.000286888	0.00010664	0.000371353	0.000244297	0.000209899	0.000231516
ZC3H4	0.0004239	0.000189311	0.000306985	0.000321987	0.000129834	0.000106589	0.000101567	0.000311352	0.000228396	0.000235547
INTS6L	6.14611e-05	0.000166832	6.48329e-05	0.000102325	4.03866e-05	0.000106565	6.5496e-05	6.38485e-05	6.06348e-05	8.13757e-05
NOP56	0.000136689	0.000140119	0.000184309	0.000292664	0.000207472	0.000105896	0.000168692	0.000212243	0.000123447	0.000174614
RBM8A	0.000295131	0.000225827	0.000336477	0.00045956	0.000309089	0.000105729	0.000215344	0.000282768	0.000238993	0.000274324
SNRNP200	0.000266007	8.88212e-05	0.000237612	0.000323021	5.90409e-05	0.000105721	8.10769e-05	0.000256379	0.000141347	0.000173225
RSL24D1	0.000159639	0.000441313	0.000189884	0.000238778	0.000345256	0.000105701	0.000100668	0.000220064	0.000237703	0.000226556
EIF4E1B	1.20269e-06	7.70303e-07	6.32928e-06	3.19297e-07	1.44636e-06	0.000105672	8.81448e-07	7.35808e-07	0.000685984	8.92602e-05
EIF1AY	0.000547397	0.000222773	0.000203391	0.000198453	0.000139336	0.000105654	0.000234682	0.000152053	0.000178056	0.0002202
U2AF1	0.000309048	0.000117147	0.000208668	0.000363626	0.000322956	0.000105165	0.000201616	0.00024028	0.000283312	0.000239091
ATXN2	0.000369086	7.86401e-05	0.000279732	0.00041489	0.000272576	0.000105091	0.000115724	0.000302937	0.000272556	0.000245692
ACIN1	0.000457978	0.000171602	0.000501253	0.000750129	0.000302115	0.000104767	0.000137449	0.000557431	0.000329012	0.000367971
DHX9	0.000219844	0.000110856	0.000221922	0.000320841	0.000217436	0.000104683	0.00018083	0.000142271	0.000234589	0.000194808
XRCC6	0.000122991	7.3894e-05	0.000149407	0.000199876	0.000137852	0.000104671	0.000106442	0.0001209	0.000111031	0.00012523
HNRNPU	0.000247618	0.000227625	0.000317333	0.000392647	0.000237254	0.000104521	0.000207588	0.000321875	0.000204889	0.000251261
GTPBP2	0.000305497	0.000180149	0.000246891	0.000374837	0.000311119	0.000104167	0.000117977	0.000327308	0.000218637	0.000242954
ILF3	0.000273482	0.000185762	0.00029669	0.000341801	0.000213281	0.00010414	0.000180116	0.000291789	0.000219919	0.000234109
WDR4	0.000214614	0.000169047	0.000253006	0.000306449	0.000160703	0.000103936	0.000135031	0.000226957	0.000106895	0.000186293
RPUSD2	0.000295692	0.000124413	0.00034891	0.00034275	0.000220634	0.000103469	0.000142	0.000251228	0.000110007	0.000215456
SRSF11	0.000223219	0.00012767	0.000175225	0.000240595	0.000288488	0.000103313	8.71058e-05	0.000277267	0.000208073	0.000192328
EIF3M	0.000288116	0.0001062	0.000258327	0.000410779	0.000321853	0.000103143	0.000333495	0.000297178	0.000476898	0.000288443
ZC3H12C	0.000132989	8.64969e-05	0.000103155	0.00010345	0.000140332	0.000103049	7.87145e-05	0.000116086	8.67863e-05	0.000105673
DDX56	0.000395303	0.000132141	0.000350245	0.000521574	0.000233978	0.000103013	0.000226883	0.000185635	0.00016627	0.000257227
ZC3H18	0.000227719	5.98909e-05	0.000196743	0.000278241	0.00014295	0.000102628	4.99294e-05	0.0002193	9.21546e-05	0.000152173
DCP1A	0.000180865	7.28399e-05	0.000133525	0.000252635	9.21328e-05	0.000102484	6.9503e-05	0.000208323	0.000103739	0.000135116
TXNL4A	0.000271008	0.000400574	0.000256492	0.000332194	0.000172954	0.000101951	0.00029318	0.000171605	0.000193203	0.000243685
RPL9	0.000195764	0.00111413	0.000254746	0.000197218	0.000214835	0.000101711	0.000111761	0.000112595	0.000216107	0.000279875
SF3B4	0.000329526	0.000289754	0.000369567	0.000452938	0.000241555	0.000101634	0.000207544	0.000266983	0.000263295	0.000280311
LSM10	6.18412e-05	7.91687e-05	0.000207449	0.000274481	0.000107871	0.000101341	6.04437e-05	0.00012796	8.41351e-05	0.000122744
TRMT6	0.000235306	0.000159792	0.000253815	0.00039321	0.000280936	0.000101226	0.000163127	0.000263521	0.000202099	0.000228115
DZIP1L	0.000221853	0.000391726	0.00019689	0.000258193	0.000254691	0.000100828	0.000209642	0.000175804	0.000185232	0.000221651
PTGES3	0.000312558	0.00026019	0.000264517	0.000369622	0.000341634	0.000100746	0.000162059	0.000313435	0.00024632	0.000263454
RRP9	0.000216556	0.000104562	0.000200524	0.000310335	0.000137342	0.000100465	8.32747e-05	0.000228458	0.000138364	0.000168876
HNRNPH1	0.000204553	6.92712e-05	0.000170322	0.000205171	0.000107447	0.000100346	9.85733e-05	0.000240101	0.000172331	0.000152013
LONP1	0.000260384	0.000197262	0.000311838	0.000241883	0.000236446	0.000100054	0.000171445	0.000164248	9.94826e-05	0.000198116
MRPL9	0.000168965	0.000104869	0.000154836	0.000243061	0.000174835	9.95111e-05	0.000138461	8.94285e-05	0.000165449	0.000148824
METTL2A	0.000336951	0.000303719	0.000321693	0.000398332	0.000405003	9.95045e-05	0.000178943	0.000287405	0.000236922	0.000285386
RNASE4	0.00014172	0.000866142	0.000509436	0.00107954	7.29599e-05	9.93561e-05	0.000267513	0.000319598	5.33412e-05	0.000378845
TRNT1	0.00025945	0.000237822	0.000206664	0.000345438	0.000353232	9.92182e-05	0.000129104	0.000208997	0.000234905	0.000230537
TRA2A	0.000310999	0.000215818	0.000209824	0.000374842	0.000186212	9.88838e-05	0.000148228	0.000344826	0.000247169	0.000237422
ASCC1	3.26202e-05	4.79864e-05	7.58303e-05	0.00012115	9.81713e-05	9.87738e-05	6.22711e-05	9.51631e-05	5.40436e-05	7.62233e-05
CTU1	0.0002163	8.87373e-05	0.000232267	0.000365433	0.000250847	9.87394e-05	0.000133044	0.000166069	0.000141226	0.000188074
TARS3	0.000178393	0.0002445	0.000107739	0.000129717	8.32408e-05	9.86909e-05	8.82517e-05	6.02147e-05	0.000397279	0.000154225
FASTKD3	0.000158295	0.000102825	0.000118853	0.000144016	0.000188542	9.86493e-05	7.14249e-05	7.00117e-05	0.000140636	0.000121472
PRDX1	6.63227e-05	7.51272e-05	8.40266e-05	8.94363e-05	6.70486e-05	9.82543e-05	4.53607e-05	2.96879e-05	7.65215e-05	7.01984e-05
OAS3	7.85015e-05	0.000105626	0.0001219	0.000103416	8.28989e-05	9.81337e-05	7.27134e-05	0.000101898	7.40455e-05	9.32371e-05
ZNF346	0.000225664	8.10693e-05	0.000131113	0.000196436	8.64919e-05	9.78984e-05	0.000112308	0.000154624	0.0001183	0.000133767
KIN	0.000240259	0.000125958	0.000248273	0.000327623	0.000425472	9.74876e-05	9.81066e-05	0.000323745	0.000331146	0.000246452
SCAF4	0.000166113	7.83216e-05	0.000181265	0.000221546	5.65061e-05	9.73708e-05	6.07112e-05	0.000178189	7.53028e-05	0.000123925
LARP7	0.000212873	0.000263929	0.000291038	0.000438883	0.000460129	9.69469e-05	0.000122312	0.000259085	0.000481862	0.000291895
EXOSC7	0.00034405	0.000147107	0.000340718	0.000470418	0.000415265	9.66084e-05	0.000160611	0.000308594	0.000380405	0.000295975
SLIRP	0.000122975	0.00022797	0.000193272	0.000353372	0.000344829	9.63309e-05	0.000194469	0.000139569	0.000206344	0.000208792
LAS1L	0.000228154	0.000117935	0.000240168	0.000306128	0.000178871	9.57789e-05	0.00018097	0.000290363	0.000148102	0.000198497
CNOT6L	0.000304437	9.77512e-05	0.000150322	0.000249704	0.0001328	9.56298e-05	0.000138782	0.000240532	0.000174607	0.000176063
SIDT2	5.50228e-05	0.000106183	4.63817e-05	3.94637e-05	3.48449e-05	9.51246e-05	0.00025821	5.35096e-05	4.74804e-05	8.18023e-05
RBM7	0.000328636	0.000272237	0.000301366	0.000321494	0.000347796	9.48716e-05	0.000178218	0.000363583	0.000345535	0.000283749
POLR2F	8.58055e-05	5.19908e-05	9.25872e-05	0.000111397	0.000140515	9.47043e-05	6.47942e-05	9.23566e-05	7.85301e-05	9.02979e-05
LIN28B	1.00214e-05	6.38161e-06	6.07085e-06	3.85665e-06	9.27734e-06	9.45046e-05	5.32427e-06	3.47282e-06	1.06407e-05	1.66167e-05
CMSS1	9.59659e-05	6.67426e-05	9.66019e-05	0.000150952	0.000166646	9.43879e-05	0.00013723	0.000107426	8.61316e-05	0.000111343
UTP11	0.000193578	0.000265924	0.000247229	0.000301119	0.000372909	9.41802e-05	0.000237321	0.000307106	0.000288177	0.000256394
DDX23	0.000295294	7.58417e-05	0.000231954	0.000270567	0.000128828	9.41573e-05	8.71861e-05	0.000286307	0.000140438	0.000178952
KRR1	0.000146721	0.000116156	0.000124701	0.000164054	0.000188664	9.41219e-05	0.000110136	0.000163779	0.000150339	0.000139852
UNKL	8.27121e-05	0.000130718	6.5003e-05	9.72068e-05	4.93557e-05	9.39187e-05	0.000104804	9.5768e-05	0.000138957	9.53826e-05
NOC3L	0.000424294	0.000283695	0.000351959	0.000530457	0.000530418	9.39057e-05	0.00022064	0.000410168	0.000423488	0.000363225
NOL7	0.000126717	9.40857e-05	0.000138258	0.000291593	0.000305965	9.39048e-05	9.00126e-05	0.000106305	0.000162723	0.000156618
TBRG4	0.000117859	7.43673e-05	0.000131915	0.00022579	0.000105614	9.38922e-05	5.8781e-05	0.000100598	6.3494e-05	0.000108035
DHX8	0.000172887	8.01453e-05	0.00014281	0.000211684	7.45681e-05	9.37978e-05	5.13803e-05	0.000141694	8.79841e-05	0.000117439
RNASEH2C	0.000115178	0.000177649	9.15156e-05	0.000142778	8.92274e-05	9.37431e-05	6.30495e-05	0.000108225	9.91161e-05	0.000108942
TDRD3	0.000111292	5.81765e-05	4.37322e-05	6.15557e-05	8.8119e-05	9.36039e-05	0.000136595	3.70854e-05	5.39227e-05	7.60091e-05
ENOX2	9.55517e-05	0.000107193	0.000124997	0.000193556	0.000201945	9.35897e-05	0.000114964	0.000192326	0.00012607	0.00013891
NOVA2	0.000119699	8.71973e-05	7.6259e-05	7.86609e-05	8.48302e-05	9.35518e-05	9.54949e-05	6.59453e-05	0.000681277	0.000153657
PDCD4	0.000132466	0.000358234	0.000298942	0.00019559	0.000154387	9.28886e-05	0.000130452	0.00021782	0.000220145	0.000200103
USP39	0.000192993	6.65081e-05	0.000163608	0.000318576	9.59094e-05	9.2756e-05	5.6105e-05	0.000187195	0.000174006	0.00014974
DYNC1H1	0.000175102	0.000146657	0.000235089	0.00040163	0.000285928	9.27435e-05	0.000169572	0.000244391	0.00029192	0.000227003
FARSA	0.000145369	0.000184856	0.000193094	0.000174785	0.000118999	9.26119e-05	0.000129697	0.000141734	0.000120101	0.000144583
DDX17	0.000173188	0.000124211	0.000121335	0.000181002	7.77421e-05	9.23424e-05	0.000158791	0.000182091	0.000141644	0.00013915
MRPL55	0.000239793	9.47578e-05	0.00023784	0.000101254	0.000116504	9.21799e-05	0.000117418	9.91266e-05	0.000236821	0.000148411
RBM41	0.000150846	6.60453e-05	0.000115046	0.000202291	0.000240701	9.16312e-05	7.87031e-05	0.000174006	0.000142291	0.000140173
NOA1	0.000240083	7.08726e-05	0.000106001	0.000311354	0.00013609	9.14047e-05	0.000143561	0.000208008	0.00019895	0.000167369
SRSF7	0.000206062	0.000101085	0.000176467	0.000280547	0.000226916	9.1315e-05	8.02482e-05	0.000288733	0.000183576	0.000181661
SMAD2	0.000249561	0.000156986	0.000180457	0.000293936	0.000198119	9.13093e-05	8.03007e-05	0.000268375	0.000210764	0.000192201
TSNAX	0.000325739	0.000272627	0.000244583	0.00034277	0.000366175	9.12168e-05	0.000164474	0.000368549	0.00024025	0.000268487
PEG10	4.6298e-05	5.15297e-05	5.66098e-05	5.10636e-05	5.57413e-05	9.11815e-05	5.51417e-05	3.82698e-05	8.09884e-05	5.8536e-05
PUM3	0.000205331	0.000156061	0.00016956	0.000260797	0.000287766	9.09528e-05	0.000200288	7.87545e-05	0.000245578	0.000188343
SAFB2	0.000192517	0.00025469	0.000130841	0.000217461	5.34134e-05	9.08699e-05	0.000118144	6.5619e-05	0.000121489	0.000138338
SMG5	6.79177e-05	7.37937e-05	0.000124896	0.000149743	7.15017e-05	9.07278e-05	7.32029e-05	8.12602e-05	9.79971e-05	9.23378e-05
EIF5B	0.000262863	0.00028217	0.00033046	0.000423027	0.000503148	9.07144e-05	0.000266544	0.000402801	0.000317096	0.000319869
ESF1	0.000288969	0.000295341	0.000283366	0.000430757	0.000518444	9.05227e-05	0.000326037	0.000436272	0.000365192	0.000337211
DHX38	0.000221786	0.00015712	0.000212376	0.000307335	8.35374e-05	9.04611e-05	8.40195e-05	0.000225423	8.86672e-05	0.000163414
EIF4A3	0.000159838	0.00010137	0.000198862	0.000218521	0.000153934	8.96187e-05	0.000117	0.000131913	0.000152621	0.000147075
LSM11	7.53157e-05	0.000141581	5.78813e-05	0.000111956	9.60226e-05	8.94401e-05	7.7044e-05	0.000113176	0.000287067	0.000116609
MRPL18	0.000129565	8.90239e-05	0.000127362	0.000204026	0.000258086	8.92376e-05	7.52769e-05	0.00015088	0.0001311	0.000139395
RNH1	0.000278299	0.000161389	0.00031827	0.00038284	0.000217906	8.87537e-05	0.000125968	0.000271902	0.000227687	0.000230335
ZC3H11A	0.000301808	9.43333e-05	0.000231799	0.000324035	0.000318869	8.84825e-05	0.000108635	0.000336347	0.000216788	0.000224566
XPO4	0.000293844	0.000210693	0.00028644	0.000251039	0.000273478	8.75476e-05	0.000187636	0.000307616	0.000216929	0.000235025
MRTO4	0.000208336	0.000275432	0.000335456	0.000422381	0.000345871	8.74053e-05	0.000253309	0.00026411	0.000141283	0.000259287
PRPF8	0.000153348	0.000165408	0.000114632	0.000215924	6.30786e-05	8.73564e-05	4.82129e-05	5.38218e-05	7.59589e-05	0.000108638
MRPS26	0.000129966	7.74365e-05	9.65686e-05	6.05558e-05	0.000133902	8.71933e-05	4.71694e-05	5.47822e-05	9.56705e-05	8.70272e-05
RBM4B	0.000162001	7.88988e-05	0.000114393	0.000198075	0.000148724	8.71843e-05	7.15618e-05	0.000150261	0.000135928	0.000127447
PPWD1	0.000161158	0.000106475	0.000110346	0.000213333	0.000174068	8.68007e-05	5.91102e-05	0.000195387	0.000154354	0.000140115
RBM15B	0.000307328	0.000122241	0.000262315	0.000307709	0.000119831	8.673e-05	8.68524e-05	0.000233604	0.000273608	0.000200024
TSEN34	0.000109202	4.75565e-05	9.98956e-05	0.000113809	0.000125965	8.65711e-05	4.94383e-05	7.59646e-05	8.68009e-05	8.83559e-05
PUSL1	0.000235687	8.93965e-05	0.000250607	0.00034406	0.000230713	8.6404e-05	0.000111114	0.000209771	0.000128755	0.00018739
ADARB1	0.000154977	0.000173217	0.000191	0.000244206	0.000154337	8.62274e-05	0.000147253	0.000217346	0.000141987	0.000167839
BYSL	0.000139524	0.000152051	0.000189492	0.000194488	0.000143877	8.61282e-05	0.000146438	0.000184092	0.000124335	0.000151158
RRP1	0.000198218	0.000121241	0.000208542	0.000315676	0.000171049	8.60127e-05	0.000130687	0.000192999	8.11244e-05	0.000167283
MRPS30	0.000100267	0.00011312	0.000135541	0.000146513	0.000202195	8.57429e-05	9.25671e-05	8.27034e-05	6.76259e-05	0.000114031
MRPL13	0.000100595	0.000122481	0.000106692	0.000104744	0.000162794	8.56535e-05	9.64255e-05	7.47951e-05	0.000138718	0.000110322
TGS1	0.000240009	0.000142925	0.000197496	0.000213252	0.000250888	8.56462e-05	8.98753e-05	0.000192589	0.00017365	0.000176259
PHF5A	0.000129621	5.79924e-05	0.000107057	0.000190912	0.000104353	8.55879e-05	4.79254e-05	0.000151262	0.000116907	0.00011018
NOP9	0.000201692	9.64023e-05	0.000192976	0.000232976	0.000113885	8.53482e-05	8.76025e-05	0.000230907	8.5569e-05	0.000147484
EXOSC6	0.000109018	4.55129e-05	6.5425e-05	0.000137088	7.8708e-05	8.52855e-05	3.14089e-05	7.98625e-05	0.00018531	9.08465e-05
RPS27	0.000106043	0.00045732	0.000211489	0.000104186	0.000479493	8.48615e-05	0.000126927	5.7253e-05	0.000211873	0.000204383
TRMT10C	0.000267213	0.000265213	0.000330121	0.000325206	0.000473983	8.48501e-05	0.000260551	0.000203957	0.00031462	0.000280635
DENR	0.000115395	0.000121688	9.56799e-05	0.000138999	0.000133932	8.47045e-05	9.37666e-05	0.000121443	0.000108568	0.000112686
APTX	0.000437964	0.000241362	0.000355881	0.000361117	0.000404223	8.38079e-05	0.000167375	0.000329011	0.000236604	0.000290816
PABPC1L	9.25492e-05	8.6123e-05	0.000103434	0.000122529	8.0932e-05	8.35428e-05	0.000112221	9.54659e-05	7.07969e-05	9.41771e-05
MARF1	0.000233079	0.000528179	0.000201852	0.000326813	0.000305283	8.32363e-05	0.000310451	0.000212346	0.000480479	0.000297969
LSM4	0.000241397	0.000237992	0.000239753	0.000336028	0.00024508	8.30887e-05	0.000156678	0.000181746	0.000131002	0.000205863
TFB2M	0.000195724	0.000221462	0.000167554	9.14204e-05	0.000255653	8.25561e-05	0.000170105	0.000152351	0.000270321	0.000178572
DHX15	0.00012135	6.35523e-05	9.40939e-05	0.00018478	0.000149959	8.19133e-05	6.92927e-05	0.000129698	0.000136894	0.000114615
IARS2	0.000217069	0.00014985	0.00016908	0.000196073	0.000264572	8.16726e-05	0.000172213	0.000173829	0.000238531	0.000184766
SF3B5	0.000252691	0.000234615	0.000234055	0.000289227	0.000183754	8.13492e-05	8.73925e-05	9.85691e-05	0.000215428	0.000186342
RALY	0.000234077	9.25843e-05	0.00023241	0.000474517	7.98117e-05	8.13005e-05	5.67109e-05	0.000197508	0.000183278	0.000181355
CSTF2	0.000248817	0.00024647	0.000295446	0.000286474	0.000245837	8.10495e-05	0.000246781	0.000300394	0.000164485	0.000235084
MRPL41	0.000293894	5.72546e-05	0.000145463	8.92009e-05	0.000178468	8.08935e-05	6.28603e-05	6.23174e-05	0.0001755	0.000127317
PRPF40A	0.000350884	0.000340414	0.000309282	0.000317431	0.000379485	8.08806e-05	0.000273873	0.000349254	0.000352037	0.000305949
MAGOH	0.000309462	0.000112983	0.000207151	0.000358167	0.000202558	8.04089e-05	0.000107447	0.000191273	0.000311037	0.000208943
MTERF4	0.000308114	8.1228e-05	0.000273295	0.000369803	0.000192188	8.03703e-05	0.000148201	0.000251488	0.000138191	0.000204764
MRPL40	8.17343e-05	0.000107841	0.00014071	5.91164e-05	0.000189901	8.02787e-05	0.000125586	7.63548e-05	0.000196529	0.000117561
VARS2	0.00029746	0.000101501	0.000235786	0.000225679	0.000109103	8.0188e-05	9.02639e-05	0.000158142	0.000158752	0.000161875
SARS2	0.000178198	0.000105029	0.000141399	0.000198392	8.55613e-05	7.91065e-05	0.000142003	0.000145158	9.1513e-05	0.000129596
AZGP1	4.02494e-05	8.20771e-06	9.93707e-05	0.00179299	2.37491e-06	7.90773e-05	1.45286e-05	0.000228987	1.87387e-05	0.000253836
MRPS16	0.000229727	0.000329375	0.000306585	0.000242832	0.000256842	7.90297e-05	0.000176684	8.83468e-05	0.000226159	0.000215065
PINX1	0.000279898	0.000113521	0.00025282	0.00036821	0.000305634	7.89828e-05	0.000237937	0.000264202	0.000213451	0.000234962
GATB	0.000888044	0.000312557	0.000243895	0.000247317	0.000269062	7.86257e-05	0.000205617	0.000118684	0.000394355	0.000306462
ZRSR2P1	0.000316077	0.000248639	0.000183905	9.23834e-05	0.000185553	7.84849e-05	0.000129141	0.000213454	0.00039179	0.000204381
TSEN2	0.000154799	0.000171765	0.00017539	0.000220741	0.000229049	7.84743e-05	0.000128347	0.00017117	9.8399e-05	0.000158682
THUMPD1	0.00020199	0.000187878	0.000119801	0.000237577	0.000236257	7.84447e-05	9.27196e-05	0.000124428	0.000154925	0.000159335
PATL2	0.000277881	3.52606e-05	7.18152e-05	2.32785e-05	0.00037511	7.82983e-05	0.00036157	1.71057e-05	3.63876e-05	0.000141856
KHSRP	0.000380957	0.000205174	0.000422183	0.000429767	0.0002202	7.81571e-05	0.000216842	0.000336426	0.000136883	0.000269621
DDX46	0.000171703	7.57692e-05	0.000113917	0.00025573	0.00019757	7.80626e-05	7.7626e-05	0.000168408	0.000144234	0.000142558
AARS2	9.5204e-05	4.63667e-05	9.4167e-05	0.000183307	8.90793e-05	7.78585e-05	5.89359e-05	9.50345e-05	5.34453e-05	8.81554e-05
MRM1	0.000168497	0.000104505	0.000157033	0.000275852	0.000116498	7.71672e-05	0.000158142	0.000132648	0.000108584	0.000144325
KHDC1	7.67876e-05	4.33697e-05	7.94022e-05	0.000105773	5.30915e-05	7.70915e-05	6.08202e-05	0.000108893	0.00020802	9.03609e-05
CNOT8	0.000163802	5.99749e-05	0.00012189	0.000231482	8.22028e-05	7.69487e-05	0.000338016	0.000162504	0.000118122	0.000150549
RO60	0.000334966	0.000203347	0.000244333	0.000354636	0.00043208	7.67816e-05	0.000147921	0.000346279	0.000241019	0.000264596
ZNFX1	0.000150647	7.39625e-05	0.000145353	0.000188145	7.21215e-05	7.66213e-05	8.66954e-05	0.000141344	7.05828e-05	0.000111719
CWC22	0.000162786	4.32507e-05	0.000105062	0.000166734	0.000215579	7.65481e-05	4.96059e-05	0.000165365	0.000134112	0.000124338
UBAP2L	0.000261113	0.00015446	0.000248267	0.000292941	0.000210159	7.57516e-05	0.000147243	0.000261077	0.000139521	0.000198948
EIF2B1	0.000314652	0.000127923	0.000223356	0.000366652	0.000211313	7.57476e-05	7.20782e-05	0.000274362	0.000220862	0.000209661
CLK2	0.000154393	9.47566e-05	0.000107204	0.000147939	8.19069e-05	7.57042e-05	0.000102638	0.00014522	9.22707e-05	0.000111337
N4BP1	0.000150428	0.000108198	0.000174119	0.000240562	0.000197829	7.55592e-05	0.000161929	0.00026672	0.000149319	0.000169407
POLDIP3	0.000260443	0.000197257	0.000175552	0.000264646	0.000121461	7.54887e-05	0.000108658	0.000192161	0.000209417	0.000178343
RPS19BP1	0.000209329	0.000197167	0.000161125	0.000409016	0.000110979	7.54819e-05	0.000197433	0.000180394	0.000187029	0.000191995
ILF2	0.000162448	0.000161863	0.000203006	0.000216016	0.000160892	7.53902e-05	0.000143609	0.000129717	0.00018374	0.000159631
TENT2	0.000207727	0.000121078	0.00011807	0.00019849	0.00020183	7.53488e-05	0.000110313	0.000209482	0.000199416	0.000160195
RNASEH2A	0.000159226	0.000173209	0.000161029	0.000161766	0.000133879	7.49245e-05	0.000145691	0.000136035	0.000138188	0.000142661
NOP53	0.000175575	0.00193191	0.000490007	0.00012205	0.00123138	7.46919e-05	0.000260152	9.91372e-05	0.000186392	0.000507922
RCL1	0.000126767	8.89022e-05	0.000142498	0.000650499	0.000116581	7.4549e-05	8.74745e-05	0.000131386	0.000131442	0.000172233
RUVBL1	0.000239877	0.000246019	0.000306476	0.000406692	0.000225648	7.41451e-05	0.00023416	0.000298506	0.000233228	0.000251639
MRPL2	0.00011528	5.35847e-05	0.000122093	4.69363e-05	0.00012349	7.40363e-05	7.05327e-05	5.7845e-05	7.36008e-05	8.19331e-05
MRPS11	0.00022248	0.000328925	0.000304978	0.000266877	0.000319057	7.38842e-05	0.000265466	0.000107859	0.000127371	0.0002241
RBM45	0.000431201	0.000346982	0.000253901	0.000448803	0.000231011	7.36409e-05	9.38622e-05	0.000327291	0.000374417	0.00028679
GTPBP1	0.00026768	0.000234011	0.000216968	0.000330405	0.000128916	7.35338e-05	0.000171031	0.000263049	0.000356139	0.000226859
HBS1L	8.75648e-05	7.29282e-05	7.82893e-05	9.24058e-05	0.000122179	7.3381e-05	8.77026e-05	0.000121175	6.55926e-05	8.90242e-05
WDR46	0.000187674	0.000140975	0.000243073	0.000277298	0.000168013	7.32753e-05	0.000248153	0.000211868	0.000174172	0.000191611
GNL2	0.000191994	0.000116959	0.00015949	0.000245444	0.000262147	7.2673e-05	0.000109141	0.000151022	0.000247411	0.00017292
ANGEL2	0.000213188	6.05623e-05	0.000163742	0.00019849	0.000181162	7.26117e-05	6.61803e-05	0.000220339	0.000102225	0.000142056
NSRP1	0.000199594	0.000100517	0.000159603	0.000324871	0.000291969	7.26061e-05	7.46362e-05	0.000230898	0.000231323	0.000187335
CPSF7	0.00018415	8.15755e-05	0.00015828	0.000227587	7.51767e-05	7.24591e-05	9.7698e-05	0.000231718	0.000162682	0.000143481
TRMT13	0.000226913	0.000116393	0.000255706	0.00032616	0.000354311	7.23032e-05	8.72658e-05	0.000280435	0.000197224	0.000212968
HEATR1	0.000190435	0.000187864	0.000209992	0.000228341	0.000210666	7.14799e-05	0.000215073	0.000241003	0.000168809	0.000191518
CSDE1	0.000145596	6.53716e-05	0.000141256	0.000245807	0.000291669	7.11413e-05	0.000111945	0.000287251	0.000177453	0.000170832
PNN	0.000178733	8.81832e-05	0.000145576	0.00017877	0.000158138	7.10334e-05	0.000109429	0.000207546	0.000129885	0.00014081
RPP14	7.44221e-05	0.000110057	9.77585e-05	0.000194027	0.000142678	7.09576e-05	6.23106e-05	0.000123487	8.17167e-05	0.000106379
PARP1	0.000148596	0.000132065	0.000150933	0.000195781	0.000101408	7.04493e-05	0.000126493	0.000143536	7.89987e-05	0.000127585
RBM33	0.000151108	7.376e-05	0.000110347	0.000139672	6.18229e-05	7.02175e-05	4.90917e-05	0.000106152	7.55336e-05	9.30783e-05
TCERG1	0.000115721	7.74156e-05	9.70226e-05	0.000155174	0.000156656	6.98399e-05	8.73277e-05	0.000141284	8.97582e-05	0.000110022
PABPN1	0.000196449	0.000107541	0.000181616	0.000259775	0.000128373	6.9826e-05	0.000108961	0.000188432	0.000109431	0.000150045
CTIF	0.000116914	7.20404e-05	0.000104356	0.000121168	0.000123655	6.97826e-05	8.30302e-05	8.77159e-05	0.000545017	0.000147075
ZRANB2	0.000174646	0.000131515	0.000219139	0.000245823	0.00031334	6.95219e-05	7.41785e-05	0.000290672	0.000207691	0.000191836
CTU2	0.000253612	0.000169769	0.000265245	0.000301414	0.000259601	6.92484e-05	0.000153404	0.000289207	8.64391e-05	0.000205326
REPIN1	6.29794e-05	4.41926e-05	7.73753e-05	9.64504e-05	5.38046e-05	6.86065e-05	4.56046e-05	5.24181e-05	5.0952e-05	6.13759e-05
NUDT16L1	0.000104006	0.000138526	0.000169747	0.000245463	6.71099e-05	6.86004e-05	0.00012402	9.87078e-05	0.000258074	0.000141584
EIF2AK3	8.98532e-05	5.4549e-05	5.8357e-05	9.26224e-05	6.95826e-05	6.85886e-05	6.75795e-05	8.66239e-05	5.12413e-05	7.09997e-05
DDX31	0.000312024	0.000136448	0.000326929	0.000436029	0.000246976	6.85526e-05	0.000133306	0.000227574	0.000193327	0.000231241
EIF3H	0.00017913	0.000175259	0.000116275	0.000222228	0.000160579	6.84692e-05	0.000114651	0.000208211	0.000236993	0.000164644
POLR2J	0.000161204	0.000128123	0.000237057	0.000248758	0.000184917	6.83073e-05	0.000140343	0.000178056	0.000300161	0.000182992
ATXN1	8.87236e-05	7.46822e-05	8.08818e-05	0.00013174	5.3795e-05	6.82142e-05	0.000163266	0.000130449	0.000202059	0.000110423
MRM2	0.000133853	5.90383e-05	0.000135255	0.000201492	9.68413e-05	6.82073e-05	8.90149e-05	9.77818e-05	7.1831e-05	0.000105924
NOL8	0.000303552	0.000113142	0.000208814	0.000351495	0.000378356	6.81621e-05	9.66089e-05	0.000293362	0.000228489	0.000226887
CARS2	0.000293676	0.000100434	0.000217691	0.0002816	0.000220175	6.80412e-05	0.000107737	0.000346387	0.000194044	0.00020331
SMN1	0.000217048	8.5851e-05	0.000183452	0.000249733	0.000354838	6.78968e-05	0.000137016	0.000287404	0.00017799	0.000195692
POP4	0.000117689	0.000140414	0.000128431	0.000137061	0.000144238	6.78101e-05	6.82474e-05	6.01077e-05	0.000110831	0.000108314
DCP2	0.000109245	8.05134e-05	7.92948e-05	0.00012743	4.9409e-05	6.7617e-05	4.85455e-05	8.76791e-05	9.03906e-05	8.2236e-05
RNMT	0.000103796	0.000117545	0.000114316	0.000180651	0.000152278	6.75839e-05	6.5723e-05	0.000136926	0.00012593	0.000118306
SCAF8	0.00047066	0.000127578	0.000266309	0.00032443	0.000272084	6.73342e-05	0.000116186	0.000382624	0.000258037	0.000253916
LSM6	0.000208354	7.38581e-05	0.000135692	0.000198386	0.000122355	6.7333e-05	0.00010633	0.000165376	0.000228413	0.000145122
MRPS21	0.000157327	0.000128232	0.000136854	0.000278582	0.000231651	6.66949e-05	9.92994e-05	8.45558e-05	6.19573e-05	0.00013835
EXO1	0.00012238	0.00015818	0.000127278	0.000141962	0.000125445	6.66856e-05	0.000161253	0.000127205	0.000108059	0.000126494
DDX58	5.41418e-05	6.36245e-05	6.92038e-05	7.10441e-05	7.66024e-05	6.65181e-05	6.41296e-05	6.97403e-05	7.78257e-05	6.80923e-05
AGO2	0.000108466	5.97498e-05	0.000123188	0.000153227	0.000109446	6.61752e-05	5.36439e-05	0.000142858	5.94693e-05	9.73582e-05
FMR1	0.000144713	0.000182412	0.000178681	8.74258e-05	0.00016411	6.55423e-05	9.40744e-05	6.52734e-05	0.000109238	0.000121275
RBM28	0.000127077	0.000110475	0.000191846	0.000311653	0.000206713	6.54367e-05	0.000188898	0.000235611	0.000156427	0.000177126
MRPS24	0.000108505	7.80562e-05	0.000155826	0.000129523	0.000160002	6.49916e-05	0.00014414	7.62378e-05	0.000161428	0.000119857
PPIL4	0.000188648	6.77757e-05	0.000141136	0.000222754	0.000251613	6.48481e-05	9.79067e-05	0.000229045	0.000182028	0.000160639
ABT1	0.000184129	5.21231e-05	0.00015698	0.000245398	8.87586e-05	6.46441e-05	4.20719e-05	0.0001739	0.000162171	0.00013002
ASH1L	0.000116892	0.00010459	9.01833e-05	0.000126955	5.85137e-05	6.43765e-05	7.05319e-05	0.000118597	0.000207991	0.000106515
HNRNPA0	0.000135946	4.75483e-05	0.000122735	0.000196516	4.66161e-05	6.42622e-05	5.31677e-05	0.000161476	0.000128658	0.000106325
ZC3H15	0.000204246	0.00012779	0.000149492	0.000235762	0.00030582	6.38658e-05	0.000149944	0.000219877	0.000197809	0.000183845
CCNT2	0.0001463	8.45508e-05	0.000124096	0.000194677	0.000222071	6.37607e-05	0.000121755	0.000197987	0.000138979	0.000143797
SMAD9	6.14693e-05	5.80738e-05	7.53939e-05	3.56031e-05	4.62962e-05	6.37475e-05	4.59287e-05	4.10201e-05	5.7913e-05	5.39384e-05
DGCR8	8.78918e-05	3.60122e-05	8.42107e-05	0.000106257	4.67605e-05	6.31688e-05	3.51845e-05	8.6216e-05	5.76024e-05	6.70338e-05
RNASEL	0.000146612	0.00032964	0.000194289	0.000195555	0.000141851	6.24115e-05	0.000444947	0.000125859	0.000174938	0.000201789
SART1	0.00030118	0.000263511	0.000209081	0.000398775	8.1149e-05	6.23481e-05	9.03168e-05	0.000234194	8.11381e-05	0.000191299
RNASEH2B	3.79657e-05	5.3429e-05	4.85729e-05	4.97733e-05	2.85017e-05	6.21875e-05	2.88877e-05	3.75163e-05	3.83918e-05	4.28029e-05
TTF2	0.000221661	0.000203029	0.000232706	0.000324125	0.000166561	6.21002e-05	0.000203669	0.000247948	0.000208862	0.000207851
SF3A3	0.000376556	0.000329906	0.000409161	0.000465038	0.000288925	6.17933e-05	0.000239474	0.000319517	0.000242352	0.000303636
UTP23	0.000196589	7.25468e-05	0.000157434	0.000212194	0.000262584	6.1644e-05	7.50033e-05	0.000253083	7.33079e-05	0.000151598
ZNF385A	5.21518e-05	4.87583e-05	6.59386e-05	9.8165e-05	8.11719e-05	6.14667e-05	9.70046e-05	5.2626e-05	0.000358513	0.000101755
AKAP8	0.000173302	0.000174492	0.000145633	0.000262428	7.0821e-05	6.14376e-05	6.19919e-05	0.0001374	6.60805e-05	0.000128176
LCMT2	0.000111256	6.46982e-05	0.000150627	0.000166615	8.97903e-05	6.12646e-05	9.15671e-05	7.1923e-05	0.000124501	0.000103583
YTHDF1	0.000296949	0.000128527	0.000309411	0.00041189	0.000198244	6.12496e-05	9.36096e-05	0.000273653	0.000105527	0.000208784
RRP8	0.000160466	0.000197957	0.000171762	0.000241671	0.000211009	6.01279e-05	0.000114194	0.000174299	0.000120745	0.000161359
SAFB	0.000213817	7.60415e-05	0.000213029	0.000257683	9.1882e-05	6.0116e-05	9.42854e-05	0.000200857	0.000139153	0.000149652
ERN1	0.000106438	0.000135707	5.01843e-05	3.94932e-05	8.87201e-05	6.00126e-05	0.000177029	8.02884e-05	9.4205e-05	9.24531e-05
NXF1	0.000161684	0.000177171	0.00011099	0.000163684	4.86546e-05	5.99855e-05	0.000128892	0.000128024	7.56768e-05	0.000117196
INTS3	0.000218488	7.99359e-05	0.000156276	0.000267389	0.000213145	5.99302e-05	0.000170554	9.30009e-05	0.000121242	0.000153329
MRPL16	8.91487e-05	0.000125785	0.000125889	0.000116099	0.000243005	5.97534e-05	8.61691e-05	0.000107595	0.000173367	0.000125201
BICC1	0.000131115	9.68438e-05	9.22239e-05	0.000102042	8.92504e-05	5.86763e-05	8.25821e-05	0.000115815	0.000107342	9.73212e-05
CNOT6	0.000138273	9.44572e-05	0.000110815	0.000163382	8.30582e-05	5.8581e-05	6.10777e-05	0.000105681	9.27787e-05	0.0001009
FYTTD1	0.000189672	0.000199438	0.000184763	0.000267829	0.00031632	5.84647e-05	0.000130721	0.000295052	0.000201639	0.000204878
CDC40	0.000207773	9.43222e-05	0.000116239	0.000150821	0.000231937	5.82867e-05	7.77436e-05	0.000166011	0.00011767	0.000135645
RPF2	0.000283278	0.000247228	0.00022933	0.000362786	0.000394955	5.81342e-05	0.000242728	0.000321551	0.00035713	0.000277458
HELZ2	5.20631e-05	5.09595e-05	6.62044e-05	7.20275e-05	3.39512e-05	5.79943e-05	5.02026e-05	5.95001e-05	5.9045e-05	5.5772e-05
NUFIP1	0.000190429	0.000149754	0.00017939	0.000229363	0.000235505	5.76987e-05	0.000174068	0.000182417	0.000168234	0.000174096
NANOS1	0.000113131	6.28104e-05	7.34613e-05	0.000101339	8.06009e-05	5.74642e-05	7.82537e-05	6.8103e-05	0.000103857	8.21134e-05
DDX51	0.000151382	8.17705e-05	0.000157013	0.000227171	5.79502e-05	5.71925e-05	0.000125338	0.00017106	0.000153196	0.000131341
SNRNP35	0.000142543	7.07152e-05	0.000126112	0.000199504	0.000100024	5.67995e-05	0.000140686	5.68197e-05	8.76493e-05	0.000108984
JAKMIP1	8.21638e-06	6.29559e-06	2.32649e-05	1.94921e-06	2.86075e-05	5.57743e-05	2.56684e-05	4.82265e-06	0.000736406	9.90006e-05
PARN	0.000335982	0.00013502	0.00023797	0.000414707	0.000106846	5.54825e-05	0.000131727	0.000323825	0.000199491	0.000215672
SART3	0.000189328	0.00022366	0.000170121	0.000276447	7.34496e-05	5.52645e-05	5.23184e-05	0.000184482	8.83462e-05	0.000145935
TENT5A	6.88541e-05	9.83443e-05	7.9457e-05	6.8844e-05	8.31253e-05	5.52272e-05	8.0601e-05	7.2681e-05	7.01419e-05	7.52529e-05
MRPS18A	0.000125815	7.37323e-05	0.000106098	0.000165846	0.000175351	5.5012e-05	5.03629e-05	4.95407e-05	9.40395e-05	9.95332e-05
INTS2	0.000214864	9.26819e-05	0.00016542	0.000219908	0.000222049	5.49289e-05	0.000100103	0.000235317	0.000121918	0.000158577
FASTK	0.000127375	5.652e-05	0.000128099	0.000168177	0.000100968	5.47596e-05	0.000109773	6.61334e-05	8.19786e-05	9.93093e-05
CMTR2	0.000263848	0.000156511	0.000223236	0.000252584	0.000235387	5.40368e-05	8.50314e-05	0.000252952	0.000267668	0.000199028
MEX3A	0.000125919	8.57395e-05	0.000125915	0.000134651	0.000106461	5.39219e-05	0.000124521	0.000135654	0.000322869	0.000135073
NOC2L	0.000141741	0.000129775	0.00019657	0.000218831	0.000150847	5.38899e-05	0.000108727	0.000173456	7.78466e-05	0.000139076
SLC4A1AP	2.4927e-05	1.63926e-05	2.55915e-05	4.13367e-05	3.36945e-05	5.3783e-05	1.08116e-05	2.88779e-05	1.19263e-05	2.74823e-05
ELAVL4	1.88125e-05	1.63251e-06	1.32385e-05	3.68798e-06	3.76253e-06	5.37572e-05	3.10767e-06	4.44417e-06	0.000127299	2.55269e-05
RNASET2	0.000107758	0.000169099	0.000168797	7.19834e-05	0.000552645	5.32287e-05	0.000325668	0.000121258	0.000102273	0.000185857
RBM39	9.20043e-05	8.49752e-05	8.92066e-05	9.44022e-05	9.0875e-05	5.23966e-05	4.7411e-05	0.000114562	7.4123e-05	8.22173e-05
R3HDM1	0.00029986	0.000183405	0.000255225	0.000324189	0.000204354	5.15868e-05	0.000263362	0.00031728	0.000493616	0.000265875
DDX27	0.000205162	7.45796e-05	0.000172615	0.00028865	0.000115259	5.15765e-05	9.23307e-05	0.0002045	0.000169212	0.000152654
PIH1D1	0.000216026	8.82455e-05	0.000124021	0.000237957	6.493e-05	5.13676e-05	7.69332e-05	9.04207e-05	9.12497e-05	0.000115683
RNPS1	0.000215649	6.77339e-05	0.000202159	0.000293963	7.26175e-05	5.08413e-05	9.93792e-05	0.000219441	0.000153238	0.00015278
APOBEC3H	2.2975e-05	1.39136e-05	1.92686e-05	1.65832e-05	8.66166e-05	5.03995e-05	8.62113e-05	1.51594e-05	1.84808e-05	3.66231e-05
MRPS17	0.000149261	0.000127817	0.00018288	0.000275402	0.000253546	5.0347e-05	0.000103221	0.000142654	8.73602e-05	0.000152499
INTS4	0.000183983	4.83225e-05	0.000128038	0.000212363	4.61034e-05	5.02599e-05	6.65619e-05	0.000157163	0.000139156	0.000114661
CNOT3	8.43449e-05	1.62126e-05	7.33963e-05	9.96675e-05	2.37072e-05	5.01818e-05	1.95397e-05	7.71666e-05	2.7103e-05	5.23688e-05
SAMD4B	8.17985e-05	6.12438e-05	6.7402e-05	0.000105499	6.74849e-05	4.99964e-05	1.86057e-05	6.20526e-05	9.74232e-05	6.79451e-05
RPL3L	0.000130878	7.17734e-07	8.21308e-07	3.70501e-07	9.32734e-07	4.98776e-05	4.40722e-07	3.05588e-07	1.22449e-06	2.06187e-05
ALKBH8	9.31122e-05	4.72915e-05	7.48824e-05	0.000109132	0.00011558	4.97569e-05	2.71284e-05	0.000108423	8.06772e-05	7.84427e-05
BARD1	0.000101465	4.99416e-05	8.85886e-05	0.000133524	0.000100611	4.9596e-05	6.06107e-05	0.000104985	6.98767e-05	8.43552e-05
SUPT4H1	0.000151871	4.45189e-05	9.934e-05	0.00015248	9.70304e-05	4.95623e-05	4.72001e-05	8.0038e-05	0.00010021	9.13611e-05
TRMT61B	6.08803e-05	0.000107338	7.98498e-05	0.000140204	0.000168284	4.89839e-05	4.9575e-05	7.17825e-05	8.24677e-05	8.99295e-05
TOP3B	0.000147601	7.46927e-05	0.000151207	0.000205526	7.37709e-05	4.85507e-05	6.30161e-05	0.000175271	6.83804e-05	0.000112002
WARS2	0.000145049	7.38416e-05	9.97732e-05	0.000156309	0.000146724	4.85102e-05	7.74142e-05	6.52749e-05	0.000190938	0.000111537
URB1	0.000121839	5.30923e-05	0.000145995	0.000152511	0.000131558	4.75494e-05	0.000102886	0.000133659	5.37e-05	0.000104754
MSI2	5.73379e-05	3.68741e-05	5.78751e-05	6.77721e-05	3.93139e-05	4.74882e-05	4.92136e-05	3.75032e-05	4.75998e-05	4.89975e-05
CNP	3.99357e-05	2.82871e-05	3.78088e-05	5.68987e-05	2.73471e-05	4.73554e-05	4.06607e-05	2.09057e-05	0.000505774	8.94414e-05
SCAF1	0.00027324	7.06262e-05	0.000298234	0.000373899	0.000137171	4.67895e-05	0.0001196	0.000325551	0.000459924	0.000233893
UBA52	0.000148711	8.36735e-05	9.92788e-05	0.000186997	0.000200214	4.67812e-05	9.56646e-05	8.34066e-05	0.000202984	0.000127523
NOL9	0.000155752	6.23359e-05	0.00014081	0.000214335	8.86678e-05	4.59267e-05	5.81022e-05	0.000146073	7.76953e-05	0.000109966
HNRNPA1L2	0.000157291	9.67639e-05	0.000115365	0.000186041	7.07084e-05	4.55086e-05	7.78552e-05	0.000144822	0.000117157	0.00011239
C12orf65	5.3911e-05	5.06847e-05	3.86446e-05	5.95404e-05	5.09544e-05	4.53475e-05	1.59361e-05	3.97479e-05	2.63341e-05	4.23445e-05
CSTF3	0.000229911	0.000169149	0.000193898	0.000218897	0.00023608	4.5087e-05	0.000187573	0.00019026	0.000102487	0.000174816
SETD1B	0.000125472	8.8051e-05	9.36985e-05	0.0001539	3.99817e-05	4.50672e-05	5.05855e-05	0.000133741	0.000211311	0.000104645
SNRPN	0.00014156	8.23646e-05	3.31094e-05	4.53822e-05	2.37566e-05	4.48848e-05	3.14436e-05	7.14873e-05	0.000415676	9.88515e-05
MRPS6	5.97173e-05	6.36727e-05	7.01321e-05	5.83755e-05	6.41633e-05	4.46272e-05	5.65943e-05	0.000147818	6.22792e-05	6.97088e-05
DDX55	0.00015143	6.06297e-05	0.000119545	0.000231435	0.000166212	4.44698e-05	5.93515e-05	0.000162424	8.45524e-05	0.000120005
CNOT9	0.00019375	0.000156078	0.000214312	0.000273763	0.000115309	4.43756e-05	0.000134273	0.000276158	0.000145575	0.000172621
METTL1	8.94656e-05	6.98112e-05	8.86993e-05	0.000103832	9.40973e-05	4.42458e-05	3.92455e-05	4.35294e-05	0.000107903	7.56477e-05
WDR3	0.000124353	0.000110538	0.000130409	0.000118022	0.000126747	4.42453e-05	0.000101472	0.000139004	0.000100363	0.000110573
CNBP	0.000175118	0.000933179	0.000337772	0.000111897	0.000203293	4.37072e-05	0.000297292	0.000263447	0.000309724	0.00029727
DDX60	7.03569e-05	9.09577e-05	8.07631e-05	8.01793e-05	0.00010683	4.36396e-05	0.000112945	6.25043e-05	0.000142885	8.78956e-05
PPARGC1B	5.23346e-05	5.70296e-05	6.785e-05	7.587e-05	4.39075e-05	4.30473e-05	0.000186941	4.19993e-05	0.000155843	8.05359e-05
CSTF2T	0.000218034	0.00013221	0.000166794	0.000255137	0.000142173	4.304e-05	7.15092e-05	0.000182801	0.000133733	0.000149492
CELF5	2.20674e-06	4.59745e-06	2.41869e-06	1.35848e-06	1.46418e-06	4.27923e-05	1.68298e-06	7.38839e-07	0.000429957	5.41352e-05
SMG1	6.48009e-05	2.54645e-05	5.48987e-05	8.3547e-05	3.92961e-05	4.27199e-05	3.58291e-05	7.29299e-05	5.47012e-05	5.26875e-05
APOBEC2	0.00103337	3.51242e-06	5.23812e-05	4.72741e-07	1.66091e-06	4.26821e-05	2.42105e-06	2.39879e-06	3.11218e-06	0.00012689
SAMHD1	0.000263102	6.56621e-05	0.000233039	6.27306e-05	8.14724e-05	4.26763e-05	0.000350085	4.25333e-05	4.12136e-05	0.00013139
ZNF768	0.000101019	0.000122877	0.000124665	0.00014928	0.00018651	4.24954e-05	5.26103e-05	0.000109272	9.60556e-05	0.000109421
PPAN	0.000134898	6.59296e-05	0.000141341	0.00018338	8.26889e-05	4.24632e-05	6.76221e-05	0.000136373	6.73376e-05	0.000102448
STAU2	7.72717e-05	9.85652e-05	7.8216e-05	0.000115684	0.000145535	4.24231e-05	6.64244e-05	9.96019e-05	0.000211531	0.000103917
TRIM71	7.464e-07	4.96003e-07	6.56104e-07	8.15536e-07	9.458e-07	4.23778e-05	2.37836e-05	2.55025e-06	5.77658e-06	8.68312e-06
PABPC4L	3.55408e-05	4.64666e-05	4.194e-05	4.98471e-05	4.89332e-05	4.19403e-05	4.61968e-05	4.5591e-05	5.09522e-05	4.52676e-05
POLR2J3	9.17216e-05	6.37985e-05	7.91023e-05	0.000108831	7.15279e-05	4.17952e-05	5.47515e-05	7.79457e-05	6.20822e-05	7.23951e-05
MKRN3	2.20787e-05	1.71993e-05	1.85319e-05	2.85438e-05	1.88362e-05	4.11234e-05	1.30558e-05	1.50756e-05	5.45317e-05	2.54418e-05
DHX35	6.5933e-05	8.55835e-05	5.41078e-05	9.45171e-05	4.17267e-05	3.98195e-05	4.69877e-05	6.03557e-05	4.81176e-05	5.96832e-05
CELF4	5.14515e-06	1.55671e-06	1.24108e-05	1.36167e-06	2.79458e-06	3.95317e-05	3.08452e-06	3.898e-06	0.000545755	6.83931e-05
PHRF1	0.000216078	0.000138387	0.000269175	0.000273227	0.000131565	3.94643e-05	7.02981e-05	0.000239899	9.81853e-05	0.000164031
NARS2	8.57268e-05	6.0069e-05	4.99937e-05	5.50328e-05	0.000112452	3.94316e-05	4.54951e-05	3.25755e-05	7.92827e-05	6.22287e-05
LUC7L3	0.00010661	0.000119115	0.000109277	0.000100404	9.54947e-05	3.93095e-05	4.39404e-05	0.000117494	8.32284e-05	9.05416e-05
PNPT1	0.00011995	0.00019443	0.00017082	0.000203079	0.000259048	3.90848e-05	0.000169817	0.000221047	0.000167106	0.000171598
RP9	0.000109552	4.69638e-05	8.68542e-05	0.000240512	0.000151657	3.83954e-05	6.73612e-05	0.000168858	0.000134019	0.000116019
ARL6IP4	6.66772e-05	4.22013e-05	4.60444e-05	6.42613e-05	3.89856e-05	3.77928e-05	2.86021e-05	2.21071e-05	4.00874e-05	4.29733e-05
SON	8.74275e-05	4.00202e-05	7.37076e-05	0.000134621	6.66909e-05	3.68474e-05	6.82266e-05	0.000110756	6.25625e-05	7.56511e-05
NAF1	0.000294018	9.47588e-05	0.000287305	0.00037733	0.000420252	3.58856e-05	0.000107885	0.000395156	0.000185754	0.00024426
CPSF6	6.91758e-05	4.16843e-05	5.90232e-05	6.48774e-05	4.59795e-05	3.57779e-05	4.14139e-05	4.95367e-05	4.11916e-05	4.98511e-05
NOL3	0.000113489	2.57965e-05	4.62713e-05	6.39977e-05	4.93924e-05	3.5587e-05	0.000104741	4.1996e-05	5.1434e-05	5.91895e-05
DQX1	4.6348e-05	5.23395e-05	0.000258342	7.90307e-05	7.31957e-05	3.53664e-05	0.000260043	5.03081e-05	4.55898e-05	0.000100063
IFIT1B	0.000257406	4.61326e-05	0.000159294	0.000204643	4.08138e-05	3.52604e-05	8.45712e-05	2.69091e-05	9.03708e-05	0.000105044
IFIT1	2.65337e-05	3.63666e-05	4.04322e-05	5.5162e-05	3.74994e-05	3.50923e-05	3.4464e-05	2.2918e-05	5.26274e-05	3.78995e-05
EXOSC5	7.57084e-05	8.45752e-05	6.98476e-05	7.36159e-05	3.62251e-05	3.29129e-05	5.3538e-05	5.71791e-05	6.46263e-05	6.09143e-05
IGF2BP1	2.97644e-05	4.93813e-05	4.41391e-05	4.29445e-05	3.77613e-05	3.27308e-05	4.47469e-05	4.40184e-05	3.60684e-05	4.01728e-05
FBL	9.44174e-05	9.05581e-05	8.70028e-05	0.000117791	4.33104e-05	3.27218e-05	8.71314e-05	9.9905e-05	0.000117837	8.56305e-05
CELF2	8.13579e-05	4.73462e-05	6.95468e-05	5.02193e-05	8.72978e-05	3.1626e-05	0.000176175	3.47937e-05	0.000355563	0.00010377
ZCCHC8	3.32313e-05	2.86103e-05	2.01682e-05	3.09347e-05	3.21214e-05	3.03469e-05	2.26747e-05	2.67704e-05	2.79558e-05	2.80904e-05
ZC3H12B	3.63054e-05	0.000519138	0.00010823	3.25522e-05	3.3368e-05	2.8823e-05	6.35309e-05	3.27945e-05	0.000730683	0.000176158
A1CF	6.59617e-06	5.30008e-06	0.000108264	0.00219116	1.4013e-05	2.86566e-05	3.9844e-06	0.000144076	8.35962e-06	0.000278934
TARBP1	5.66929e-05	8.63555e-05	5.10706e-05	0.000119694	4.80797e-05	2.83477e-05	2.97215e-05	7.4272e-05	6.81438e-05	6.24865e-05
OAS1	2.92048e-05	2.24265e-05	2.88173e-05	4.40328e-05	2.99975e-05	2.74966e-05	0.000109242	2.89431e-05	2.67554e-05	3.85462e-05
IFIH1	1.85268e-05	3.19101e-05	3.20124e-05	2.46347e-05	3.36701e-05	2.65765e-05	4.08779e-05	2.59176e-05	3.4365e-05	2.98323e-05
ZCCHC7	1.60119e-05	8.9526e-06	1.05908e-05	1.97204e-05	1.41695e-05	2.63951e-05	8.84906e-06	2.28922e-05	1.83666e-05	1.62165e-05
OAS2	1.67691e-05	2.49341e-05	3.1985e-05	3.13185e-05	6.1489e-05	2.5461e-05	4.71721e-05	2.71851e-05	2.47409e-05	3.23394e-05
MRPL44	0.000130932	0.000107023	0.000125035	0.00011361	0.000128292	2.53891e-05	7.31288e-05	5.17474e-05	9.12647e-05	9.4047e-05
INTS10	0.000110387	6.36505e-05	9.26668e-05	8.39753e-05	0.000153766	2.36842e-05	7.64842e-05	5.73883e-05	6.79448e-05	8.11052e-05
LSM12	7.19237e-05	8.11108e-05	7.95926e-05	9.88625e-05	8.00932e-05	2.26595e-05	5.37268e-05	6.30566e-05	5.93627e-05	6.78209e-05
RALYL	4.912e-05	4.97067e-06	2.47957e-05	2.59713e-06	2.86942e-06	2.24243e-05	1.55328e-06	0.000118641	0.00106967	0.000144072
SHQ1	7.46968e-05	4.86648e-05	7.49474e-05	0.000110502	6.36867e-05	2.21656e-05	3.73969e-05	9.65635e-05	7.85397e-05	6.74626e-05
RIDA	1.36911e-05	2.82664e-05	1.75804e-05	0.00112815	3.95839e-05	2.17964e-05	2.27452e-05	0.000222435	3.36451e-05	0.000169766
KHDRBS2	4.57505e-06	1.45743e-05	2.28454e-05	2.69172e-06	3.28688e-05	2.1675e-05	0.000103669	9.84093e-06	0.000294036	5.63085e-05
RTL3	3.45338e-05	2.87955e-05	4.65332e-05	2.48269e-05	2.22998e-05	2.14643e-05	2.935e-05	2.9845e-05	2.11969e-05	2.87606e-05
SRRM4	1.62242e-05	4.84557e-06	2.43787e-06	9.99082e-07	6.07644e-06	2.1454e-05	2.53993e-06	9.91565e-07	0.00094845	0.000111558
RNASE6	0.000100016	3.99752e-05	4.8018e-05	2.46179e-05	0.000204647	2.13139e-05	0.000270032	3.37086e-05	1.51575e-05	8.41652e-05
EIF4E3	8.0037e-05	7.78955e-05	8.91463e-05	1.97653e-05	3.28864e-05	1.97941e-05	9.67183e-05	1.57309e-05	8.98824e-05	5.7984e-05
ANG	1.09374e-05	0.000110948	2.00955e-05	0.00112272	3.48597e-06	1.91875e-05	4.34039e-05	6.35142e-05	7.58336e-06	0.000155764
RBPMS2	0.000545403	0.000157669	0.00013602	1.26956e-05	1.33547e-05	1.81448e-05	1.19074e-05	5.50924e-05	1.15915e-05	0.000106875
ZC3H12D	1.36586e-05	1.72673e-05	2.8382e-05	3.94905e-06	0.000433651	1.78861e-05	5.82602e-05	7.47375e-06	1.97866e-05	6.67017e-05
RBM24	0.000527489	0.000232794	4.7575e-05	3.19917e-05	2.5214e-05	1.72277e-05	3.63247e-05	2.80369e-05	6.33738e-05	0.000112225
OASL	9.22865e-06	1.32799e-05	2.68683e-05	6.33446e-05	2.90025e-05	1.72008e-05	0.000124773	1.2995e-05	9.11246e-06	3.39784e-05
TERT	6.53881e-06	2.40997e-06	1.04926e-05	7.90502e-06	1.59294e-05	1.57706e-05	3.69908e-06	3.4853e-06	4.09466e-06	7.81394e-06
IFIT2	1.81669e-05	1.63609e-05	2.48443e-05	4.46214e-05	2.11646e-05	1.56062e-05	4.84459e-05	1.38562e-05	2.04861e-05	2.48392e-05
IFIT3	1.08869e-05	1.35711e-05	1.22298e-05	9.38337e-06	1.55844e-05	1.54597e-05	2.59152e-05	1.05988e-05	1.09898e-05	1.38466e-05
ENDOU	1.09464e-05	6.19105e-05	2.75153e-05	1.15619e-05	1.46774e-05	1.44674e-05	1.12199e-05	1.32383e-05	5.3447e-05	2.43316e-05
LIN28A	6.34132e-07	1.25626e-06	1.48767e-06	8.96125e-07	8.9488e-07	1.40763e-05	1.52102e-06	8.90269e-07	9.61375e-07	2.51311e-06
L1TD1	2.15251e-06	3.80774e-06	5.08268e-06	3.19161e-06	4.405e-06	1.36089e-05	4.78725e-06	2.14208e-06	3.47091e-06	4.73875e-06
TSFM	5.06003e-05	3.96091e-05	5.37684e-05	3.21166e-05	7.16906e-05	1.3128e-05	3.97603e-05	2.82928e-05	3.20051e-05	4.01079e-05
RBM20	0.000329002	5.74508e-05	2.29659e-05	1.69172e-05	1.56255e-05	1.27224e-05	2.1245e-05	9.8392e-06	2.60147e-05	5.68647e-05
RNASE7	7.70068e-06	6.35211e-06	8.41381e-06	1.71272e-05	1.08826e-05	1.12248e-05	9.00783e-06	1.08846e-05	6.18744e-06	9.75346e-06
RBFOX1	7.89719e-05	1.70345e-06	4.01325e-06	3.83547e-07	1.55448e-06	1.09235e-05	1.24179e-06	1.46656e-06	0.00103392	0.00012602
DNMT3B	5.13962e-06	4.44435e-06	5.24723e-06	5.50003e-06	3.6998e-06	1.08098e-05	5.08308e-06	5.222e-06	4.57034e-06	5.52403e-06
QRSL1	1.07723e-05	7.5634e-06	1.1417e-05	2.30734e-05	1.32895e-05	1.05295e-05	1.14108e-05	6.2912e-06	1.32207e-05	1.1952e-05
TLR7	2.92857e-05	1.48253e-05	3.40861e-05	6.99793e-06	0.000110695	9.44728e-06	0.000119314	3.74707e-05	0.000106273	5.20439e-05
CELF3	9.09074e-06	8.68617e-07	8.22875e-06	3.23093e-07	4.98203e-06	8.92596e-06	8.05802e-06	2.39854e-06	0.000506654	6.10589e-05
EEF1A2	0.000137275	7.35129e-06	1.45346e-05	2.05961e-05	1.00483e-05	8.68914e-06	1.76546e-05	1.69839e-05	0.000449529	7.58513e-05
PAN3	1.14816e-05	1.0316e-05	6.89741e-06	9.28192e-06	3.23106e-06	7.82852e-06	6.59345e-06	8.94842e-06	6.09507e-06	7.8526e-06
ISG20	1.39258e-05	1.72668e-05	1.97421e-05	8.93756e-06	0.000146581	7.31831e-06	6.11071e-05	8.94168e-06	1.19835e-05	3.28671e-05
CNOT2	3.40067e-05	8.33403e-06	2.4104e-05	3.86459e-05	2.5593e-05	6.7722e-06	9.82794e-06	3.44388e-05	2.70954e-05	2.3202e-05
MRPL33	3.01824e-05	6.52144e-06	1.49858e-05	1.64829e-05	1.96901e-05	4.97362e-06	6.81899e-06	5.99215e-06	1.58312e-05	1.34976e-05
ERN2	5.45464e-06	1.21479e-05	0.000200973	6.06801e-06	8.62843e-06	4.72547e-06	5.18695e-05	3.50619e-06	5.88026e-06	3.32504e-05
DDX1	7.47132e-06	8.56799e-06	8.34011e-06	1.27709e-05	1.8428e-05	4.41957e-06	9.00134e-06	7.69984e-06	1.10064e-05	9.74505e-06
TLR8	3.65905e-05	7.90413e-06	8.85217e-06	9.25104e-06	5.21644e-05	4.14447e-06	0.000281161	4.79389e-06	7.24795e-06	4.57899e-05
ELAVL3	6.41324e-06	2.29516e-06	2.60205e-06	3.96676e-07	3.22723e-06	3.59773e-06	2.56675e-06	7.40306e-07	0.000454005	5.28716e-05
RNASE2	2.80124e-05	6.53249e-06	2.75605e-06	1.41799e-06	2.14864e-06	1.55118e-06	5.36813e-05	8.44277e-06	7.02421e-06	1.23963e-05
APOBEC1	4.61805e-07	2.43136e-07	0.000303423	6.16791e-07	1.10427e-06	2.52414e-07	7.1602e-07	8.6646e-08	1.64218e-06	3.42829e-05
RNASE8	0	3.15119e-07	6.01769e-07	0	3.81047e-07	0	0	9.88238e-07	2.01382e-07	2.76395e-07
REXO5	0	0	0	0	0	0	0	0	0	0
FRG1BP	0	0	0	0	0	0	0	0	0	0
DAZ3	0	0	0	0	0	0	0	0	0	0
RBMY1D	0	0	0	0	0	0	0	0	0	0

## Sheet: Cis feature
	Cardiac System	Female Reproductive System	Gastrointestinal System	Hepatic System	Lymphatic System	Male Reproductive System	Pulmonary System	Renal System	Central Nervous System	Mean
donor.I2	0.00234035	0.00277681	0.00233586	0.00311334	0.00210508	0.00304039	0.00230556	0.00234254	0.00321348	0.00261927
acceptor.I1	0.00139585	0.00168738	0.00142796	0.00113581	0.00167695	0.001941	0.00159675	0.00143494	0.00141009	0.00152297
NucPos.pstartAvg0|49.A1	0.000881669	0.00104156	0.00108057	0.000697539	0.000805066	0.00043961	0.0010754	0.000863634	0.000735062	0.000846678
QKI.acuaay.pssm.I1_5p	0.000708616	0.000773012	0.000774119	0.000609497	0.000518862	0.000439348	0.000685746	0.000640251	0.000625682	0.000641681
donor.I1	0.000632807	0.000603108	0.000743925	0.000678371	0.000574467	0.000913663	0.000569285	0.000579136	0.00045994	0.000639411
NucPos.pstartAvg0|100.I2_5p	0.000735614	0.00100391	0.000726327	0.000543591	0.00103821	0.000784874	0.00072102	0.000677983	0.000692539	0.000769341
PSSM.SF2_ASF.A2	0.000665903	0.000758513	0.000721749	0.000718456	0.000679146	0.000737655	0.000751438	0.000633026	0.000821926	0.000720868
Alu-I1_3p_long	0.000594436	0.000725786	0.000647308	0.000590072	0.000645161	0.000697583	0.00069667	0.000557137	0.000722154	0.000652923
Translatable.C1_C2	0.000553474	0.0006657	0.000604175	0.000338405	0.00036258	0.000463803	0.000681852	0.000542789	0.000598415	0.000534577
Alu-I2_5p_long	0.000502698	0.000428405	0.000515379	0.000627626	0.000467414	0.000589884	0.00043135	0.000561633	0.000462954	0.000509705
LogLenRatio.circ_I1	0.000436936	0.000684333	0.000482577	0.000459688	0.000508123	0.00048549	0.000490248	0.000353055	0.000385375	0.000476203
NovaClust.NISE1	0.000443009	0.000585708	0.000474262	0.00040727	0.000611339	0.000931207	0.000496366	0.000463024	0.00044785	0.000540004
acceptor.I2	0.00048939	0.000431733	0.000464268	0.000456396	0.000618	0.00045144	0.000485464	0.000416545	0.00048639	0.000477736
HNRNPCL1.huuuuuk.pssm.I2_3p	0.000457168	0.000483212	0.000447047	0.000444139	0.000653961	0.000624924	0.00050193	0.00044955	0.000451885	0.000501535
NucPos.pstartAvg-50|-1.A2	0.00061814	0.000358952	0.000442555	0.000332894	0.000500928	0.000413774	0.000487762	0.000581335	0.00040223	0.000459841
ShortSeq.A.I1_5p	0.000456972	0.00044241	0.000440642	0.000342422	0.000450185	0.000377966	0.000474884	0.000317625	0.00034783	0.00040566
ShortSeq.TCA.I1_3p	0.000433332	0.000470723	0.000416602	0.00034178	0.000334583	0.000461909	0.000572812	0.000487703	0.000387854	0.000434144
ShortSeq.CG.I1_5p	0.000299663	0.000398746	0.000413497	0.00027222	0.000375415	0.000267181	0.000462466	0.00025737	0.00043901	0.000353952
PSSM.SC35.A2	0.000361161	0.000364832	0.00038707	0.000355536	0.00042313	0.000362002	0.000384706	0.000417929	0.000396767	0.000383681
NucPos.pstartAvg-100|-1.I1_3p	0.000401643	0.000372544	0.000382224	0.000338423	0.000715519	0.000440406	0.000510953	0.000471386	0.000498323	0.000459047
ShortSeq.CAA.I2_5p	0.000375845	0.000466956	0.000377875	0.000287224	0.000452525	0.000257024	0.000328842	0.000373624	0.000345894	0.000362868
ESE.C2	0.000335799	0.000399854	0.000376885	0.00031153	0.000423989	0.000252456	0.000335326	0.000333671	0.000359287	0.000347644
ShortSeq.CAG.I2_5p	0.000380052	0.000325421	0.000373371	0.000330778	0.000442501	0.000290511	0.000388713	0.00032926	0.000330441	0.000354561
FrameShift.circexon	0.000307731	0.000515251	0.000366799	0.000358258	0.000308866	0.000253114	0.000336952	0.000242096	0.000386953	0.00034178
ShortSeq.AAT.I1_3p	0.000399927	0.000364986	0.000364705	0.000412426	0.00062656	0.00046355	0.000460496	0.000492817	0.000414941	0.00044449
Alu-I2_5p	0.000319012	0.000409613	0.000364277	0.000304904	0.000351699	0.000429354	0.000274242	0.00027791	0.00036688	0.00034421
Cons.MeanP1_100.I1_5p	0.000344635	0.000365672	0.0003631	0.000282717	0.000304401	0.000370448	0.000441537	0.000379793	0.000242534	0.000343871
ZCRB1.grhuuaa.pssm.I1_5p	0.000348151	0.000300989	0.000355035	0.000408196	0.000345731	0.000246864	0.000281879	0.0003626	0.000303973	0.000328158
ESS.C2	0.000312034	0.000395791	0.000350664	0.000240454	0.000322135	0.000344728	0.000336195	0.000259059	0.000263902	0.000313885
ShortSeq.ACT.I1_3p	0.000331463	0.000458355	0.000346321	0.000360312	0.000280861	0.000339258	0.000366985	0.000352467	0.000380047	0.000357341
Alu-I1_3p	0.000322927	0.000384604	0.000343169	0.000367156	0.000517584	0.000436812	0.00024715	0.000301815	0.000433039	0.000372695
PSSM.SRp40.C1	0.000369665	0.000381152	0.00034031	0.00031501	0.000319909	0.000334118	0.000492124	0.000365074	0.000251715	0.00035212
HNRNPC.huuuuuk.pssm.I1_3p	0.000318226	0.000479672	0.000334946	0.000299368	0.000447434	0.000274204	0.00034614	0.000336084	0.000371555	0.000356403
MATR3.maucuur.pssm.I1_5p	0.000326721	0.000347332	0.000334938	0.000231988	0.000296281	0.000337613	0.000379067	0.000326689	0.000305595	0.000320691
ShortSeq.AT.I1_5p	0.000320592	0.000256919	0.000332847	0.000231356	0.000247084	0.000208299	0.000253104	0.000242013	0.000184253	0.000252941
RBM46.I2_3p	0.000356184	0.000409664	0.000319971	0.000244745	0.000257532	0.000385643	0.000457573	0.000362487	0.000324234	0.000346448
ESS.A2	0.000344222	0.000313818	0.000312444	0.000293764	0.000354841	0.000292896	0.000269614	0.000293381	0.000317686	0.000310296
PSSM.SF2_ASF.C2	0.000314336	0.000234902	0.000305173	0.000337972	0.000288355	0.000200976	0.000324838	0.000294044	0.000278605	0.000286578
ShortSeq.AA.I1_5p	0.000310299	0.000310792	0.000299857	0.000246592	0.00025117	0.00016937	0.000296489	0.000271099	0.000351618	0.000278587
ShortSeq.AA.I1_3p	0.000293063	0.00030023	0.000299491	0.000241935	0.000314749	0.000373801	0.000323893	0.000263188	0.000314505	0.000302762
LogLenRatio.circ_I2	0.000236693	0.00020167	0.000299379	0.000392847	0.000363395	0.000133453	0.000281198	0.000268333	0.000255818	0.00027031
ESE.C1	0.000317886	0.000352166	0.000297801	0.000250263	0.000272118	0.000385596	0.000316297	0.000233478	0.000531266	0.000328541
PSSM.SRp55.A2	0.000341132	0.000355847	0.000296879	0.000232218	0.00032644	0.000176792	0.00023431	0.000417284	0.000203742	0.000287183
TUT1.mrauacu.pssm.I2_3p	0.00029988	0.000319176	0.000296869	0.000260964	0.000431111	0.000281144	0.000336618	0.000271441	0.000268553	0.000307306
ShortSeq.ATT.I2_5p	0.000303105	0.000380479	0.000296551	0.000202626	0.000374511	0.000381754	0.000346361	0.000304719	0.000379215	0.000329925
PABPC1.araaaam.pssm.I1_5p	0.000370884	0.000256505	0.000296418	0.000287158	0.000246334	0.000252808	0.000295184	0.000262579	0.00031949	0.000287484
ShortSeq.TTA.A2	0.000334895	0.000260786	0.000291109	0.000226089	0.000311761	0.000232158	0.000247103	0.000279085	0.000190191	0.000263686
ZNF638.bguusku.pssm.I2_5p	0.000275191	0.00031192	0.000289911	0.000211441	0.000249191	0.000175219	0.000281072	0.000244523	0.000198308	0.000248531
ShortSeq.AT.A1	0.000292855	0.00027693	0.000289523	0.000207875	0.000316428	0.000226389	0.000241572	0.000308616	0.00020135	0.000262393
PSSM.SRp55.C2	0.000307844	0.000378871	0.000289308	0.000286182	0.000265957	0.0002816	0.000358218	0.000281743	0.000309148	0.000306541
ShortSeq.TGG.A2	0.000258198	0.000250888	0.000288072	0.000257851	0.000256502	0.000146571	0.000225669	0.000289254	0.000217347	0.000243373
CPEB4.uuuuuu.pssm.I1_3p	0.000289003	0.000370983	0.000285465	0.000185607	0.000338383	0.000336675	0.000361284	0.000300585	0.000324343	0.000310259
HNRNPCL1.huuuuuk.pssm.I1_5p	0.000254258	0.0003656	0.000284167	0.000224036	0.000240624	0.000230564	0.0004063	0.000228048	0.00033075	0.000284927
MATR3.maucuur.pssm.I1_3p	0.000280203	0.000383781	0.000280501	0.000250952	0.000282202	0.000186249	0.000295475	0.000294027	0.000344492	0.000288654
ShortSeq.TT.I1_5p	0.000269132	0.000235298	0.000277174	0.000229243	0.000387612	0.000150784	0.000252863	0.000272501	0.000203244	0.000253094
ZC3H14.uuuduuu.pssm.I1_3p	0.000238334	0.000255501	0.000275014	0.000283958	0.000471744	0.000225852	0.000242929	0.000281547	0.000341353	0.000290693
ShortSeq.TA.A1	0.000211224	0.000298095	0.000273414	0.000140697	0.000228406	0.000261961	0.000226784	0.000223003	0.000166877	0.000225607
CPEB2.chuuuuu.pssm.I1_5p	0.000218573	0.000277101	0.000271533	0.000223862	0.00021502	0.000244024	0.000298954	0.000223522	0.000326651	0.000255471
ShortSeq.GG.I1_5p	0.000230473	0.000309241	0.000271316	0.000154576	0.000247827	0.000196977	0.000307567	0.000216264	0.000233522	0.000240863
NovaClust.NISS2	0.000280284	0.000366704	0.000267109	0.000181781	0.000419078	0.000178905	0.000296667	0.000305776	0.0002685	0.000284978
ShortSeq.T.C1	0.00019456	0.000257625	0.000266208	0.00017803	0.000260075	0.000144311	0.000262992	0.000252835	0.000279149	0.000232865
HNRNPC.huuuuuk.pssm.I2_3p	0.000296098	0.00029772	0.00026541	0.000258961	0.000348108	0.000418522	0.000237164	0.000254289	0.000268872	0.000293905
PSSM.SC35.A1	0.00026298	0.000247015	0.000264318	0.000287051	0.000180298	0.000267033	0.000244357	0.000254697	0.000269651	0.000253044
ShortSeq.AGT.I1_3p	0.000243913	0.000279482	0.000263667	0.000176434	0.000205443	0.000150545	0.000250376	0.000258974	0.000193094	0.000224659
SRSF9.I1_5p	0.000283953	0.000248682	0.000261409	0.000265866	0.000253404	0.000335699	0.000250182	0.000268229	0.00028941	0.000272982
TUT1.mrauacu.pssm.I2_5p	0.000258833	0.000295946	0.000261338	0.000150753	0.000217813	0.000331587	0.000309252	0.000222633	0.000179811	0.000247552
ShortSeq.C.C1	0.000225579	0.000231954	0.00026117	0.000315379	0.000224444	0.000222238	0.000267446	0.000237984	0.000220545	0.000245193
RALY.uuuuuub.pssm.I1_5p	0.000220907	0.000244347	0.000260245	0.000180208	0.000336447	0.000113605	0.00020216	0.000209164	0.00020638	0.000219274
HNRNPA1.guaguagu.pssm.I1_5p	0.000282224	0.000260073	0.000259148	0.000221329	0.000187606	0.000337475	0.000283569	0.000242436	0.000233774	0.000256404
Nova.NISS2	0.000240954	0.000320487	0.000258305	0.000208393	0.000320574	0.000343703	0.000244445	0.000307388	0.000267793	0.000279116
Nova.NESE1	0.000230386	0.000225441	0.000258	0.000213564	0.000272174	0.000216277	0.000254072	0.000245201	0.000248479	0.000240399
PSSM.SRp40.I1_3p	0.00020178	0.000302583	0.000251603	0.000247277	0.000207206	0.000125832	0.000189456	0.000182762	0.00015955	0.000207561
SART3.araaaam.pssm.I2_3p	0.000246875	0.00030484	0.00025071	0.000237484	0.000359521	0.000153388	0.000241597	0.000243827	0.000263604	0.000255761
Nova.NISE3	0.000219386	0.000286622	0.00024944	0.000190185	0.000182518	0.000235331	0.000267845	0.000218301	0.000235519	0.000231683
SNRNP70.rwucaag.pssm.I1_5p	0.000217135	0.000298981	0.00024916	0.000169599	0.000234741	0.00026325	0.000315676	0.000220621	0.000256001	0.000247241
SecStr.avgJunc.I2_3p	0.000242224	0.000267103	0.000248179	0.000180834	0.000204828	0.000125901	0.000245014	0.000277008	0.000238847	0.000225549
A1CF.wuaauur.pssm.I1_5p	0.000229606	0.000300524	0.000246653	0.000165253	0.000159789	0.000205374	0.000155325	0.000231515	0.00019213	0.000209574
ESS.C1	0.000246487	0.000290781	0.000246158	0.000389055	0.000320418	0.000446848	0.000235373	0.000293092	0.000248515	0.000301859
ESE.A1	0.000252516	0.000287641	0.000244644	0.00025116	0.000331616	0.000200312	0.000215981	0.00020461	0.000299427	0.000254212
Translatable.C1	0.00026777	0.000250783	0.000243254	0.000317404	0.000526692	0.000147545	0.000210113	0.000315221	0.000253623	0.000281378
ANKHD1.agacgww.pssm.I1_5p	0.000254956	0.000283337	0.000242744	0.000258616	0.000239239	0.000233008	0.000245078	0.000209623	0.000253908	0.000246723
ShortSeq.CG.A2	0.000210984	0.000263182	0.000242138	0.000127413	0.000320203	0.000270076	0.000238155	0.000223442	0.000288184	0.000242642
TUT1.mrauacu.pssm.I1_5p	0.000240198	0.0002649	0.000239496	0.000177085	0.000175196	0.000233881	0.000184082	0.000163128	0.000213982	0.000210216
RALY.uuuuuub.pssm.I2_3p	0.000244643	0.000252223	0.000238924	0.000253473	0.000277834	0.000238742	0.00022258	0.000186311	0.000189968	0.000233855
PSSM.SRp55.C1	0.000255606	0.00022162	0.000238857	0.000259717	0.000198369	0.000210086	0.000204691	0.000231729	0.000228655	0.000227703
NovaClust.NESS2	0.000201927	0.000390449	0.000238292	5.8915e-05	0.000359937	0.000392381	0.000508922	0.0002012	0.000190372	0.000282488
RBM41.I2_3p	0.000183408	0.000149198	0.000237376	0.000239236	0.000126512	0.000150368	0.000209023	0.000183501	0.000147159	0.000180642
ShortSeq.GAC.A1	0.000230853	0.000230003	0.000237266	0.000150499	0.000169293	0.000238211	0.000233851	0.000252171	0.000175848	0.000213111
ShortSeq.GCT.A2	0.000196427	0.00025354	0.000235582	0.000247238	0.000242591	0.000270255	0.000235076	0.000221111	0.000170706	0.000230281
ShortSeq.TTA.I1_3p	0.000195353	0.00023294	0.000235571	0.000163075	0.000264597	0.000239169	0.000148583	0.000160427	0.000152625	0.000199149
ShortSeq.AAT.I2_5p	0.000263183	0.00028583	0.000235246	0.000131604	0.000275091	0.000295596	0.000318992	0.000249722	0.000346878	0.000266905
KHDRBS1.auaaaav.pssm.I2_5p	0.000249281	0.000222485	0.000235	0.000153167	0.00029769	0.000179087	0.000248245	0.000210217	0.000145258	0.000215603
ZC3H10.ssagcgm.pssm.I1_5p	0.000290325	0.000242534	0.000233711	0.00024706	0.00028426	0.000141666	0.000238247	0.000285015	0.000252483	0.000246145
SRp55.I1_3p	0.000208101	0.000240305	0.000232548	0.000260051	0.000263613	0.000308101	0.000207276	0.000172378	0.000284961	0.000241926
RBM46.rausawd.pssm.I1_5p	0.000197034	0.000203525	0.000232488	0.000188044	0.00021856	0.000219201	0.000204579	0.000189782	0.000199065	0.000205809
Cons.JunctionAvgP1_100.I2_5p	0.000265083	0.000298827	0.000230367	0.000177414	0.000262325	0.000169394	0.000236497	0.00026298	0.000179765	0.000231406
PSSM.SF2_ASF.C1	0.000268071	0.000276259	0.000229347	0.000227359	0.000226911	0.000159916	0.000188882	0.000197849	0.000185307	0.000217767
SecStr.avgJunc.I1_5p	0.000280712	0.000217574	0.000227735	0.000264842	0.000169112	0.000128711	0.000324459	0.00028161	0.000283912	0.000242074
DAZAP1.I1_3p	0.000179884	0.000180791	0.000221869	0.000257778	0.000122842	0.000178933	0.000211053	0.000168216	0.000204464	0.000191759
ShortSeq.TG.A1	0.000248408	0.000230411	0.000221839	0.000244308	0.000238366	0.000224327	0.000226173	0.000232493	0.000161471	0.00022531
PSSM.SRp40.A1	0.000191777	0.00020779	0.000221837	0.000214607	0.000260991	0.000273018	0.000175006	0.000205888	0.000222604	0.00021928
ShortSeq.GTA.I1_3p	0.000238212	0.000212007	0.000220986	0.000325718	0.000199859	0.000238726	0.0003095	0.000231838	0.000195151	0.000241333
PUM2.uguanaua.pssm.I1_5p	0.000198074	0.00018875	0.00022025	0.000193277	0.000152427	0.000127712	0.000163485	0.000235432	0.000189621	0.000185448
HNRNPU.uguauug.pssm.I1_5p	0.000201186	0.000192554	0.000219896	0.000169386	0.000160662	0.000304809	0.000285179	0.00016967	0.000299079	0.000222491
BRUNOL5.ugugukk.pssm.I1_5p	0.000222093	0.000204848	0.000218079	0.00022306	0.000250166	0.000226969	0.000247237	0.000256731	0.000255263	0.000233827
HNRNPC.huuuuuk.pssm.I2_5p	0.000206627	0.000321285	0.000217998	0.000115238	0.000317981	0.000330154	0.00029071	0.000205924	0.000263152	0.000252119
HuR.uukruuu.pssm.I1_5p	0.000148166	0.000209266	0.000216262	0.00019156	0.000202775	0.000150692	0.000208564	0.000236249	0.000194931	0.000195385
PABPC5.agaaadu.pssm.I1_5p	0.000231904	0.000211339	0.000216238	0.000154097	0.000221612	0.000247238	0.000195691	0.000178024	0.000246424	0.000211396
U2AF2.uuuuuyc.pssm.I1_5p	0.00024088	0.000211296	0.000215994	0.000199176	0.000259869	0.000211938	0.000251168	0.000194182	0.00026492	0.000227714
QKI.acuaay.pssm.I1_3p	0.000223279	0.000310654	0.000215179	0.000140041	0.000304409	0.000197026	0.000318344	0.000263722	0.000231198	0.000244872
HuR.I1_3p	0.000207524	0.000204256	0.00021384	0.000209151	0.000175585	0.000291785	0.000217544	0.000174883	0.000195483	0.000210006
ShortSeq.ATT.I1_3p	0.000242416	0.000267419	0.000212963	0.000136193	0.000293509	0.00030483	0.000187335	0.000214276	0.000193819	0.000228084
ShortSeq.GAT.I2_5p	0.000206661	0.000218537	0.000212542	0.000181999	0.000153552	0.00027195	0.000234186	0.000209323	0.000221634	0.000212265
ShortSeq.CTT.A2	0.000187306	0.000247081	0.00021078	0.000176355	0.000185748	0.000156232	0.000332357	0.000246787	0.000196541	0.000215465
PSSM.SF2_ASF.A1	0.000269167	0.000208373	0.000210353	0.000235888	0.000242802	0.000222875	0.000269048	0.000244148	0.000196582	0.000233248
RBM42.aacuamg.pssm.I2_3p	0.000249934	0.000196383	0.000210188	0.00021688	0.000270644	0.00010435	0.000176697	0.000264157	0.000233901	0.000213682
PUM2.uguanaua.pssm.I2_3p	0.000190574	0.000193327	0.000209673	0.000199675	0.000239165	0.000235433	0.000254222	0.000241286	0.000255415	0.000224308
ZC3H14.uuuduuu.pssm.I1_5p	0.000193595	0.00023976	0.000209508	0.000212075	0.000181069	0.000324236	0.000165478	0.000206403	0.000153537	0.000209518
NovaClust.NISE3	0.000246393	0.00024385	0.000207105	0.000153581	0.000474826	8.31366e-05	0.000146738	0.000203434	0.000217307	0.000219597
SRp40.I2_3p	0.000186516	0.000170085	0.000206542	0.000215829	0.000194737	0.000241906	0.000210982	0.00020731	0.000221191	0.000206122
PTBP1.hyuuuyu.pssm.I1_3p	0.000192057	0.00026577	0.000205947	0.000211477	0.000325508	0.000188357	0.000252257	0.000181508	0.000241746	0.000229403
SNRNP70.rwucaag.pssm.I2_3p	0.000207898	0.000208595	0.000205817	0.000214873	0.000217579	0.00024803	0.000219891	0.000214576	0.000284646	0.000224656
HuR_v5.I1_3p	0.000174316	0.000249364	0.000205749	0.000172146	0.000166801	0.000186078	0.000212186	0.000169641	0.000167006	0.000189254
Cons.MeanP1_100.I2_3p	0.000197597	0.000186017	0.000205172	0.000204179	0.000193692	0.000144907	0.000232893	0.000153026	0.000282627	0.000200012
RBM42.aacuamg.pssm.I2_5p	0.000182167	0.000216959	0.000204095	0.000138666	0.000213583	0.000264369	0.000217592	0.00020601	0.000266773	0.000212246
ShortSeq.GTT.I2_5p	0.000250485	0.000188895	0.000203221	0.000182148	0.000245125	0.000208319	0.000181681	0.000226905	0.000183813	0.000207844
PSSM.SRp40.A2	0.000241031	0.00020014	0.000203152	0.000140144	0.000328446	0.000315369	0.000225254	0.000154678	0.00023055	0.000226529
PSSM.SC35.I1_3p	0.0002384	0.000207339	0.000202427	0.000149972	0.00023506	0.000356154	0.000238811	0.000244775	0.00029335	0.000240699
ESS.A1	0.00023273	0.000218554	0.000199238	0.00025199	0.000204253	0.000290965	0.000204137	0.000244445	0.000244301	0.00023229
PSSM.SRp55.I1_3p	0.000244503	0.000173803	0.00019858	0.000191228	0.000221114	0.000104283	0.000157808	0.000177622	0.000170339	0.000182142
ShortSeq.TA.I1_5p	0.000186945	0.000234723	0.000198051	0.000277013	0.000211973	0.000177111	0.000169782	0.000215283	0.000199205	0.000207787
SRSF9.akgavmr.pssm.I2_3p	0.000170157	0.000213452	0.000197047	0.00023212	0.000192677	0.000169124	0.00022246	0.000181363	0.000174198	0.000194733
RBM41.wuacwuk.pssm.I1_5p	0.00018134	0.000236094	0.000194405	0.000202548	0.000262288	0.000106001	0.000203703	0.000162005	0.000181595	0.00019222
ShortSeq.TCC.A1	0.0001789	0.00024061	0.00019437	0.000193395	0.000221533	0.000149191	0.000207994	0.000171447	0.000209053	0.000196277
RBM41.wuacwuk.pssm.I2_3p	0.000166364	0.000234165	0.000194298	0.000191783	0.000383036	0.000289173	0.000180843	0.000198045	0.000191212	0.000225435
ShortSeq.AC.A1	0.000163797	0.000208815	0.00019332	0.000167353	9.58787e-05	0.000245185	0.000203436	0.00020974	0.00016479	0.00018359
ShortSeq.GC.C1	0.000185193	0.000137719	0.000192748	0.000175337	0.00022775	0.000145174	0.000201923	0.000170725	0.000256265	0.000188093
PABPC1.araaaam.pssm.I2_3p	0.000183912	0.000236207	0.000192349	0.000139815	0.0002274	0.000199443	0.000159559	0.000161878	0.000218869	0.000191048
ShortSeq.ACG.I1_3p	0.000161955	0.000222288	0.000188813	0.000174941	0.000206395	0.000151421	0.000201839	0.000167418	0.000182475	0.000184172
RBMS3.hauaua.pssm.I1_5p	0.000159237	0.000179175	0.000188243	0.000133562	0.000129515	0.000239488	0.000160698	0.000161631	0.000159868	0.000167935
ShortSeq.ATC.I1_3p	0.00020008	0.000154704	0.000187786	0.000167553	0.0001963	0.000140036	0.000235954	0.000212035	0.000229206	0.000191517
FMR1.kgacarg.pssm.I1_5p	0.000176902	0.000204432	0.000186861	0.00016359	0.00020738	0.000193893	0.000172786	0.000158397	0.000191345	0.000183954
FXR1.aygacr.pssm.I1_5p	0.000229124	0.000196697	0.000186823	0.000110734	0.000173552	0.000156989	0.000153704	0.000173424	0.000133678	0.000168303
ShortSeq.TAA.I1_3p	0.000143807	0.000184315	0.000186599	0.000160729	0.000278599	0.000322842	0.000186448	0.000139682	0.000232854	0.000203986
ShortSeq.TAA.A1	0.000196416	0.000239991	0.000186242	0.000129425	0.00018265	0.000132142	0.000176326	0.000130387	0.000132644	0.000167358
ShortSeq.T.I1_5p	0.00017909	0.00020495	0.00018587	0.000257266	0.000143863	0.000350509	0.000151808	0.000175752	0.00024067	0.000209975
ShortSeq.AAC.C1	0.000187405	0.000224462	0.000185513	0.000181709	0.0002195	0.000194532	0.000271259	0.000188219	0.000156414	0.000201002
ShortSeq.AAT.A2	0.000205897	0.000130344	0.000185242	0.000196128	0.000164468	0.000222501	0.000110956	0.000158148	0.000125929	0.000166624
CPEB2.I1_3p	0.000180283	0.000214016	0.000183317	0.00014067	0.000149218	0.000157947	0.000195063	0.000197252	0.000202855	0.000180069
ShortSeq.GC.I2_5p	0.000202154	0.000174866	0.000182143	0.000172847	0.000247987	0.000139504	0.000215616	0.000235552	0.000113436	0.000187123
PABPN1.araaga.pssm.I1_5p	0.000180914	0.00017227	0.000180908	0.000231171	0.000195836	0.000133725	0.00020009	0.000194252	0.000118224	0.000178599
RBM46.I2_5p	0.000195271	0.000150308	0.000180466	0.000134694	0.000157231	0.000144439	0.000150154	0.000186339	0.000204082	0.000166998
ShortSeq.CTT.A1	0.000198352	0.000231834	0.000179887	0.000190936	0.000159398	0.000206108	0.00030931	0.000137404	0.000190836	0.000200452
MATR3.maucuur.pssm.I2_5p	0.000161018	0.000214275	0.000179141	0.000166289	0.00016462	0.000120589	0.000151565	0.000190014	0.000179011	0.000169613
TIA1.uuuuubk.pssm.I1_3p	0.000184802	0.000183229	0.000178936	0.000180112	0.000279138	0.000163744	0.000189698	0.000135489	0.000144098	0.000182138
ShortSeq.GT.A2	0.0001678	0.000179537	0.000178017	0.000119217	0.000161233	0.000165906	0.000165035	0.000161961	0.000249872	0.000172064
ESE.A2	0.000210379	0.000193851	0.000177981	0.000201793	0.000262026	0.00022651	0.000219084	0.0002211	0.000229326	0.000215783
TIA1.I1_3p	0.000166267	0.000132316	0.000177169	0.000164981	0.000161479	0.000124115	0.000140906	0.000154068	0.000152226	0.000152614
LogLenRatio.I1_I2	0.000166631	0.000197998	0.000176764	0.000165533	0.000160604	0.000118546	0.000176289	0.000133544	0.00019352	0.000165492
ShortSeq.CG.C1	0.000142918	0.000195229	0.000176593	0.000183597	0.000142266	0.000133861	0.000174679	0.000156233	0.00017438	0.000164417
SecStr.maxJunc.I1_5p	0.000158168	0.000183433	0.000176371	0.000129787	0.000149294	0.0001094	0.000142882	0.000183612	0.00011479	0.000149749
RBMS3.hauaua.pssm.I2_3p	0.000166066	0.000225924	0.000176297	0.000220916	0.000285096	0.000153154	0.000189479	0.000203998	0.000239123	0.000206673
ShortSeq.TT.I2_5p	0.000140601	0.000156247	0.000176043	0.000144731	0.000294137	0.000100699	0.000139131	0.000155055	0.00015063	0.000161919
ShortSeq.TT.I1_3p	0.000169273	0.000187857	0.000175962	0.000199447	0.000255567	0.000267462	0.000171482	0.000190742	0.000157169	0.000197218
RBM45.gacgamv.pssm.I1_3p	0.000173116	0.000186332	0.000175459	0.000168893	0.000203865	5.94802e-05	0.000182569	0.000189458	0.00016175	0.000166769
ShortSeq.ATA.A2	0.000188936	0.000123247	0.000175406	0.000173773	0.000173832	0.000161624	0.000119349	0.000174127	0.000122823	0.000157013
Cons.MeanP1_100.I1_3p	0.000168164	0.000221878	0.00017498	0.000195459	0.000206327	0.000420753	0.000207073	0.000157921	0.000152025	0.00021162
HuR.uukruuu.pssm.I1_3p	0.000149711	0.00019613	0.000174513	0.000216559	0.000247729	0.00015295	0.000120973	0.000200836	0.000164369	0.000180419
ShortSeq.GGT.A2	0.00016111	0.000143402	0.000173062	0.00017456	0.000162757	0.000166623	0.000133799	0.00015644	0.000166523	0.000159808
ZCRB1.grhuuaa.pssm.I2_3p	0.00017667	0.000147672	0.000172989	0.000210322	0.000220689	7.97687e-05	9.14494e-05	0.000142006	0.000100737	0.000149145
Nova.I2_3p	0.000146722	0.000210794	0.000172966	0.000141147	0.000168515	0.000219715	0.00016947	0.000143572	0.000176017	0.000172102
Nova.NESS1	0.000182049	0.000182158	0.000172814	0.000167333	0.000276878	0.000262216	0.000156185	0.000188102	0.000218357	0.000200677
ShortSeq.G.A2	0.000131027	0.000185636	0.000172712	8.5972e-05	0.000236951	8.46506e-05	0.000179135	0.000121723	0.000140136	0.00014866
TIA1.uuuuubk.pssm.I2_3p	0.000151923	0.000191929	0.000172621	0.000223132	0.000299376	0.000308495	0.000170375	0.000193373	0.000206043	0.00021303
MSI1.uaguwrg.pssm.I1_3p	0.000184923	0.000174212	0.000172496	0.000203202	0.000188995	0.000142411	0.000187164	0.000142441	0.000183358	0.000175467
SAMD4A.gckgghm.pssm.I1_5p	0.000219716	0.000184469	0.00017227	0.000163279	0.000160956	0.000132649	0.000125484	0.00016422	0.000212658	0.000170634
ShortSeq.TCG.A2	0.000149852	0.000137585	0.000171996	0.000103725	0.000148049	9.74418e-05	0.000147786	0.000160453	0.000201693	0.000146509
PTBP1.I1_3p	0.000152243	0.000163189	0.000171828	0.000143364	0.000124425	0.000131596	0.000155764	0.000120848	0.000160724	0.000147109
HuR_v5.I2_3p	0.000160223	0.00017448	0.00017172	0.0001754	0.000157251	0.000217511	0.00020604	0.000171577	0.000219765	0.000183774
ShortSeq.A.C2	0.000133081	0.000172164	0.000171671	0.000121534	0.000119072	0.000147382	0.000210651	0.000173179	0.000143681	0.000154713
SRp20.I2_3p	0.000172744	0.000155654	0.000171164	0.000160334	0.000163854	0.000213824	0.000166228	0.000159467	0.000201951	0.000173913
ShortSeq.TT.I2_3p	0.000172262	0.000235016	0.00017096	0.000248274	0.000231908	0.000387236	0.000179591	0.00021907	0.00025734	0.000233517
RBM42.aacuamg.pssm.I1_5p	0.000172695	0.000168021	0.000170854	0.000145362	0.00017779	0.000215161	0.00017114	0.000153264	0.000256815	0.000181233
SRp55.I2_3p	0.000206161	0.00015395	0.000169842	0.000151672	0.000211757	0.000115567	0.000161182	0.000191328	0.000181012	0.000171386
DAZAP1.I1_5p	0.000143662	0.000131097	0.000169481	0.000216526	0.000126764	0.000135731	0.000123572	0.000208537	0.00014649	0.000155762
ShortSeq.TCG.I2_5p	0.000126664	0.000172858	0.000168957	0.000108077	0.000154758	0.000198452	0.000143078	0.000145156	0.000118499	0.0001485
ShortSeq.GC.A2	0.000185745	0.000173124	0.00016866	0.0001577	0.000232784	0.000174603	0.000129732	0.000171953	0.000199803	0.000177123
SRp20.I1_3p	0.000186154	0.000185744	0.000168586	0.000145798	0.000174227	0.000146509	0.00019605	0.000202716	0.000166763	0.000174727
TIA1.I2_5p	0.000152366	0.00026295	0.000168469	0.000100482	0.000196479	0.000209502	0.000183912	0.000146659	0.000208334	0.000181017
Nova.NISS1	0.000163155	0.000196511	0.000168365	0.000171208	0.000133059	0.000187526	0.000159489	0.000212038	0.000225909	0.000179696
ShortSeq.CGA.I2_5p	0.000165437	0.000161954	0.000168005	0.000115131	0.000160423	0.000177181	0.000156243	0.000154132	0.000203489	0.000162444
PABPC4.aaaaaar.pssm.I1_5p	0.000161911	0.000235903	0.000167774	0.000137656	0.000194036	0.000169687	0.000108062	0.000129098	0.000214295	0.000168714
FXR1.aygacr.pssm.I2_3p	0.000164351	0.000164789	0.000166756	0.000184866	0.000148861	0.000106502	0.000146776	0.00015968	0.0001281	0.000152298
ShortSeq.GTT.A2	0.000157809	0.000230239	0.000166294	0.000110366	0.000125998	0.000153023	0.000184459	0.000137848	0.000120055	0.00015401
HuR.I2_3p	0.000141489	0.000193787	0.000165911	0.000173856	0.000134414	0.000154371	0.000192753	0.00014364	0.000180699	0.000164547
ShortSeq.CGA.A1	0.000135834	0.000197059	0.000165794	0.000122806	0.000158443	0.000132415	0.000161276	0.000163478	0.000121114	0.000150913
PUM2.uguanaua.pssm.I1_3p	0.000154096	0.0001498	0.000165613	0.000122925	0.000224153	0.000122201	0.000141402	0.00018056	0.000163137	0.00015821
ShortSeq.AAC.I1_3p	0.000185426	0.000140945	0.000165383	0.000189576	0.000172598	0.000194422	0.000194401	0.000199915	0.000164058	0.000178525
ShortSeq.CAA.A1	0.000161351	0.00014762	0.000165083	0.000192469	0.000131237	0.000216347	0.000207837	0.000154642	0.000199873	0.000175162
MSI1.I1_3p	0.00013846	9.79441e-05	0.000165049	0.000197179	0.000186035	0.000111662	0.000111624	0.000159478	0.000116239	0.00014263
ShortSeq.GGT.I2_5p	0.000133601	0.000180776	0.000164631	0.000109419	0.000178888	0.000105403	0.000157065	0.00014781	7.68614e-05	0.000139384
ShortSeq.C.A1	0.00014399	0.000196004	0.000164607	0.00011399	0.000200847	0.000141138	0.000143178	0.000148937	0.00014538	0.000155341
LogLen.circ	0.0001943	0.000194626	0.000163885	0.000153178	0.000237192	0.000294257	0.000164121	0.000158905	0.000182151	0.000193624
SNRNP70.rwucaag.pssm.I2_5p	0.00018394	0.000110856	0.000162984	0.000149464	0.000215133	0.000324248	0.000127362	0.000170745	0.000187697	0.000181381
HuR_v3.I1_3p	0.000139063	0.000123236	0.000162241	0.000129354	0.000129086	0.00012548	0.000151648	0.000145793	0.0001209	0.000136311
ZNF638.bguusku.pssm.I1_3p	0.000155266	0.00018864	0.000161937	0.000126062	0.000174142	0.000136676	0.000177343	0.000165258	0.000132832	0.000157573
CNOT4.gacaga.pssm.I1_3p	0.000116393	0.000219115	0.000161212	0.000170872	0.000176381	6.34546e-05	0.00017576	0.000133153	0.000110187	0.000147392
TUT1.mrauacu.pssm.I1_3p	0.000145278	0.000141421	0.000160966	0.000177655	0.000192349	0.000201009	0.000160383	0.000166643	0.000165005	0.000167857
ShortSeq.TTG.C2	0.000186783	0.000149334	0.000160349	0.00015852	0.000145237	0.000140258	0.000172256	0.000150582	0.000161423	0.000158305
PABPC3.raaaacm.pssm.I1_5p	0.000159807	0.000187424	0.000159348	0.00013109	0.000207984	0.000195384	0.000157324	0.000115459	0.000191218	0.000167226
HNRNPK.ccawmcc.pssm.I1_3p	0.000159283	0.000167432	0.000158622	0.000170793	0.000288029	0.00022571	0.00011849	0.000143753	0.000231909	0.000184891
CPEB2.I2_3p	0.000151007	0.000229043	0.000158605	0.00012995	0.000119155	0.00011612	0.000146069	0.000112283	0.000143982	0.000145135
ShortSeq.GC.I1_5p	0.000154193	0.000180003	0.000158428	0.000122219	0.000203403	0.000231577	0.000140558	0.000138351	0.000247302	0.000175115
ShortSeq.G.A1	0.000150768	0.000139816	0.000158187	0.000161459	0.000100823	7.06287e-05	0.000159939	0.000135463	0.000131923	0.000134334
RBM6.hauccar.pssm.I2_5p	0.000173084	0.000135215	0.000158028	0.000146013	0.000141297	0.000104581	0.000165891	0.000178517	0.00018999	0.000154735
ShortSeq.CCA.I1_3p	0.000157933	0.000168514	0.000158019	0.000125489	0.000236003	0.000159401	0.000134848	0.000139948	0.000165561	0.000160635
ShortSeq.TGA.I1_3p	0.000144482	0.000207741	0.000158015	0.000112822	0.000194516	8.21953e-05	0.000163634	0.000138446	0.000143022	0.00014943
ShortSeq.GTT.I1_3p	0.000181617	0.000125118	0.000157984	0.000174041	0.000208049	0.000142114	0.000156402	0.00014583	0.000177475	0.000163181
PSSM.SC35.C1	0.000173873	0.00016603	0.000157558	0.000185425	0.000180613	0.000300993	0.000189605	0.000158549	0.000212196	0.000191649
ShortSeq.AA.I2_5p	0.000167551	0.000146805	0.00015752	0.000151142	0.000179678	0.000126388	0.000140731	0.000120778	0.000154967	0.000149506
ShortSeq.GGG.A1	0.000127435	0.000205829	0.000157375	8.84387e-05	0.000209029	0.000214006	0.000141846	0.00010151	0.00015323	0.000155411
KHDRBS1.auaaaav.pssm.I1_5p	0.000161334	0.000172663	0.000157074	0.000169368	0.000181061	0.000147443	0.000216521	0.000185913	0.000228805	0.00018002
CPEB4.uuuuuu.pssm.I1_5p	0.000177156	0.000125097	0.000156929	0.000138909	0.000155124	0.00026657	0.000163657	0.000211674	0.000137358	0.000170275
ShortSeq.ATG.A2	0.000156978	0.00012899	0.00015685	0.000128863	0.000126988	0.000101151	0.000133499	0.000146462	0.000138835	0.000135402
Alu-I1	0.000140617	0.000148185	0.000156444	0.000147759	0.000139572	0.000127663	0.000143175	0.000120121	0.000137926	0.000140163
PABPC5.agaaadu.pssm.I2_3p	0.000161123	0.000167886	0.000156373	0.000165195	0.000157206	0.000107209	0.000149622	0.000168603	0.00013983	0.000152561
ShortSeq.AG.I1_3p	0.000141038	0.000233931	0.000156358	0.000112728	0.000168145	0.000204786	0.000175616	0.000138663	0.000226394	0.000173073
KHDRBS2.rauaaam.pssm.I2_5p	0.000201973	0.000150179	0.000156144	0.00022729	0.000216595	0.000193242	0.000142794	0.000194538	0.000176094	0.000184317
RBM28.gwguagd.pssm.I1_5p	0.000167158	0.000137194	0.000155136	0.000217184	0.000167797	0.00020187	0.000116598	0.000200251	0.000181135	0.000171591
PSSM.SRp55.A1	0.000175312	0.000149072	0.000154723	0.000194115	0.000151391	0.00024908	0.000140498	0.000172936	0.000197563	0.000176077
SFPQ.I1_3p	0.000149559	0.000145114	0.000153263	0.000142764	0.000168125	0.000142354	0.000151869	0.00012292	0.000180031	0.000150667
SNRNP70.rwucaag.pssm.I1_3p	0.000132837	0.00021801	0.00015325	0.000116663	0.000186147	0.000244767	0.000163605	0.000126292	0.000186835	0.000169823
ShortSeq.CTG.C1	0.000145361	0.000182183	0.000153021	0.000179308	0.000260383	0.000123809	0.000152099	0.000163215	0.000132683	0.000165785
PABPC5.agaaadu.pssm.I1_3p	0.000187517	0.000108351	0.000152938	0.00018947	0.000238179	0.000137777	0.000122022	0.000227243	0.000134468	0.00016644
ShortSeq.GAT.A2	0.000111207	0.000182953	0.000151974	0.000155706	8.84521e-05	0.00016396	0.000179435	8.15159e-05	0.000106463	0.000135741
SecStr.maxJunc.I2_3p	0.000121755	0.000142046	0.000151972	8.42718e-05	7.43528e-05	0.000137244	9.26996e-05	8.5131e-05	9.34346e-05	0.000109212
ShortSeq.CC.A1	0.000158329	0.000131229	0.000151917	0.000210365	0.000207503	0.000115732	0.000135474	0.000187031	0.000137906	0.000159499
FXR1.aygacr.pssm.I1_3p	0.000148698	0.000137773	0.000151142	0.000126944	0.000131081	0.000221284	0.00018048	0.00018045	0.000101292	0.000153238
PSSM.SF2_ASF.I1_3p	0.000182067	0.000166631	0.000150925	0.00017607	0.000178203	0.000400687	0.000179563	0.000157738	0.000310886	0.000211419
TIA1.I2_3p	0.000140472	0.000222942	0.000150832	0.000111937	0.000158919	0.000184809	0.000201127	0.000159931	0.000175841	0.000167423
ShortSeq.GG.I2_5p	0.000140902	0.000139591	0.000150672	0.000124996	0.000233959	0.00010199	0.000118816	0.00015149	0.000116615	0.000142115
PSSM.SC35.C2	0.000169009	0.000256075	0.000150552	0.000189013	0.000177855	0.000139873	0.00020076	0.000142937	0.000237912	0.000184887
SRSF1.gragga.pssm.I1_3p	0.000174241	0.000161727	0.000150455	0.000135772	0.000193166	0.0001685	0.000143443	0.000130285	0.000203569	0.000162351
SRp20.I2_5p	0.000140653	0.000125767	0.000150346	0.000123912	0.00015665	0.000140615	0.000162316	0.00012876	0.000150572	0.000142177
MATR3.maucuur.pssm.I2_3p	0.000177439	0.000185059	0.000150029	0.000195103	0.000206873	0.000150264	0.000156076	0.000192478	0.000119882	0.000170356
ShortSeq.GAT.C2	0.000140902	0.000123839	0.00014993	9.63134e-05	9.59879e-05	0.000222713	0.000144035	0.000133625	0.00013567	0.000138113
ShortSeq.CAT.I1_3p	0.000123371	0.000220577	0.000149451	0.000136947	0.000156728	0.000183585	0.000206735	0.000132451	0.000204074	0.000168213
ShortSeq.TTT.I1_3p	0.000153004	0.000147268	0.000149334	0.000179609	0.000192936	0.000144718	0.000106716	0.000115767	0.000132175	0.000146836
SRSF9.I1_3p	0.000143462	0.000211822	0.000149331	0.00016049	0.000215965	0.00016462	0.000121833	0.00015672	0.00016666	0.000165656
QKI.acuaay.pssm.I2_5p	0.000152817	0.000128566	0.000149321	0.000148747	0.000202912	0.000112542	0.000152741	0.000182008	0.000155329	0.000153887
HNRNPCL1.I2_5p	0.00017139	0.00017166	0.000149152	0.000114278	0.000162142	0.000139296	0.000162604	0.000159746	0.000186154	0.00015738
KHDRBS3.I1_3p	0.000141462	9.37013e-05	0.000148906	0.000174271	9.79007e-05	0.000126215	0.000134287	0.000141133	0.000104704	0.000129175
NovaClust.NISS1	0.000194007	0.000193067	0.000148819	0.000253143	0.000247664	0.000379834	9.50686e-05	0.000135335	7.72541e-05	0.000191577
HNRNPM.gguugguu.pssm.I1_5p	0.000144923	0.000182896	0.000148694	0.000107237	0.000146352	0.000226377	0.000188307	0.000146152	0.000154447	0.000160598
ShortSeq.AAG.I2_5p	0.000137874	0.000202202	0.00014848	0.000151373	0.000165749	0.000174091	0.000169622	0.000128252	0.000138677	0.000157369
SRSF2.I2_5p	0.000121543	0.000192094	0.000148343	0.000106999	0.000180802	9.72442e-05	0.000141236	0.000110577	0.000130075	0.000136546
KHDRBS1.auaaaav.pssm.I2_3p	0.000120972	0.000212899	0.000148085	0.000149691	0.000268899	0.000114426	0.000118237	0.000110455	0.000125634	0.000152144
FMR1.kgacarg.pssm.I1_3p	0.000160563	0.000124556	0.000148023	0.000163456	0.000191755	0.000185508	0.000154801	0.000187854	0.000118468	0.000159443
ShortSeq.TC.I1_3p	0.000153821	0.00019381	0.000147998	0.000100293	0.000107543	0.000196545	0.00017189	0.000183271	0.000183803	0.000159886
SRSF2.ggagwd.pssm.I2_3p	0.000136603	0.000141955	0.000147545	0.000149678	0.000121514	0.0001545	0.000130939	0.00014215	0.00013654	0.000140158
ShortSeq.T.C2	0.000126467	0.000146695	0.00014731	0.000118645	0.000105656	0.000204611	0.000143385	0.000120798	0.000139483	0.000139228
TIA1.uuuuubk.pssm.I1_5p	0.000153874	0.000131487	0.000146862	0.000140589	0.000149715	0.000166741	0.000165967	0.000152036	0.000135295	0.000149174
HNRNPM.gguugguu.pssm.I1_3p	0.000131336	0.00013417	0.000146759	0.000108156	0.00013334	0.000121046	0.000129162	0.000111048	0.000124896	0.000126657
KHDRBS3.auaaav.pssm.I2_5p	0.000178756	0.000139387	0.000145915	0.000123085	0.000161564	8.74589e-05	0.000183003	0.000138602	0.00016239	0.000146685
ShortSeq.CT.A1	0.000157133	0.000112907	0.000145449	0.000153452	0.000144618	8.32261e-05	0.000122307	0.000129787	0.000119944	0.000129869
ShortSeq.TAG.I1_3p	0.000142666	0.000143864	0.000145204	0.000113216	0.000119412	0.00018742	0.000175768	0.00013855	0.000214535	0.000153404
ShortSeq.A.C1	0.000145927	0.000165865	0.000145067	0.000103044	0.000157113	0.000100167	0.000175047	0.000133762	0.000167758	0.00014375
ShortSeq.TTG.A1	0.000161384	0.000128411	0.000145054	0.000160798	0.00019016	0.00012379	0.000135573	0.000178042	0.000185163	0.000156486
U2AF2.I1_3p	0.000126799	0.000140555	0.000144532	0.000111117	0.000134345	0.000128838	0.000167669	0.00012049	0.000140799	0.000135016
FXR2.dgacrrr.pssm.I2_5p	0.000100584	0.000161739	0.000144068	7.7081e-05	0.000156889	0.000127033	0.000147163	9.03884e-05	0.000143657	0.000127622
L1-I2	0.000151293	0.000127806	0.000143472	0.000199659	0.000178662	0.000134124	0.000148202	0.000185058	0.000139222	0.000156389
A1CF.wuaauur.pssm.I2_3p	0.000155692	0.000154443	0.000142867	0.000181834	0.000208492	0.000248391	0.000133855	0.000154486	0.000206637	0.0001763
ShortSeq.G.I1_5p	0.000126974	0.000165161	0.000142534	0.000106421	0.000162858	0.000153095	0.000144924	0.000123048	0.000137121	0.000140237
HNRNPA1L2.duagggw.pssm.I1_3p	0.000100506	0.000110801	0.000142316	0.000167163	0.000170456	0.000156773	0.00013852	0.000112201	0.000113927	0.00013474
RBM3.radacka.pssm.I1_3p	0.000128009	0.000125289	0.000141999	0.000123709	9.22414e-05	0.000141813	0.000158208	0.000159588	0.000170905	0.000137974
MBNL1.gcuugc.pssm.I2_5p	0.000141337	0.000111617	0.000141831	0.00013953	0.000101397	0.000146776	0.000115281	0.000128374	0.000133947	0.000128899
PABPC4.aaaaaar.pssm.I1_3p	0.000143086	0.000153771	0.000141696	9.69823e-05	0.000164798	0.000139866	0.000151749	0.000127909	0.000101808	0.000135741
PSSM.SC35.I2_5p	0.000114525	0.000147842	0.00014145	0.000134411	0.000155961	0.000125012	0.000113165	0.000125582	0.00011782	0.000130641
ShortSeq.CT.C1	0.000132092	0.000103022	0.000141095	0.000121583	0.000142306	5.74124e-05	0.000123697	0.000122355	0.000143641	0.0001208
ShortSeq.GGA.I2_5p	0.000129974	0.000115196	0.00014109	0.000135074	0.000202939	0.000117784	0.000172366	0.000178782	0.000121548	0.000146084
HuR.I1_5p	0.000114106	9.62497e-05	0.000140786	9.34877e-05	6.7936e-05	0.000176141	8.62077e-05	0.000141708	0.000107204	0.000113758
YBX1.aacaucd.pssm.I2_5p	0.000140744	0.000130937	0.000140571	0.000178476	0.000148451	0.000235146	0.000158401	0.000157008	0.000128881	0.000157624
NovaClust.NESE1	0.000132682	0.000134557	0.000139905	4.06255e-05	0.00012023	0.000154145	0.000260309	0.000192169	0.000118101	0.000143636
Nova.NESS2	0.000116746	0.000135773	0.000139849	0.00012727	0.000130748	0.000183647	0.000143736	0.000130693	0.000164973	0.000141493
KHDRBS3.auaaav.pssm.I1_3p	0.000130571	0.000161857	0.000139365	0.000126905	0.000155128	0.00013288	0.000157394	0.000134096	0.000121765	0.000139996
ShortSeq.CA.I1_5p	0.000167839	0.000141613	0.000139306	0.000158349	0.000163666	9.89783e-05	0.000201267	0.000109911	0.000165546	0.000149608
ShortSeq.GAA.C2	0.000156906	0.000133843	0.000139292	0.00014205	0.00010878	0.000180282	0.000143043	0.000124932	8.73355e-05	0.000135162
HNRNPC.huuuuuk.pssm.I1_5p	0.000134234	0.000157906	0.000139095	0.000128844	0.000155424	0.000237602	0.000140796	0.000146872	0.000186367	0.000158571
PSSM.SRp40.C2	0.000184424	0.000156108	0.000139071	0.000156787	0.000140279	0.000147115	0.00013288	0.000152436	0.000139264	0.000149818
LIN28A.hggagwa.pssm.I1_3p	0.000102254	0.000189784	0.000138936	0.00014813	0.000141306	0.000103938	0.000160798	0.000125723	0.000167385	0.000142028
ZCRB1.grhuuaa.pssm.I2_5p	0.000124194	0.00013014	0.000138919	0.000133494	0.00022393	0.000112257	0.000155901	0.000122189	0.000145478	0.000142945
Nova.I1_3p	0.000122935	0.000127476	0.000138847	0.000144843	0.000125864	0.000114854	0.000146708	0.000116367	0.000113158	0.000127895
ShortSeq.AGG.A2	0.000188144	9.02981e-05	0.000138582	0.000119098	0.000136335	5.8978e-05	9.74672e-05	0.000144121	0.00011108	0.000120456
PABPN1.araaga.pssm.I1_3p	0.000121382	0.000139993	0.000138454	0.000139418	0.00014319	0.00023191	0.000142206	0.000191614	0.000183843	0.000159112
ShortSeq.TG.I2_5p	0.000146505	0.000105833	0.000138153	0.000132356	0.000197175	8.96221e-05	0.000149123	0.000161183	0.000108181	0.000136459
ZCRB1.grhuuaa.pssm.I1_3p	0.000135713	0.000118692	0.000137933	0.000108602	0.000214658	0.000115901	0.000102301	0.000132849	0.00014742	0.000134896
ShortSeq.A.I2_3p	0.000133715	0.000130204	0.000137831	0.000140431	0.000188913	0.000259239	0.000166126	0.000167882	0.000137376	0.000162413
SFPQ.kurrukk.pssm.I2_3p	0.000130854	0.000126164	0.000137598	0.000124152	0.000136654	5.72106e-05	0.000127809	0.000129086	0.000143288	0.000123646
ShortSeq.A.A1	0.000144064	0.000207422	0.000137528	0.000115827	0.000251238	0.000166489	0.000145125	0.000114182	0.00018247	0.000162705
ShortSeq.AT.A2	0.000160248	0.000107818	0.000137442	0.000133358	0.000121039	7.26462e-05	0.000167927	0.00013339	9.89261e-05	0.000125866
YBX2.aacawcd.pssm.I2_5p	0.000148935	0.000152979	0.000137009	0.00013236	0.000120442	0.000181079	0.000142501	0.000185126	0.000110486	0.000145658
Cons.JunctionAvgP1_100.I1_3p	0.000147836	0.000201876	0.00013698	0.000126647	0.000136533	0.000153175	0.000135607	0.000152787	0.000172953	0.000151599
ShortSeq.AA.I2_3p	0.000145202	0.00016545	0.000136625	0.000127831	0.000160132	0.000154775	0.000132428	0.000119041	0.000148145	0.000143292
KHDRBS2.rauaaam.pssm.I1_5p	0.000143513	0.000155726	0.000136565	0.000147032	0.000145478	0.000115449	0.000127324	0.000124337	0.000129338	0.000136085
CPEB2.chuuuuu.pssm.I1_3p	0.000139111	0.000180312	0.000136561	9.52378e-05	0.000124484	0.000125984	0.000171993	0.000125692	0.000166148	0.000140614
SRSF2.ggagwd.pssm.I2_5p	0.000149881	0.000156392	0.000136463	0.000156388	0.000145277	8.7185e-05	0.000151855	0.000188854	0.000153793	0.000147343
ShortSeq.TGT.A2	0.000126019	0.000135795	0.000136385	0.000115406	8.74591e-05	0.0001588	0.000114562	0.000150207	0.000105707	0.000125593
U2AF2.uuuuuyc.pssm.I1_3p	0.000137292	0.000176001	0.000136351	0.00014418	0.00014315	0.000121499	0.00011581	0.000161753	0.000101302	0.000137482
RBM42.aacuamg.pssm.I1_3p	0.000112255	0.000151483	0.000136344	0.000107903	0.000146679	0.000109985	0.000114771	0.000120817	0.000148073	0.00012759
ShortSeq.TA.I2_5p	0.000173319	0.000136854	0.000136336	0.000137621	0.000203362	0.000115213	0.000126918	0.000174191	0.000181097	0.000153879
SAMD4A.gckgghm.pssm.I2_3p	0.000134181	0.000151338	0.000135619	0.000133677	0.000204711	0.000179853	8.42817e-05	0.000161589	0.000121569	0.000145202
ShortSeq.AGG.I1_3p	0.000133248	0.000112017	0.000135567	0.000163943	0.000182932	6.77662e-05	0.000122601	0.000140118	0.000156426	0.000134958
HNRNPA2B1.aggwuhgr.pssm.I2_5p	0.000150843	0.000111638	0.000135237	9.37536e-05	0.000143754	0.000106945	0.000163435	0.000132134	0.000112662	0.000127822
ShortSeq.TTT.A1	0.000120103	0.00013776	0.000135225	0.000122346	0.000161323	0.000143593	0.000177004	0.000120023	8.08252e-05	0.000133134
ShortSeq.TTG.I1_3p	0.000137903	0.000110474	0.000135145	0.000129925	0.000114078	0.000157274	0.000121088	9.30982e-05	0.000123327	0.000124701
ShortSeq.GC.I1_3p	0.000167208	0.000127897	0.000135104	0.000155421	0.000160207	6.26322e-05	0.000124508	0.000166777	0.000134553	0.000137145
ShortSeq.TCG.A1	0.000119141	0.000151811	0.00013453	6.56926e-05	0.000106223	0.000106629	9.82858e-05	0.000106544	0.000147287	0.000115127
ShortSeq.AAA.A1	0.00013122	0.000155599	0.000134364	0.000122438	0.000140136	8.91362e-05	0.000143848	0.0001219	0.000130016	0.000129851
DAZAP1.uagkwwr.pssm.I1_5p	0.000115406	0.000191806	0.000133722	0.000120891	9.90202e-05	0.000129589	0.000146538	0.000117053	0.000141828	0.000132873
MSI1.uaguwrg.pssm.I2_3p	0.000113261	0.000132274	0.000133653	0.000167172	0.000123723	0.000103667	0.00010363	0.000119364	0.000135834	0.000125842
ShortSeq.GT.I1_3p	0.000153965	0.000142081	0.00013363	0.000118197	0.000130409	0.000114679	0.000177363	0.000128872	0.000119937	0.000135459
ShortSeq.TGG.I2_5p	0.000116849	0.000115153	0.000133406	0.000105442	0.000242863	9.66385e-05	9.30096e-05	0.000153662	0.00013323	0.00013225
ShortSeq.GCA.I2_5p	0.000130606	0.000173393	0.000133368	9.1025e-05	0.000201528	0.000237668	0.000170193	0.000152959	0.000182	0.000163638
ShortSeq.ATT.C2	0.000125563	0.000170013	0.00013327	0.000123094	0.000142233	0.000135504	0.000134195	0.000123457	0.000180393	0.000140858
TIA1.uuuuubk.pssm.I2_5p	0.000130236	0.000101584	0.000133173	0.000133853	0.000166402	0.000137193	0.000108905	0.000175394	0.000173374	0.000140013
RBM6.hauccar.pssm.I1_3p	0.000121871	0.000104089	0.000132929	0.000117665	0.000102801	5.56211e-05	0.00014099	0.000137159	9.72024e-05	0.000112259
SRSF9.kgrwgsm.pssm.I1_5p	0.000140135	0.000175945	0.000132861	0.000138379	0.000170198	0.000123852	0.000104314	0.000119589	0.000142177	0.000138606
ShortSeq.AG.C2	0.000147693	0.000208285	0.000131607	0.000119871	0.000154157	0.000110552	0.000111552	0.000107033	0.000144794	0.000137283
ShortSeq.TG.A2	0.00010995	0.000134388	0.000131338	0.00011801	0.000108553	0.000108555	9.38557e-05	0.000102923	0.000118152	0.000113969
ShortSeq.TGT.I2_5p	0.000128174	0.000135748	0.000131076	9.97369e-05	8.38219e-05	0.000168331	0.00014828	0.000122985	0.000128663	0.000127424
RALY.uuuuuub.pssm.I1_3p	0.000113171	0.000151065	0.000131044	0.000127679	0.000198576	0.000123065	0.000113638	0.000125264	0.000162501	0.000138445
HNRNPU.uguauug.pssm.I2_3p	0.000125602	0.00011937	0.000130876	0.000133118	0.000152381	9.50258e-05	0.000126924	0.000109027	9.8919e-05	0.000121249
TARDBP.I1_3p	0.000128737	0.000107503	0.000130865	0.000125688	9.59509e-05	0.00011172	0.000111725	9.62068e-05	0.000100118	0.000112057
ShortSeq.TA.A2	0.000141291	0.000138272	0.000130555	0.000104501	0.000149214	0.000348637	0.000120906	0.000114163	0.000199065	0.000160734
ShortSeq.TTA.I2_5p	0.000163212	0.000129584	0.000129919	0.000109427	0.000247552	0.00019611	0.000105491	0.000139134	0.000137168	0.000150844
ShortSeq.AAA.I1_3p	0.000153376	0.000121013	0.000129691	0.00014611	0.000192061	0.000238792	0.000157236	0.000155505	0.000147144	0.000160103
ShortSeq.GC.I2_3p	0.000133255	0.000131955	0.000128958	0.00014886	0.000184055	0.000208491	0.000103367	0.000116811	0.000134655	0.000143379
ShortSeq.TAT.A2	0.000141555	0.000106464	0.000128942	0.000117288	0.000161745	0.000317512	0.000123647	0.000158575	0.000170338	0.000158452
ShortSeq.TT.C1	0.00011496	0.000113619	0.000128882	0.000175675	0.000107725	9.67077e-05	9.72627e-05	0.000117361	9.23351e-05	0.000116059
YBX2.aacawcd.pssm.I1_5p	0.00015657	0.000140776	0.000128642	0.000122425	0.000113683	9.57871e-05	0.000137826	0.000120797	0.000214613	0.000136791
HNRNPA1.guaguagu.pssm.I1_3p	0.000121338	0.000124564	0.000128631	9.74564e-05	9.33123e-05	0.000101963	0.000138375	8.33761e-05	9.95103e-05	0.000109836
ShortSeq.CCT.C2	0.00011402	0.000134009	0.000128476	0.000152869	0.000171746	0.000216658	0.000159986	0.000134565	0.000160723	0.000152561
ShortSeq.ACC.I1_3p	0.000123574	0.000166518	0.000128184	0.000104654	0.000196281	0.000227247	0.000177311	0.00011085	0.000148612	0.000153692
PABPC3.raaaacm.pssm.I2_3p	0.00014655	0.000182712	0.000127689	0.000103367	0.000154027	0.000158986	0.000125225	0.000106075	0.000152995	0.000139736
ShortSeq.AAT.A1	0.000145286	0.000143386	0.000127288	0.000165193	0.000149471	0.000147634	9.19608e-05	0.000112494	0.000128179	0.000134543
ShortSeq.TGA.A1	0.000120271	0.000160144	0.000126515	0.000106669	0.000139411	0.00013934	0.000157553	0.000115281	9.23519e-05	0.000128615
ShortSeq.CTC.C2	0.000132011	0.000121029	0.000126465	0.00014827	0.000141214	0.000124433	0.00012269	0.000145933	0.000191553	0.000139288
RBM28.gwguagd.pssm.I1_3p	0.000126806	0.000186997	0.000125936	0.000164022	0.000158547	0.000111076	0.000122933	0.000149339	0.000118761	0.000140491
BRUNOL4.kgugukk.pssm.I1_3p	0.000140905	0.00011207	0.000125716	0.00010866	0.000102191	0.000159543	0.000121872	8.95001e-05	9.04012e-05	0.000116762
ShortSeq.TTC.I1_3p	0.000135145	0.000154745	0.000125712	8.46022e-05	0.000137687	0.000129302	0.000203759	0.000132208	0.000147082	0.000138916
CPEB4.I2_5p	0.000120205	0.000186723	0.000125571	8.00836e-05	0.000123639	0.000155378	0.00014436	0.000105523	0.000168205	0.00013441
CPEB4.uuuuuu.pssm.I2_5p	0.000128894	0.000101922	0.000125326	0.000129161	0.000224669	8.9584e-05	9.71347e-05	0.000122423	0.000135825	0.000128326
ShortSeq.GA.A1	0.000121805	0.000124948	0.000125253	8.14338e-05	7.3729e-05	0.000193122	0.000102074	0.000102848	0.000126477	0.000116854
U2AF2.uuuuuyc.pssm.I2	0.000134556	0.000142141	0.000125165	0.00016443	0.000212134	8.85679e-05	0.00014698	0.000143518	0.000143982	0.000144608
SecStr.avg71_140.I2_5p	0.000107102	0.000150339	0.000124609	0.000103959	0.000181928	0.000119107	0.000122509	0.000105708	0.000156556	0.000130202
SecStr.avg141_210.I1_5p	0.000110678	8.91407e-05	0.000124593	0.000129091	7.07204e-05	0.000221664	0.000108204	9.0682e-05	9.54357e-05	0.000115579
ShortSeq.TAT.I2_5p	0.000139675	0.000111571	0.00012459	0.000139731	0.000137195	0.000158748	0.000121273	0.000132608	0.000149006	0.000134933
RBM46.rausawd.pssm.I2_5p	0.000135158	9.89492e-05	0.000124442	9.02918e-05	0.000165011	0.000124127	0.000103927	9.16685e-05	0.00014583	0.000119934
SRSF9.I2_5p	0.000120175	0.000136316	0.000124307	0.000108585	0.00014569	0.000173513	0.000152383	0.000150906	0.000131513	0.000138154
ShortSeq.CT.I1_5p	0.000135728	0.000163046	0.000124159	0.000127015	0.000188501	5.18022e-05	0.000120528	0.000156179	0.000113899	0.000131206
MSI1.I2_3p	0.000145512	0.000140461	0.000124069	0.000188275	0.000107815	5.67809e-05	0.00010726	0.000140472	9.9442e-05	0.000123343
HNRNPA2B1.gguaguag.pssm.I2_3p	0.000125238	0.000159604	0.000123919	9.4834e-05	7.80924e-05	0.000131536	0.000104427	0.000124103	0.000191649	0.000125934
ShortSeq.CAG.C2	0.000110844	0.00012294	0.000123838	6.8285e-05	0.000117551	0.000120034	0.000146167	0.000102805	0.000110759	0.000113692
TARDBP.gaaugd.pssm.I2_3p	0.000129265	0.000110731	0.000123777	0.000120872	9.83029e-05	0.000157182	0.000100235	0.000125873	9.57826e-05	0.000118002
SART3.araaaam.pssm.I1_5p	0.000119052	0.000120296	0.000123423	0.000115844	0.000119479	8.57281e-05	0.000132734	0.000108833	0.000137241	0.00011807
ESRP2.ugggrad.pssm.I1_5p	0.000108199	0.000133558	0.000123119	0.000110517	0.000114309	0.000121567	0.00014032	0.000105488	0.000165992	0.000124785
ESRP2.I1_3p	0.000120811	0.000143891	0.000123092	0.000179722	0.000121629	0.000286316	0.000115598	0.000108167	9.22392e-05	0.000143496
ShortSeq.GTG.A1	0.000140507	7.25572e-05	0.000122955	0.000109744	0.0001418	0.000106554	0.000122915	0.000112495	7.023e-05	0.000111084
ShortSeq.T.I2_3p	0.000110944	0.000145041	0.000122841	0.000126712	0.000205006	0.000118018	0.000125613	0.000148589	0.000194768	0.00014417
ShortSeq.TA.I2_3p	0.000140332	0.00011999	0.000122757	0.000143655	0.000152149	0.000145157	9.0468e-05	0.000124199	0.000137036	0.000130638
ShortSeq.CAT.A1	0.000131534	0.000163658	0.000122659	9.68268e-05	0.000153091	0.000195252	9.47103e-05	0.000151416	8.67537e-05	0.000132878
ZC3H14.uuuduuu.pssm.I2_3p	0.000110214	0.000133214	0.000122545	0.000118994	0.000197399	0.000134969	0.000113716	0.000105298	0.000137229	0.000130398
ShortSeq.GGC.I1_3p	0.000106223	0.000117226	0.000122513	8.78689e-05	0.000160129	0.000104752	0.000100693	0.000122769	0.000129646	0.000116869
ZC3H14.uuuduuu.pssm.I2_5p	0.000130269	0.000133381	0.000122212	0.000137341	0.000161191	0.000155623	0.000101973	0.000103699	0.000127988	0.000130409
ShortSeq.AGC.A2	9.56768e-05	0.000180463	0.000122143	9.53145e-05	0.000171505	9.46677e-05	0.000171719	0.000134674	0.000135915	0.000133564
ShortSeq.AT.C1	0.0001391	0.000116769	0.000122016	0.000147187	0.000105806	0.000142848	7.8799e-05	0.000118638	9.93283e-05	0.000118944
A1CF.I1_3p	9.04636e-05	8.02918e-05	0.000121674	6.99744e-05	5.19567e-05	7.96538e-05	6.17447e-05	9.37561e-05	8.41406e-05	8.15173e-05
SRp20.I1_5p	0.000121172	0.000125061	0.000121547	0.000115989	0.000139165	0.000109161	0.000110434	0.000100369	9.98566e-05	0.000115862
SFPQ.I2_3p	0.00011665	0.000116419	0.000121536	9.41731e-05	0.000105744	0.000167659	0.000156393	9.77816e-05	0.00017207	0.000127603
YBX2.aacawcd.pssm.I2_3p	0.000111543	0.000204119	0.000121338	0.000141175	0.000116614	9.52563e-05	0.000186535	9.3443e-05	0.000154808	0.000136092
HNRNPA1.guaguagu.pssm.I2_3p	0.000105231	0.000113896	0.00012077	0.000142651	0.000143721	0.000147251	0.000150546	0.000124285	9.66184e-05	0.000127219
ShortSeq.GGA.A2	0.00014125	9.41386e-05	0.000120679	0.000144967	0.000115778	0.000177574	9.05725e-05	0.000123519	0.000105094	0.00012373
ShortSeq.TGA.I2_5p	0.000117365	0.000109816	0.000120654	8.69147e-05	0.000100962	0.00013592	0.000145142	0.000114066	9.75231e-05	0.000114263
Cons.MeanP1_100.I2_5p	0.000153281	0.000154036	0.000120379	9.78407e-05	0.000125961	0.000121812	0.00018727	0.000138482	0.000103662	0.000133636
RBM46.rausawd.pssm.I2_3p	0.000131244	9.77652e-05	0.00012022	0.000144719	0.000143267	0.000179969	0.000126913	0.000187998	0.000121107	0.000139245
MSI1.uaguwrg.pssm.I2_5p	0.000149045	0.00018279	0.000120107	0.000149239	0.000184458	0.000255297	0.000123832	0.00015203	0.000128602	0.0001606
RALY.uuuuuub.pssm.I2_5p	0.000135123	0.000130868	0.000119872	0.000152832	0.000165201	0.000106417	9.65345e-05	0.000139221	0.000169035	0.000135012
ESRP2.ugggrad.pssm.I1_3p	0.000131794	0.000146835	0.000119816	0.000111961	0.00016967	0.000109996	9.90354e-05	0.000109717	0.000117577	0.000124045
RBM28.gwguagd.pssm.I2_3p	9.97774e-05	0.000154862	0.000119489	8.82568e-05	0.000100256	0.000210412	0.000152765	0.00011228	0.00012818	0.000129587
ShortSeq.CC.I1_5p	0.000115607	0.000107868	0.000119427	8.04426e-05	0.000124532	0.000101326	0.000105266	0.000100043	0.000109364	0.000107097
ShortSeq.GAC.I2_5p	8.20213e-05	0.000122319	0.000119325	9.83952e-05	0.000118387	0.000128185	0.000111173	9.50344e-05	7.8464e-05	0.000105923
ShortSeq.T.I1_3p	9.13017e-05	0.000169178	0.000119302	0.000105634	0.000142459	0.000176647	0.000121072	8.58111e-05	0.000121272	0.000125853
ShortSeq.AT.C2	0.000131502	0.000113231	0.000119124	0.000179137	0.000109107	0.000244633	0.000134251	0.000135576	0.000141343	0.000145323
RBM41.I2_5p	0.000116813	7.66272e-05	0.000118995	0.000140638	0.000103555	0.000145922	0.000100887	0.000134524	9.48125e-05	0.000114753
ShortSeq.TC.I2_5p	0.000120438	0.000129287	0.000118928	0.000110432	0.000123608	0.000131107	0.000142494	0.000135434	9.70491e-05	0.000123197
BRUNOL4.kgugukk.pssm.I2_3p	0.000140799	0.000108439	0.00011889	0.000126916	0.000130024	8.37944e-05	0.000129657	0.000114299	9.17653e-05	0.000116065
A1CF.wuaauur.pssm.I1_3p	0.000120337	0.000141438	0.00011882	0.000110329	0.000176824	0.000119261	0.000131934	0.000123039	0.000136971	0.000130995
ShortSeq.GCT.C1	0.000114209	0.000112755	0.0001188	0.000102181	0.000129176	0.000115969	0.000185512	0.000128399	0.000136375	0.000127042
MBNL1.gcuugc.pssm.I2_3p	0.000128643	0.000130274	0.000118252	0.000152408	0.000100778	6.94791e-05	0.000146608	0.000141204	0.000136549	0.00012491
IGF2BP2.vmahwca.pssm.I1_3p	9.55026e-05	0.000136488	0.000117928	8.95108e-05	0.000138322	6.65107e-05	0.000124396	9.10131e-05	0.000116332	0.000108445
YBX1.aacaucd.pssm.I2_3p	9.77623e-05	9.91272e-05	0.000117837	0.00012861	8.42093e-05	0.000170467	9.43937e-05	0.000107852	0.000139193	0.000115495
MBNL1.gcuugc.pssm.I1_5p	0.00010889	0.000136697	0.000117803	8.7763e-05	0.00016187	0.00015226	0.000149986	0.000100043	0.00011165	0.000125218
ShortSeq.GGA.C1	9.75921e-05	0.000138304	0.000117427	0.000115393	0.000135498	0.000151166	0.000105693	0.000105172	0.000146168	0.000123601
ShortSeq.CT.A2	0.000109161	9.77334e-05	0.000117197	0.000113356	0.000150244	8.11888e-05	0.000124398	0.00013441	8.55316e-05	0.00011258
PSSM.SRp55.I2_5p	0.000152912	0.00014093	0.000117173	9.71787e-05	0.000195546	0.000141447	0.000146945	0.000119066	9.11883e-05	0.000133598
KHDRBS2.rauaaam.pssm.I2_3p	0.000101738	0.000178546	0.000116819	6.386e-05	0.000215985	0.000180876	0.000130788	9.14803e-05	0.000116979	0.000133008
ShortSeq.CA.C1	0.000132201	0.000100464	0.000116488	0.000115188	0.000103209	0.000188467	0.000120708	9.48898e-05	0.000114996	0.000120735
ShortSeq.TGT.A1	0.000121688	0.000143434	0.000116474	8.52024e-05	0.000167495	0.000142117	0.000157832	0.000113323	0.000141374	0.000132104
ShortSeq.TGC.A2	0.000124411	0.000122634	0.000116439	0.000116959	9.63715e-05	9.41487e-05	0.000116962	0.000129047	8.98495e-05	0.000111869
HNRNPM.gguugguu.pssm.I2_5p	0.000115389	0.000168372	0.000116316	0.000122347	0.000142722	0.000113139	0.000101229	0.000111297	0.000122472	0.000123698
PTBP1.hyuuuyu.pssm.I2_3p	0.000110418	0.000109625	0.000116296	0.000134639	0.00014187	0.000150328	0.00010253	0.000118395	0.000114566	0.000122074
SRSF9.I2_3p	0.000121945	0.000130371	0.000115981	0.000104931	0.000173791	0.000115145	0.000114754	0.000113914	0.000122107	0.00012366
HNRNPL.acacrav.pssm.I2_3p	0.000111057	0.000128892	0.000115793	0.000112649	9.9091e-05	0.000112713	0.000103248	8.88852e-05	0.000110797	0.000109236
ShortSeq.AAC.I2_5p	0.000127802	0.00013721	0.000115765	0.00011226	0.000151333	0.00026251	0.000125143	0.000165328	0.000134631	0.000147998
HNRNPA1L2.duagggw.pssm.I1_5p	0.000152767	0.000193327	0.000115594	0.000103917	0.000160381	0.000218258	0.000124539	0.000145961	0.000169076	0.000153758
ShortSeq.TA.C1	0.000107793	0.000122248	0.000115488	6.5656e-05	0.000118699	6.12294e-05	0.000105002	7.24714e-05	7.32679e-05	9.35395e-05
G3BP2.aggaudr.pssm.I1_3p	0.000128905	0.000112228	0.000115359	9.52661e-05	0.000124599	0.000221394	0.000111154	0.000132184	9.98224e-05	0.000126768
ShortSeq.G.I2_5p	9.13893e-05	0.000137715	0.00011505	7.21033e-05	0.000170734	0.000135396	0.000130779	0.000113317	0.000178762	0.000127249
SecStr.avg1_70.I1_3p	9.29507e-05	0.000110698	0.000115047	9.82577e-05	0.000153849	7.58244e-05	0.000159957	0.000103713	0.000131828	0.000115792
ShortSeq.CTG.A2	0.000152298	0.000104687	0.000114802	9.70781e-05	0.00012562	0.000175059	0.00011204	0.000150352	0.00012845	0.000128932
ShortSeq.GG.A2	0.000120166	0.000111804	0.000114732	9.99604e-05	0.000126337	0.000122855	8.82124e-05	0.000100391	0.000125693	0.000112239
RBM3.radacka.pssm.I2_3p	0.000104017	0.000106844	0.000114673	6.9713e-05	0.000108134	0.000112053	0.000165348	8.20257e-05	9.30622e-05	0.000106208
ShortSeq.CAA.I1_3p	0.00011788	9.34656e-05	0.000114552	0.000110153	8.88747e-05	0.000195151	9.95539e-05	0.000121035	0.000149463	0.000121125
ShortSeq.CA.A2	8.58413e-05	0.000102087	0.000114394	0.000104698	0.000105	0.00010011	0.000110122	0.000108327	9.7601e-05	0.000103131
HNRNPC.I1_3p	0.000119721	9.1681e-05	0.000114285	0.000117498	8.17706e-05	0.000143362	0.00010895	0.000114398	0.00011219	0.000111539
ShortSeq.TAA.I2_5p	0.000112436	0.000109324	0.000114262	0.000127025	0.000147977	0.00010954	9.91162e-05	0.000121525	0.000137431	0.000119848
U2AF2.I2_3p	0.000112907	0.000228375	0.00011416	8.51974e-05	0.000115009	7.04336e-05	0.000132853	0.000103926	0.000138764	0.000122403
ShortSeq.TAC.I2_5p	0.000113834	0.000121024	0.000113882	9.91176e-05	0.000131428	7.85187e-05	0.00011313	0.000104564	0.000113684	0.000109909
ShortSeq.TAG.C2	9.36651e-05	0.000138059	0.000113881	0.000103483	8.44985e-05	0.000138038	0.000127786	8.62723e-05	0.000108038	0.000110413
CPEB2.I2_5p	0.000120667	0.000105024	0.000113839	0.000112074	0.000129854	0.000152096	8.80027e-05	0.000111329	0.000113395	0.000116253
ShortSeq.TC.C2	0.000106303	8.59347e-05	0.000113801	0.000101259	9.94807e-05	0.000166913	0.000123887	9.90887e-05	9.89753e-05	0.000110627
PSSM.SF2_ASF.I2_5p	0.000136145	0.000121034	0.000113568	0.000129425	0.000165965	0.000232804	0.00010886	0.000152082	0.000121486	0.000142374
ShortSeq.CTA.A2	9.35434e-05	0.000100021	0.00011355	8.71935e-05	0.000133928	0.00018235	9.66338e-05	0.00011107	0.000132556	0.000116761
HNRNPCL1.huuuuuk.pssm.I1_3p	0.000111519	0.000154589	0.000113491	0.00012137	0.000238408	0.000147846	0.000126126	0.000111676	0.000136851	0.000140208
ZCRB1.I2_3p	8.64037e-05	9.83983e-05	0.000113471	7.35436e-05	4.86103e-05	0.000150854	6.84836e-05	6.26685e-05	8.43007e-05	8.74149e-05
DAZAP1.uagkwwr.pssm.I2_5p	0.000117501	0.000145641	0.000113453	9.86881e-05	0.000113379	0.000162858	0.000140385	9.87635e-05	0.000167886	0.000128728
DAZAP1.uagkwwr.pssm.I1_3p	0.000109227	0.000160236	0.000113307	9.45022e-05	0.000135567	0.000143739	0.000132524	0.000105783	0.000180309	0.000130577
HuR_v5.I1_5p	9.74332e-05	9.16915e-05	0.000113135	7.33611e-05	5.98061e-05	0.000122845	8.68656e-05	0.00012746	8.29516e-05	9.5061e-05
ANKHD1.agacgww.pssm.I1_3p	0.000146181	9.95634e-05	0.0001128	0.000145898	0.000113283	0.000117672	0.000142443	0.00012823	0.000186215	0.000132476
HNRNPA1L2.duagggw.pssm.I2_5p	0.000110398	9.98443e-05	0.000112763	9.70824e-05	0.000117894	0.000160981	0.000139281	0.00011933	0.000119905	0.00011972
FXR1.aygacr.pssm.I2_5p	0.000128353	0.000103827	0.000112621	0.000108121	0.000111385	0.000109458	9.8497e-05	9.76143e-05	0.000115951	0.000109536
RBM6.hauccar.pssm.I2_3p	0.000115516	0.00013008	0.000112333	8.55271e-05	0.000135047	0.000106154	0.00014015	0.000132847	0.000104832	0.000118054
TIA1.I1_5p	8.90276e-05	0.000134584	0.000112123	8.9658e-05	0.000154493	0.000108994	0.000147737	9.52977e-05	0.000130608	0.000118058
PABPC1.araaaam.pssm.I2_5p	0.000104432	0.000113574	0.000112105	0.00013157	0.000151378	0.000159782	0.000114634	0.000144863	0.000128374	0.000128968
ShortSeq.CTA.I2_5p	0.00010336	0.000123509	0.000112075	0.000144724	0.000132728	0.000169138	0.000107941	0.000112604	0.000129648	0.000126192
PABPN1.araaga.pssm.I2_5p	9.9321e-05	0.000102564	0.000112066	9.31825e-05	0.000117129	0.000159516	8.65727e-05	9.24775e-05	0.000107067	0.000107766
ShortSeq.TAT.C2	0.000123203	0.00010645	0.00011175	0.000148353	0.000124853	6.39286e-05	0.00010655	0.000107422	8.89522e-05	0.000109052
ShortSeq.TAC.A1	0.000115951	9.14815e-05	0.000111703	0.000111092	0.000126608	0.00016395	0.000117424	0.0001335	0.000212105	0.000131535
NOVA1.I2_3p	0.000102212	0.000143869	0.000111594	9.99299e-05	0.000107208	0.00012582	0.000105221	0.000116761	0.000142195	0.000117201
ShortSeq.GGT.I1_3p	0.000105961	0.000116563	0.000111585	8.04401e-05	0.00010606	6.03969e-05	9.73791e-05	8.6771e-05	0.00010243	9.63985e-05
HNRNPCL1.huuuuuk.pssm.I2_5p	0.000102738	0.000138968	0.000111486	0.00013214	0.000210282	0.000152845	9.77161e-05	0.000118718	0.000146454	0.000134594
ShortSeq.CA.I2_3p	0.000101338	9.73241e-05	0.00011133	6.16882e-05	8.02136e-05	7.08027e-05	8.35563e-05	9.71704e-05	8.46068e-05	8.7559e-05
ShortSeq.GA.A2	0.000114348	0.000165719	0.000111293	0.000100065	8.39674e-05	9.33082e-05	0.000115358	0.000100955	0.00010078	0.000109533
QKI.acuaay.pssm.I2_3p	0.000103675	0.000144376	0.000111214	9.17791e-05	0.000149092	0.000163609	9.18649e-05	0.000104235	0.000114505	0.000119372
SRSF9.kgrwgsm.pssm.I2_3p	0.000107752	0.000110007	0.000111132	8.53745e-05	0.000159744	0.000148218	0.000105583	0.000148016	0.00011582	0.000121294
ShortSeq.CCT.I1_3p	0.000115941	0.000133192	0.000111069	0.000126774	0.000196253	0.000116004	0.000120447	0.000116581	0.000119752	0.000128446
RBM24.wgwgugd.pssm.I2_5p	0.000124312	0.000112325	0.000110945	0.000110433	0.000172817	7.94131e-05	0.000111402	0.000104869	9.95369e-05	0.000114006
RBFOX1.wgcaugm.pssm.I2_5p	9.68208e-05	8.66125e-05	0.000110913	6.97711e-05	9.23284e-05	0.000128021	8.02881e-05	0.000105477	9.08717e-05	9.56782e-05
ZC3H14.I1_3p	9.8354e-05	0.000119579	0.000110735	7.05772e-05	8.31013e-05	0.000119763	0.000127062	0.000100792	0.000125029	0.00010611
A1CF.wuaauur.pssm.I2_5p	0.00011158	0.00013119	0.000110473	0.000113416	0.000244757	0.000202872	0.000126583	0.000113766	0.000165588	0.000146691
ShortSeq.AAA.C1	0.000102612	0.000104315	0.000110468	8.68828e-05	9.83543e-05	0.000100243	0.000116892	0.000112874	9.178e-05	0.000102713
Nova.I2_5p	0.000139885	0.000122394	0.000110386	9.88146e-05	9.30625e-05	0.000125225	0.000116957	8.41851e-05	0.000103513	0.000110491
ShortSeq.C.C2	0.00010884	0.000116629	0.000110325	8.29518e-05	0.000127102	0.000189804	0.000143198	9.41773e-05	0.000116751	0.000121087
PABPC5.I2_5p	8.74834e-05	0.000126382	0.000110194	8.08672e-05	8.13545e-05	0.000105564	6.94446e-05	0.000100036	7.46819e-05	9.28898e-05
FUS.cgcgc.pssm.I1_5p	9.8179e-05	0.000134823	0.00011018	0.000139946	0.000152438	0.000178193	9.75846e-05	0.000108509	0.000112579	0.000125826
ShortSeq.GGC.A1	0.000102786	0.000100103	0.000110115	8.663e-05	0.00020483	4.82618e-05	0.000114239	0.000102901	0.000111529	0.000109044
RBM46.I1_3p	0.000135542	0.000112229	0.000109931	0.000162952	0.000107414	7.40544e-05	0.00011129	0.000121135	0.000111223	0.000116197
ShortSeq.CG.A1	0.000110981	0.000121554	0.000109894	6.65621e-05	0.000196346	0.000153956	0.000169456	0.000118037	0.000131868	0.000130962
ShortSeq.TTG.A2	9.55503e-05	0.000100202	0.00010976	0.000130635	0.000113233	0.000221125	0.000101595	9.88864e-05	7.78968e-05	0.000116543
ShortSeq.GT.A1	0.000114987	0.000120939	0.0001096	0.000143115	0.000135234	0.000112502	9.45257e-05	0.000137283	0.00012329	0.000121275
ShortSeq.ATA.C2	0.000130648	9.71522e-05	0.000109575	0.000149167	9.46449e-05	0.000117711	0.000139721	0.000118469	9.0415e-05	0.000116389
PSSM.SRp40.I2_5p	0.000111608	0.000131522	0.000109555	0.000108878	0.000102945	7.32033e-05	0.000105132	9.96202e-05	0.000118833	0.000106811
SRp40.I1_5p	0.000112264	0.000116371	0.000109397	8.78344e-05	0.00014323	0.000155402	0.000108807	0.00011272	0.000151385	0.000121934
HNRNPA1L2.duagggw.pssm.I2_3p	0.00010453	0.0001282	0.000109235	0.000103126	0.000129517	9.99035e-05	0.000123407	0.000127441	0.000135316	0.000117853
ShortSeq.CC.C1	0.000100202	0.00011339	0.000109115	8.52018e-05	0.000121987	0.000147542	9.3294e-05	9.08557e-05	0.000121759	0.000109261
ShortSeq.GCC.A1	0.000113336	0.000110685	0.000109106	0.000118665	0.000195128	0.000131756	0.000107503	0.000109939	0.000132569	0.00012541
YeoClustDown.141.AGTAT.I2_5p	9.06272e-05	5.558e-05	0.000108849	0.000108194	6.21038e-05	3.08508e-05	0.000105738	0.000109828	3.09928e-05	7.80848e-05
SRp55.I2_5p	0.000100112	0.000119447	0.000108808	7.32604e-05	0.000161581	0.000156874	9.86303e-05	7.98572e-05	0.000113234	0.000112423
SRp55.I1_5p	0.000110138	0.000119793	0.00010856	0.000104963	0.000121856	0.000124386	0.000130205	0.000130154	0.000139822	0.000121097
ShortSeq.CGA.A2	8.79384e-05	0.000122781	0.000108511	8.1208e-05	7.89091e-05	0.00013215	0.000118962	0.000106239	0.000177358	0.000112673
HNRNPU.uguauug.pssm.I2_5p	0.000108839	0.000134603	0.000108468	8.64896e-05	0.000108001	7.28125e-05	0.000142818	0.000111398	9.63773e-05	0.000107756
HNRNPL.acacrav.pssm.I1_5p	9.9493e-05	9.34888e-05	0.000108435	6.56615e-05	9.57219e-05	9.24712e-05	8.20552e-05	7.56389e-05	5.15407e-05	8.49452e-05
RBMS1.kauauas.pssm.I1_5p	0.000109418	0.000101581	0.000108385	0.00010884	6.06206e-05	0.000101883	0.000102873	9.33527e-05	0.000111054	9.97786e-05
SART3.araaaam.pssm.I2_5p	0.000112707	9.46233e-05	0.000108327	0.000123072	8.96097e-05	0.000197171	0.000119457	9.23038e-05	9.30458e-05	0.00011448
KHDRBS1.auaaaav.pssm.I1_3p	0.000108634	0.000130076	0.0001083	0.000130885	0.000216556	0.000219452	0.00015153	0.000165344	0.000156275	0.000154117
ShortSeq.C.I1_5p	9.9434e-05	0.0001143	0.000108223	0.000119642	0.000157333	8.64419e-05	0.000112909	0.000100408	0.000106681	0.000111708
RBM3.radacka.pssm.I1_5p	0.000109239	9.64805e-05	0.000108102	7.41287e-05	0.000105961	0.000235677	0.000129527	0.00011131	0.000156275	0.000125189
ShortSeq.AAA.I2_5p	0.000103409	0.000140217	0.000108094	6.90288e-05	0.00012052	0.000127046	0.000126172	9.38048e-05	8.73828e-05	0.000108408
KHDRBS3.auaaav.pssm.I1_5p	0.000105697	0.000122131	0.00010797	0.00011214	0.000121044	8.40001e-05	9.40939e-05	0.000135285	0.000108183	0.00011006
ShortSeq.GA.C2	7.97057e-05	7.56497e-05	0.000107894	0.000105661	7.37964e-05	0.000178402	0.000112107	9.09461e-05	6.89999e-05	9.92401e-05
SecStr.max141_210.I2_3p	8.57012e-05	8.71081e-05	0.000107842	6.45141e-05	4.90363e-05	8.5144e-05	8.25129e-05	0.000104296	8.06432e-05	8.29776e-05
U2AF2.uuuuuyc.pssm.I2_5p	7.00211e-05	0.000111687	0.000107755	8.57428e-05	0.000124214	6.4801e-05	8.62991e-05	8.10889e-05	0.000103409	9.27798e-05
ShortSeq.GA.I2_3p	9.36762e-05	0.000108612	0.000107452	7.77428e-05	6.98532e-05	8.07571e-05	0.000122306	0.000108141	8.35126e-05	9.46725e-05
ShortSeq.AGA.A2	0.000116238	9.87917e-05	0.000107319	0.000134519	9.06838e-05	5.299e-05	8.99886e-05	0.000111511	0.000112228	0.000101585
ShortSeq.CCA.A2	9.82531e-05	0.000100946	0.000107291	0.000100975	0.000100313	0.00010136	0.000112504	0.000102376	0.000101063	0.000102787
ShortSeq.AT.I2_3p	0.000114407	9.79736e-05	0.000107237	0.000107196	0.000152717	0.00010229	7.61994e-05	0.000152095	0.000115546	0.000113962
HuR_v5.I2_5p	0.0001047	0.000133419	0.000107054	9.22286e-05	9.7202e-05	6.81649e-05	0.00010383	0.000106265	0.000102212	0.000101675
ShortSeq.GGA.C2	0.000104736	9.50525e-05	0.000106784	0.00011516	7.73348e-05	4.7778e-05	8.29608e-05	0.000127236	7.66325e-05	9.26305e-05
SFPQ.I1_5p	0.000105973	0.000108341	0.00010676	0.000125954	0.000109171	9.47675e-05	9.20752e-05	0.000109908	0.000145749	0.000110967
ShortSeq.CTA.I1_3p	0.000121334	7.72505e-05	0.000106673	0.00014804	0.000162684	0.0001913	9.58373e-05	0.000174162	0.000112931	0.000132246
ShortSeq.GTT.A1	9.29534e-05	0.000100054	0.000106424	0.000100563	7.74395e-05	0.000216822	7.1734e-05	7.42428e-05	0.000130738	0.000107886
ShortSeq.TCA.A1	0.000109058	0.000104968	0.000106331	0.000111613	0.000110146	0.000131736	0.000130652	0.000160798	0.000112171	0.000119719
LogLen.I1	0.000105318	0.000151897	0.000106284	7.90196e-05	0.000142456	0.000102418	0.00013783	0.000108998	0.000182398	0.000124069
CPEB2.chuuuuu.pssm.I2_5p	0.000115073	0.000108964	0.000106265	0.000181252	0.0001409	6.44628e-05	9.40719e-05	0.000139046	0.000116826	0.00011854
QKI.acuaay.pssm.I2	9.29846e-05	0.000105445	0.00010616	9.30706e-05	0.000141938	0.000147076	0.000122487	9.75462e-05	0.000116639	0.000113705
ShortSeq.TAG.I2_5p	0.000113346	7.85559e-05	0.000106134	0.00011491	0.000132601	0.000121543	8.52065e-05	7.7493e-05	0.00011563	0.000105047
SecStr.avg71_140.I1_3p	8.06595e-05	0.00012754	0.000106059	8.95547e-05	0.000120125	0.000144067	9.45387e-05	8.46049e-05	8.40485e-05	0.000103466
SecStr.avg71_140.I1_5p	0.000107948	7.10417e-05	0.000106052	0.000122519	8.59347e-05	9.57907e-05	0.000100014	0.000133338	8.66335e-05	0.00010103
ShortSeq.AGG.I2_5p	0.000127893	0.00010818	0.000106031	0.000108877	0.000183416	6.48954e-05	0.000116209	0.000115226	0.000104696	0.000115047
HNRPLL.rcahaca.pssm.I1_5p	0.000106283	9.3126e-05	0.000105935	7.80824e-05	9.27769e-05	5.9686e-05	9.80147e-05	9.65312e-05	7.95836e-05	9.00022e-05
ShortSeq.TCC.C1	8.57764e-05	0.000114872	0.000105911	8.73562e-05	0.000104645	7.48942e-05	9.47904e-05	0.0001088	6.76115e-05	9.38507e-05
LogLen.I2	0.000104066	0.000163057	0.000105855	0.000126624	0.000119573	0.000175889	0.000136693	0.000122895	0.000124057	0.000130968
ShortSeq.T.A1	9.87465e-05	0.000158909	0.000105407	0.000105377	0.00011316	0.000149936	0.000115562	0.000101154	0.00013279	0.000120116
ShortSeq.ATC.I2_5p	0.000103721	0.000100556	0.00010504	7.08836e-05	8.24611e-05	5.94882e-05	0.000103736	9.34791e-05	9.92696e-05	9.09594e-05
HNRNPA2B1.gguaguag.pssm.I1_5p	8.195e-05	0.000160234	0.000104966	7.13759e-05	9.57765e-05	0.000170709	0.000109329	0.000103027	8.54379e-05	0.000109201
HNRNPA2B1.duagggw.pssm.I2_5p	8.37207e-05	0.000124198	0.00010476	5.6173e-05	0.00010881	0.000165055	0.000122655	7.42186e-05	9.91965e-05	0.00010431
SRSF10.agagavm.pssm.I1_3p	0.000115714	9.33146e-05	0.000104662	0.000120419	8.78295e-05	6.38391e-05	8.36003e-05	9.89989e-05	0.000104626	9.70005e-05
RBM6.hauccar.pssm.I1_5p	0.000122338	0.000100366	0.000104599	0.000114408	0.000116327	0.000118883	8.0053e-05	8.62551e-05	0.000105572	0.000105422
ShortSeq.CTC.A2	0.000103188	0.000125536	0.00010434	8.3171e-05	0.00017957	0.000161744	0.000138123	0.000115455	0.000176797	0.000131992
PABPC4.aaaaaar.pssm.I2_3p	0.000132076	0.000107216	0.000104242	0.000105434	0.000155755	8.03839e-05	6.53345e-05	8.66113e-05	9.69817e-05	0.000103782
ShortSeq.AGC.I2_5p	8.90971e-05	0.000114819	0.000103989	8.71293e-05	0.000122126	6.06935e-05	9.3692e-05	9.65344e-05	8.36216e-05	9.46335e-05
BRUNOL5.ugugukk.pssm.I1_3p	9.71328e-05	0.000105666	0.000103971	9.08052e-05	0.000137434	9.57274e-05	0.000115879	8.44868e-05	7.02418e-05	0.000100149
TUT1.I1_3p	8.88322e-05	4.71926e-05	0.000103752	8.60225e-05	2.73593e-05	6.3719e-05	0.000108218	8.09449e-05	7.46557e-05	7.56329e-05
SFPQ.I2_5p	9.82861e-05	8.13897e-05	0.000103658	9.51368e-05	8.04917e-05	7.92762e-05	7.97242e-05	9.52478e-05	0.000134626	9.42041e-05
NOVA1.I1_3p	9.92851e-05	0.000112679	0.000103309	9.91788e-05	0.000173871	0.000237089	0.00011143	9.44733e-05	0.000137287	0.000129845
U2AF2.uuuuuyc.pssm.I2_3p	0.000106782	0.000109122	0.000103212	0.000145699	0.000111732	0.000237864	8.76146e-05	0.000134005	0.000159445	0.000132831
ANKHD1.agacgww.pssm.I2_5p	7.24188e-05	0.000111559	0.000103133	7.63439e-05	7.16062e-05	0.000140551	9.62759e-05	8.52951e-05	8.1204e-05	9.31541e-05
IGF2BP3.amahwca.pssm.I2_3p	0.000102955	0.000112914	0.000102991	8.93156e-05	0.000141564	0.000111881	0.000115643	8.50379e-05	0.000110553	0.000108095
ZNF638.bguusku.pssm.I1_5p	0.000113174	9.88333e-05	0.000102814	6.94813e-05	7.93881e-05	6.40301e-05	0.000108179	0.000131832	7.4638e-05	9.35967e-05
ShortSeq.T.I2_5p	8.17112e-05	0.000124057	0.000102689	7.4164e-05	0.000157385	0.000227865	0.000140723	8.99641e-05	0.000183384	0.000131327
ShortSeq.TAC.I1_3p	9.33117e-05	0.000169265	0.000102611	7.58848e-05	0.00012405	0.000155259	0.000153236	8.65018e-05	0.000111992	0.000119124
HNRNPA1.duagggw.pssm.I2_5p	0.00010127	9.013e-05	0.000102558	0.000102836	0.000113302	8.74578e-05	0.00012972	9.95669e-05	0.000173559	0.000111155
ShortSeq.CCC.A1	8.70771e-05	9.29811e-05	0.000102518	7.87776e-05	7.529e-05	0.000118371	0.000137174	9.1261e-05	0.000110633	9.93426e-05
HNRNPH2.gggaggg.pssm.I1_5p	0.000109728	8.64051e-05	0.000102361	9.24856e-05	0.000100822	8.32062e-05	7.27758e-05	0.000109925	9.09173e-05	9.42918e-05
ShortSeq.AGG.C1	8.07118e-05	0.00010245	0.000101873	8.48354e-05	0.000117543	0.000124622	8.2857e-05	8.96153e-05	9.6732e-05	9.79155e-05
HNRNPL.I2_3p	7.64755e-05	6.90557e-05	0.000101855	3.30293e-05	0.000121996	0.000107912	4.78949e-05	0.000130873	8.93958e-05	8.64985e-05
MBNL1.gcuugc.pssm.I2	9.60037e-05	0.000100275	0.000101814	7.24119e-05	0.000118514	0.000104719	0.00010655	9.76449e-05	0.000103904	0.000100204
ShortSeq.GTG.I1_3p	0.000103325	0.000106706	0.000101511	9.62308e-05	0.000115207	7.14617e-05	0.000105249	9.79551e-05	8.83806e-05	9.84473e-05
ShortSeq.CTT.I1_3p	0.000104689	0.000121916	0.000101454	0.000154265	9.64094e-05	5.19689e-05	0.000115426	0.000138807	0.000100532	0.000109496
SRSF9.kgrwgsm.pssm.I1_3p	7.65416e-05	0.000118127	0.000101371	7.93151e-05	0.000142708	0.000102212	0.000125859	8.63967e-05	9.24471e-05	0.000102775
SRp40.I2_5p	8.21728e-05	0.000137915	0.000101269	0.000102245	0.000116721	0.000134701	0.000109016	9.04411e-05	0.000106768	0.000109028
ShortSeq.TTT.I2_5p	0.000101037	0.000121629	0.000101255	8.93325e-05	0.000173498	0.000105879	7.2052e-05	9.6891e-05	0.000132064	0.000110404
ShortSeq.AGC.I1_3p	0.000124958	0.000111825	0.000101236	0.000110894	0.000119955	0.000131105	0.000133806	9.79545e-05	0.000157443	0.00012102
ShortSeq.TAT.I1_3p	9.07104e-05	0.000111595	0.000101062	8.18189e-05	0.000102472	0.00010511	7.36137e-05	9.0657e-05	0.000106703	9.59713e-05
HNRNPA1L2.I2_5p	0.000109284	0.000164138	0.000101049	6.59336e-05	6.13629e-05	0.000148623	6.2225e-05	8.63663e-05	0.000159803	0.000106532
HNRNPA1.guaguagu.pssm.I2_5p	8.24156e-05	0.000127811	0.000100989	7.95482e-05	8.90708e-05	0.000170333	0.000132631	0.000108374	0.000119326	0.000112278
FXR1.I2_3p	8.17494e-05	8.78135e-05	0.000100922	7.36273e-05	4.91682e-05	0.000134724	7.20918e-05	0.000107509	9.56371e-05	8.92491e-05
ShortSeq.T.A2	9.28364e-05	0.000119918	0.000100835	8.47149e-05	0.000110143	0.000129671	9.02117e-05	9.89939e-05	0.000104266	0.00010351
ESRP2.I1_5p	8.64807e-05	0.00012944	0.000100832	5.06061e-05	9.13448e-05	9.18843e-05	0.000100633	9.92816e-05	0.000111046	9.57276e-05
ShortSeq.GT.C2	9.61935e-05	0.000100137	0.000100831	0.000127051	8.33558e-05	7.59847e-05	9.52752e-05	7.1756e-05	0.000102892	9.48306e-05
ShortSeq.TTG.I2_5p	0.000105543	0.000126417	0.000100819	0.000101601	0.00014146	0.000112418	9.49005e-05	9.02344e-05	0.000105312	0.000108745
CPEB4.uuuuuu.pssm.I2_3p	0.000119827	0.000120458	0.000100706	0.000112165	0.000160297	0.000111548	0.000113045	9.64941e-05	0.000150263	0.000120534
ShortSeq.CTC.I1_3p	0.000100453	0.00012607	0.000100502	6.73725e-05	0.000207598	9.89982e-05	0.000129438	0.000125126	9.78423e-05	0.000117044
HuR.uukruuu.pssm.I2_5p	0.000120303	0.000100005	0.000100315	0.000142166	0.000145576	0.000247736	0.000129715	0.000141606	0.000187731	0.000146128
MSI1.uaguwrg.pssm.I1_5p	9.98014e-05	0.000129479	0.000100002	9.21272e-05	8.64134e-05	0.000181559	0.000132856	0.000119144	0.000141639	0.000120336
ShortSeq.G.C1	9.36123e-05	9.79141e-05	9.99368e-05	0.000118846	0.000127141	8.39676e-05	8.28548e-05	0.000101251	9.71585e-05	0.000100298
ShortSeq.TTT.A2	0.000105798	0.000100299	9.94609e-05	0.000132528	7.6748e-05	0.000198888	8.46389e-05	9.51633e-05	7.90786e-05	0.000108067
MBNL1.gcuugc.pssm.I1	9.57703e-05	0.00012623	9.94477e-05	5.32514e-05	0.00013363	0.00010602	9.76771e-05	0.000108414	0.00011194	0.000103598
ShortSeq.TG.C1	8.7955e-05	0.000103564	9.91944e-05	0.000110831	0.000109369	0.000109895	6.97476e-05	9.39209e-05	7.67776e-05	9.56949e-05
ShortSeq.AGT.A2	9.49474e-05	8.59e-05	9.88974e-05	7.39233e-05	0.000126512	9.09472e-05	0.000120785	9.7203e-05	8.93977e-05	9.76126e-05
RBM46.rausawd.pssm.I1_3p	9.68654e-05	0.000108521	9.87085e-05	9.2046e-05	0.000114937	8.65879e-05	9.44704e-05	0.000119816	9.56044e-05	0.00010084
YeoClustUp.4.TTTTTC.I1_3p	9.31532e-05	0.000101572	9.86017e-05	0.000105969	9.40425e-05	9.30993e-05	9.95351e-05	7.08763e-05	9.35512e-05	9.44889e-05
LogLen.C2	8.91659e-05	0.000139138	9.82741e-05	0.000127245	0.000122342	7.25849e-05	8.77379e-05	8.76685e-05	9.4127e-05	0.000102031
RBM42.I1_3p	6.60984e-05	3.40964e-05	9.82704e-05	1.74429e-05	1.54989e-05	1.52046e-05	8.38954e-05	2.27959e-05	5.25732e-05	4.50973e-05
HuR.uukruuu.pssm.I2_3p	0.000103827	0.000141495	9.80369e-05	0.000128707	0.000138339	0.000172129	9.38124e-05	0.000129875	0.000109959	0.00012402
ShortSeq.ATT.A2	8.00729e-05	0.000104654	9.78392e-05	0.000106641	0.00016025	0.000131025	9.38606e-05	7.75721e-05	9.68725e-05	0.000105421
SRSF1.I1_5p	0.000104796	8.43833e-05	9.77791e-05	9.36872e-05	0.000110567	0.000120784	0.000134298	9.92604e-05	9.8158e-05	0.000104857
ShortSeq.GGC.C2	0.000109652	8.29597e-05	9.74599e-05	0.000129628	0.000140932	7.87905e-05	7.14925e-05	0.000106512	0.000102738	0.000102241
ShortSeq.AG.C1	0.000106444	0.000101132	9.72694e-05	7.49419e-05	7.85173e-05	0.00012864	6.06172e-05	7.72868e-05	7.21898e-05	8.85598e-05
ShortSeq.AA.A1	7.80405e-05	0.000105774	9.71948e-05	0.000117652	0.000115037	0.000114985	7.92231e-05	6.58158e-05	8.96755e-05	9.59331e-05
ShortSeq.GGC.A2	0.00011319	9.10637e-05	9.70771e-05	0.00011306	0.000186668	7.59396e-05	8.60193e-05	0.00012975	7.40013e-05	0.000107419
ShortSeq.CAG.I1_3p	9.07274e-05	9.0399e-05	9.70351e-05	9.22023e-05	0.000122467	0.000168157	7.91586e-05	9.83452e-05	0.000122882	0.000106819
ShortSeq.TAT.A1	8.78546e-05	0.000110573	9.6875e-05	0.000132101	0.000107323	7.5411e-05	0.000108643	0.000125561	8.61943e-05	0.000103393
PTBP1.I2_5p	0.000103296	0.000109959	9.68015e-05	6.44922e-05	9.61026e-05	0.000104687	7.53668e-05	7.86628e-05	8.01894e-05	8.99507e-05
ShortSeq.GCT.I2_5p	0.000100834	0.000102983	9.67788e-05	0.00011411	0.000140906	4.862e-05	8.63092e-05	8.49263e-05	8.90835e-05	9.60611e-05
ShortSeq.AA.A2	9.57437e-05	0.00013887	9.66703e-05	6.7404e-05	0.000111835	7.44888e-05	0.00013765	8.15451e-05	9.71981e-05	0.000100156
SecStr.maxJunc.I2_5p	9.21527e-05	9.83449e-05	9.66125e-05	6.99263e-05	0.000110239	0.000111326	6.47298e-05	7.66014e-05	8.90641e-05	8.98886e-05
HNRNPH1.gargag.pssm.I1_3p	9.95379e-05	9.90035e-05	9.65821e-05	0.000141871	9.66844e-05	0.000151254	0.000101765	9.53445e-05	7.11338e-05	0.000105908
ShortSeq.TC.A2	9.47177e-05	6.95775e-05	9.62253e-05	9.72638e-05	9.90884e-05	9.02619e-05	7.94932e-05	9.74348e-05	0.000121242	9.39227e-05
ShortSeq.TTC.I2_5p	0.00010513	0.000116463	9.62224e-05	9.68939e-05	9.56204e-05	0.000110189	7.17168e-05	8.62834e-05	6.97883e-05	9.42563e-05
RBM45.gacgamv.pssm.I1_5p	8.21407e-05	9.79818e-05	9.6193e-05	9.41803e-05	7.81572e-05	9.17778e-05	9.95121e-05	6.1971e-05	7.57043e-05	8.6402e-05
ShortSeq.TT.A2	9.3546e-05	0.000128046	9.61851e-05	8.22198e-05	0.000115562	0.000192994	0.000129147	8.95379e-05	0.000171676	0.000122101
ShortSeq.TGA.C1	9.46713e-05	0.000154543	9.61682e-05	6.70163e-05	0.000114278	0.000108066	9.97172e-05	9.78243e-05	0.000110573	0.000104762
ShortSeq.TT.A1	9.34921e-05	0.000122749	9.61681e-05	8.1504e-05	9.43193e-05	0.000295403	8.29166e-05	7.72363e-05	8.09527e-05	0.00011386
PABPC5.agaaadu.pssm.I2_5p	9.564e-05	0.000120431	9.61583e-05	9.43835e-05	0.000107497	0.000118562	0.000122641	8.87532e-05	0.000131676	0.000108416
CPEB2.chuuuuu.pssm.I2_3p	8.63479e-05	0.000140574	9.60886e-05	8.49066e-05	0.0001611	0.000130299	7.67949e-05	7.97975e-05	9.34707e-05	0.000105487
ShortSeq.TCA.I2_5p	0.000100079	7.75214e-05	9.60317e-05	8.09899e-05	0.000135605	6.96183e-05	8.70674e-05	0.000136561	0.000107348	9.89802e-05
ShortSeq.TCT.A2	8.77122e-05	8.16153e-05	9.59274e-05	8.0694e-05	6.3818e-05	8.23262e-05	8.52198e-05	9.38857e-05	7.33435e-05	8.27269e-05
KHDRBS3.I2_5p	0.000109054	8.70002e-05	9.59232e-05	0.000106025	0.000107811	9.90033e-05	0.000125839	8.16998e-05	8.23342e-05	9.94099e-05
RBM41.wuacwuk.pssm.I2_5p	0.000105863	9.01225e-05	9.58787e-05	0.000105752	0.000107995	0.00011867	7.71263e-05	8.78988e-05	9.52979e-05	9.82894e-05
ShortSeq.AA.C2	9.84035e-05	0.000104965	9.57657e-05	0.000111731	0.00012408	0.000103183	8.72539e-05	7.90182e-05	9.69648e-05	0.000100152
HNRNPA2B1.I1_3p	5.54381e-05	2.9225e-05	9.57176e-05	9.70821e-05	5.41753e-05	4.80671e-05	4.74475e-05	4.21603e-05	3.50442e-05	5.60397e-05
SNRNP70.I2_5p	9.07126e-05	0.000144104	9.56691e-05	6.25732e-05	5.88026e-05	0.000122326	9.14718e-05	0.00012077	0.000157242	0.000104853
ShortSeq.ACT.A2	9.67291e-05	8.95871e-05	9.54749e-05	0.000127553	0.000100626	8.39037e-05	9.01614e-05	9.07663e-05	8.36478e-05	9.53832e-05
SRSF2.I1_5p	0.000111363	9.68308e-05	9.543e-05	9.52953e-05	0.000103964	0.000167421	0.000115826	0.000105841	9.90651e-05	0.000110115
ShortSeq.GG.I1_3p	9.5406e-05	9.01809e-05	9.53989e-05	0.000102152	0.000174697	0.000139748	9.46005e-05	8.82575e-05	9.43636e-05	0.000108312
RALY.I1_3p	9.16596e-05	6.95125e-05	9.51738e-05	8.61235e-05	7.32378e-05	9.11775e-05	9.79923e-05	0.000104598	7.48793e-05	8.71505e-05
ShortSeq.GAC.I1_3p	8.58748e-05	0.00011783	9.51257e-05	7.32624e-05	8.86871e-05	0.000126877	9.49807e-05	9.58548e-05	8.45722e-05	9.5896e-05
RBM5.garggwr.pssm.I2_5p	0.000103861	0.000126217	9.4988e-05	8.05927e-05	0.000122203	0.000163626	0.000107326	0.00011191	0.00016354	0.000119363
ShortSeq.CTG.I2_5p	8.48364e-05	9.26772e-05	9.48898e-05	7.68006e-05	9.59171e-05	8.65317e-05	0.000102474	7.20494e-05	0.000101441	8.97353e-05
ShortSeq.AAC.A1	0.000112663	0.000138617	9.45695e-05	7.69395e-05	0.000123915	0.000105646	0.000114718	8.54688e-05	0.00012631	0.000108761
RBM3.radacka.pssm.I2_5p	0.000106425	9.47438e-05	9.40467e-05	9.29304e-05	6.88295e-05	0.000288562	0.000120362	8.70865e-05	9.90135e-05	0.000116889
FXR2.dgacrrr.pssm.I2_3p	0.000112403	0.000119251	9.37332e-05	0.000102032	0.000160138	6.40299e-05	0.000119699	0.000128913	0.000114209	0.000112712
DAZAP1.uagkwwr.pssm.I2_3p	9.25567e-05	0.000102679	9.36269e-05	0.000115263	9.60108e-05	0.000113903	8.92198e-05	7.74765e-05	0.000128426	0.000101018
SecStr.avgJunc.I1_3p	9.4017e-05	8.96645e-05	9.34555e-05	8.26574e-05	8.55595e-05	0.000152087	9.25496e-05	8.48681e-05	0.000124244	9.99003e-05
ShortSeq.CAC.A2	8.77274e-05	8.88358e-05	9.34402e-05	7.20834e-05	0.000119127	6.41139e-05	9.61152e-05	0.000103172	7.30512e-05	8.86296e-05
HuR_v4.I2_3p	7.89606e-05	8.24881e-05	9.33345e-05	8.20273e-05	6.60994e-05	0.000145249	9.05108e-05	7.5847e-05	0.000114203	9.208e-05
ShortSeq.AT.I1_3p	9.67307e-05	7.53711e-05	9.32833e-05	6.4164e-05	9.504e-05	9.22173e-05	6.46298e-05	0.000137806	9.47221e-05	9.04404e-05
HuR.I2_5p	0.00011529	0.000114691	9.31719e-05	8.46659e-05	0.000104004	0.000114679	9.84167e-05	0.000111155	0.000155502	0.000110175
HNRNPF.gukgykg.pssm.I2_5p	9.29083e-05	8.25292e-05	9.31369e-05	6.95866e-05	0.000135543	9.94898e-05	9.01364e-05	8.56811e-05	6.39347e-05	9.03273e-05
ShortSeq.TAC.A2	9.63307e-05	0.000116456	9.30341e-05	8.80516e-05	7.7204e-05	0.000117613	9.67055e-05	8.20024e-05	8.29486e-05	9.44829e-05
ShortSeq.GCT.A1	0.000102113	0.000125476	9.28265e-05	7.13905e-05	0.000101723	9.444e-05	0.000101837	9.17248e-05	9.25663e-05	9.71219e-05
SFPQ.kurrukk.pssm.I1_5p	8.46031e-05	0.000101209	9.26914e-05	8.3836e-05	7.82707e-05	0.000193788	0.000105244	0.000107267	0.00017201	0.000113213
ShortSeq.CGT.A2	7.21709e-05	0.000100438	9.26543e-05	5.95698e-05	0.000115358	5.0045e-05	9.28479e-05	8.132e-05	8.84571e-05	8.36513e-05
ISE.downstream.TCTGAA	5.38613e-05	6.00617e-05	9.25465e-05	2.96892e-05	1.87638e-05	0.000135169	6.43457e-05	2.24846e-05	9.54363e-05	6.35953e-05
HNRNPU.uguauug.pssm.I1_3p	8.55892e-05	9.731e-05	9.24912e-05	6.3285e-05	0.000117113	0.000118119	7.70576e-05	9.00691e-05	8.65074e-05	9.1949e-05
ShortSeq.TGC.I1_3p	0.000104107	6.54414e-05	9.24483e-05	0.000117546	0.000125987	5.96198e-05	7.19603e-05	0.00013867	6.59089e-05	9.3521e-05
ShortSeq.AAG.A2	7.73263e-05	0.000100009	9.22906e-05	6.48378e-05	6.25455e-05	0.000109622	0.00010987	7.75645e-05	6.76174e-05	8.46315e-05
ShortSeq.AGA.I1_3p	8.40993e-05	0.000119163	9.22488e-05	0.000153584	0.000114639	8.31608e-05	8.4587e-05	9.00742e-05	6.34528e-05	9.83344e-05
MSI1.I2_5p	5.90733e-05	9.60867e-05	9.21526e-05	5.51112e-05	7.98094e-05	0.000140963	3.38737e-05	0.000129602	0.000107365	8.82263e-05
ShortSeq.GGA.A1	7.82184e-05	0.000129425	9.21339e-05	7.92248e-05	6.49506e-05	9.39901e-05	7.9005e-05	5.40028e-05	9.13847e-05	8.47039e-05
ShortSeq.ATG.I1_3p	8.04025e-05	0.000101339	9.21197e-05	0.0001034	7.32554e-05	0.000165369	8.24557e-05	0.000123633	0.000119419	0.000104599
ShortSeq.GAG.A1	0.00010619	0.00010167	9.18198e-05	0.00010247	9.84151e-05	5.70361e-05	8.32141e-05	9.53821e-05	8.45528e-05	9.11944e-05
ShortSeq.TA.I1_3p	9.36198e-05	7.67476e-05	9.17411e-05	8.06174e-05	0.000107996	0.000106993	6.12071e-05	7.52239e-05	0.000102305	8.84945e-05
ShortSeq.CT.I2_5p	8.65373e-05	6.43885e-05	9.16515e-05	9.28604e-05	7.85185e-05	4.82315e-05	7.66397e-05	0.000121661	6.94622e-05	8.11056e-05
RBM8A.rygcgcb.pssm.I1_5p	9.36104e-05	9.52588e-05	9.14757e-05	8.86452e-05	0.000116487	0.000169376	0.000117048	7.24105e-05	0.000122327	0.000107404
SecStr.max141_210.I1_5p	9.46955e-05	9.69056e-05	9.1388e-05	4.85744e-05	8.27688e-05	6.89657e-05	0.000126119	8.43514e-05	8.17926e-05	8.61734e-05
ShortSeq.TC.I1_5p	9.6477e-05	0.000130961	9.12525e-05	8.37927e-05	0.000157843	3.91839e-05	0.000115907	0.00011182	0.000134879	0.000106902
SAMD4A.gckgghm.pssm.I1_3p	0.000109182	0.000129118	9.12424e-05	0.000124604	0.000148386	0.000118036	0.000118167	0.000110077	0.000108211	0.000117447
ShortSeq.CG.C2	9.96908e-05	6.91224e-05	9.12148e-05	4.74717e-05	0.000119586	9.80823e-05	0.000103408	0.000110887	0.000103465	9.36587e-05
RBFOX1.wgcaugm.pssm.I1_5p	9.53013e-05	0.00014865	9.12056e-05	8.82761e-05	0.000124896	0.000138283	0.000103638	9.79738e-05	0.000127233	0.000112829
MBNL1.gcuugc.pssm.I1_3p	0.000123629	0.000108898	9.11761e-05	0.000110971	0.000160279	0.000136906	7.99413e-05	0.00010098	9.69167e-05	0.000112189
ShortSeq.GAA.I2_5p	9.59004e-05	0.000103179	9.11406e-05	7.03238e-05	0.000129354	0.000241969	0.000116173	0.00011663	9.7301e-05	0.000117997
ENOX1.hrkacag.pssm.I1_3p	9.876e-05	0.000112973	9.10534e-05	5.99686e-05	0.000112579	8.43118e-05	9.8358e-05	0.000100821	6.60643e-05	9.16545e-05
ShortSeq.TAA.C1	6.59818e-05	9.50139e-05	9.06543e-05	6.11877e-05	6.45178e-05	6.3873e-05	8.94858e-05	8.75686e-05	9.0308e-05	7.87323e-05
ShortSeq.A.A2	9.00957e-05	0.000108577	9.05803e-05	7.76365e-05	0.000115597	0.000123739	0.000100579	0.000106967	0.000130773	0.000104949
ShortSeq.GG.C2	0.000104284	0.000101277	9.02492e-05	9.82836e-05	0.000128108	0.000114576	0.000100539	8.42934e-05	9.24007e-05	0.000101557
ShortSeq.CCA.I2_5p	8.81539e-05	7.8614e-05	9.02025e-05	6.05481e-05	0.00014223	0.000138605	7.04631e-05	8.88027e-05	7.24067e-05	9.22251e-05
SecStr.avg141_210.I2_5p	8.12602e-05	9.94781e-05	8.99864e-05	0.000148659	0.000101436	0.000100086	9.08185e-05	0.00011452	8.87424e-05	0.000101665
ENOX1.hrkacag.pssm.I2_3p	7.11542e-05	0.000109228	8.99559e-05	6.27768e-05	0.000116898	0.000210446	7.53633e-05	7.18864e-05	9.48388e-05	0.000100283
ShortSeq.TAG.A1	0.00010543	7.14761e-05	8.99399e-05	8.09146e-05	7.85227e-05	5.6971e-05	5.59423e-05	9.9455e-05	6.46817e-05	7.81481e-05
SRSF2.I2_3p	8.68304e-05	0.00012643	8.98183e-05	0.000104576	8.61228e-05	6.1948e-05	8.84081e-05	9.96354e-05	5.8341e-05	8.91234e-05
ShortSeq.CCA.A1	7.12143e-05	0.000109465	8.96006e-05	7.22011e-05	9.61743e-05	7.76347e-05	0.000103918	8.26333e-05	0.000100375	8.92462e-05
ShortSeq.C.I2_3p	8.77023e-05	0.000139172	8.92709e-05	6.34262e-05	0.000125324	0.000120255	8.81575e-05	7.14539e-05	0.00014204	0.000102978
ZCRB1.I1_3p	9.33649e-05	9.19409e-05	8.92451e-05	6.69569e-05	7.20584e-05	5.81783e-05	7.53691e-05	0.000120507	5.61974e-05	8.04242e-05
ENOX1.hrkacag.pssm.I2_5p	9.0538e-05	6.85575e-05	8.91924e-05	8.12762e-05	0.000118519	5.28068e-05	8.90061e-05	0.000100697	8.63759e-05	8.63299e-05
ShortSeq.GCC.I1_3p	9.40112e-05	8.97969e-05	8.90499e-05	0.000115587	0.000134974	9.26599e-05	7.17214e-05	9.57884e-05	8.75003e-05	9.67876e-05
ShortSeq.TAA.C2	0.00010126	9.28827e-05	8.89214e-05	8.92782e-05	9.27058e-05	6.36311e-05	9.36411e-05	8.8483e-05	6.48635e-05	8.61852e-05
SecStr.max1_70.I2_5p	7.16765e-05	7.2304e-05	8.88288e-05	5.33907e-05	6.47672e-05	0.000103148	7.29261e-05	6.73593e-05	8.23702e-05	7.51968e-05
FXR2.dgacrrr.pssm.I1_3p	9.63763e-05	8.89469e-05	8.87607e-05	8.73237e-05	0.000126093	0.00013109	0.000114993	8.402e-05	0.000116613	0.000103802
FXR2.dgacrrr.pssm.I1_5p	0.000112311	6.92599e-05	8.87348e-05	0.000125917	7.93943e-05	0.000187985	9.86653e-05	0.000106103	0.000129901	0.000110919
ShortSeq.GAA.A1	9.31236e-05	0.000101822	8.86991e-05	9.8668e-05	6.58752e-05	0.000137585	8.38153e-05	7.89817e-05	8.97229e-05	9.31436e-05
ShortSeq.TTA.A1	8.63812e-05	6.95349e-05	8.85088e-05	7.9101e-05	0.000106604	9.90575e-05	7.4348e-05	8.69907e-05	6.36683e-05	8.37994e-05
ShortSeq.AGT.A1	8.14637e-05	0.000140887	8.84585e-05	0.00010904	0.000178721	0.000162232	8.01598e-05	7.39304e-05	0.0001168	0.000114632
ShortSeq.CG.I2_5p	9.5116e-05	9.53639e-05	8.82298e-05	6.34035e-05	0.000102681	9.55829e-05	0.000103346	6.64948e-05	0.000123357	9.26194e-05
HNRNPA1.duagggw.pssm.I2_3p	7.17225e-05	9.08983e-05	8.81699e-05	6.06228e-05	9.88237e-05	5.69383e-05	8.79981e-05	7.49799e-05	0.000109858	8.22235e-05
ShortSeq.TGG.C2	9.01436e-05	9.94917e-05	8.81441e-05	0.000106711	9.03801e-05	6.36867e-05	9.0351e-05	9.15281e-05	6.03091e-05	8.67495e-05
ShortSeq.TGC.A1	0.000101226	0.000145506	8.79589e-05	8.53142e-05	9.03063e-05	0.000147584	0.000158954	7.83519e-05	0.00011628	0.000112387
ShortSeq.AC.C1	0.000103027	6.29481e-05	8.78368e-05	8.19024e-05	6.93775e-05	9.21072e-05	9.32952e-05	9.64114e-05	6.52518e-05	8.3573e-05
SRSF7.acgacg.pssm.I1_3p	6.75377e-05	9.63488e-05	8.78261e-05	7.33118e-05	0.000100703	0.000120881	9.24825e-05	7.29873e-05	8.83046e-05	8.89313e-05
SecStr.avg1_70.I1_5p	8.72932e-05	8.12396e-05	8.76072e-05	7.08412e-05	0.00012856	6.48376e-05	9.30672e-05	7.14797e-05	8.98166e-05	8.60825e-05
SAMD4A.I1_3p	9.81789e-05	6.37516e-05	8.7531e-05	6.80261e-05	0.000135089	3.25415e-05	0.000101854	8.45677e-05	0.000117157	8.7633e-05
HNRNPA1.duagggw.pssm.I1_3p	6.45679e-05	9.63588e-05	8.75202e-05	0.00010814	8.61048e-05	9.65525e-05	7.02953e-05	8.22523e-05	0.000129014	9.12006e-05
ShortSeq.TTC.A2	0.000121709	8.38959e-05	8.73168e-05	8.39238e-05	9.56791e-05	7.41602e-05	9.42583e-05	0.000106221	0.000115947	9.59012e-05
MATR3.I1_5p	7.39476e-05	7.83859e-05	8.71109e-05	0.00014243	4.46149e-05	6.60928e-05	4.86227e-05	3.30199e-05	0.000115444	7.66298e-05
ShortSeq.TCC.A2	9.43112e-05	6.99819e-05	8.70881e-05	6.17702e-05	9.31733e-05	0.00010112	9.74454e-05	9.6714e-05	6.38784e-05	8.50536e-05
SART3.araaaam.pssm.I1_3p	0.000101189	7.69482e-05	8.68922e-05	7.13639e-05	0.000140002	0.000116194	9.5874e-05	8.71616e-05	0.00012388	9.9945e-05
ShortSeq.GGC.C1	7.92876e-05	8.70035e-05	8.66521e-05	6.52138e-05	0.000100656	0.000139473	8.34274e-05	8.12506e-05	0.000115564	9.31698e-05
SRSF10.agagavm.pssm.I2_5p	8.30815e-05	0.00010366	8.66044e-05	0.000107086	8.89451e-05	7.71285e-05	8.42504e-05	8.39273e-05	7.65064e-05	8.791e-05
ShortSeq.TCT.A1	8.27479e-05	0.000117472	8.65861e-05	6.78457e-05	0.000100998	0.000148869	7.9189e-05	7.31714e-05	9.05971e-05	9.41641e-05
ShortSeq.GAG.A2	8.07106e-05	0.000126971	8.63598e-05	7.04697e-05	0.000123234	6.05403e-05	7.25804e-05	8.84123e-05	8.01276e-05	8.77117e-05
HNRNPA1L2.I1_3p	5.68037e-05	3.15396e-05	8.62604e-05	0.000124857	5.74934e-05	1.72865e-05	4.07091e-05	4.89295e-05	4.18044e-05	5.61871e-05
ShortSeq.ATG.C1	7.93017e-05	0.00013458	8.6097e-05	7.44463e-05	9.23869e-05	0.000168434	0.00010904	6.85105e-05	0.000151628	0.000107158
ShortSeq.GTG.A2	0.000100804	7.3139e-05	8.6053e-05	9.62712e-05	9.5503e-05	5.53196e-05	0.000112326	8.69803e-05	0.000102955	8.99279e-05
ShortSeq.AC.I1_3p	6.93335e-05	0.000115705	8.60354e-05	5.27703e-05	5.35006e-05	0.000110377	9.46096e-05	7.48155e-05	0.000102275	8.43803e-05
ShortSeq.CAG.A1	7.41236e-05	7.54273e-05	8.58886e-05	9.7604e-05	6.83502e-05	9.50911e-05	7.67052e-05	8.2498e-05	0.000110776	8.51626e-05
RBM41.wuacwuk.pssm.I1_3p	9.65085e-05	0.000146457	8.57689e-05	0.000110156	0.00013845	9.72315e-05	0.000127767	9.00802e-05	0.00017278	0.000118356
ShortSeq.ACA.C1	8.52486e-05	0.000100283	8.56898e-05	5.59181e-05	8.30064e-05	7.25556e-05	8.07734e-05	6.9922e-05	5.8219e-05	7.68462e-05
RBM4.gcgcgss.pssm.I1_5p	0.000100088	7.83407e-05	8.55787e-05	7.2996e-05	8.69721e-05	7.96535e-05	7.05192e-05	7.45968e-05	0.000129006	8.64168e-05
CPEB4.I1_3p	8.51001e-05	7.81896e-05	8.51555e-05	7.43059e-05	7.91163e-05	8.92685e-05	7.20645e-05	8.65022e-05	7.93361e-05	8.10043e-05
ShortSeq.AAG.A1	9.80673e-05	9.97409e-05	8.49971e-05	8.91118e-05	8.07532e-05	0.000108553	6.39051e-05	8.90081e-05	9.36018e-05	8.97487e-05
ShortSeq.ATT.A1	8.82088e-05	9.87853e-05	8.49396e-05	7.38277e-05	9.07176e-05	0.000247613	9.80546e-05	8.67616e-05	9.23564e-05	0.000106807
ShortSeq.TCT.I2_5p	8.35329e-05	9.89146e-05	8.49332e-05	7.6543e-05	7.19195e-05	9.13034e-05	0.00013718	0.000118189	9.63556e-05	9.54302e-05
KHDRBS2.rauaaam.pssm.I1_3p	8.50943e-05	7.93849e-05	8.48049e-05	6.08098e-05	0.000111188	0.000114591	6.25206e-05	7.92026e-05	8.77943e-05	8.50434e-05
HNRNPA1.I2_5p	0.000111313	0.000115397	8.47028e-05	7.17144e-05	5.91641e-05	6.27794e-05	3.6153e-05	5.60973e-05	0.000145615	8.25484e-05
PABPC3.raaaacm.pssm.I2_5p	9.72089e-05	0.000103426	8.45146e-05	8.97264e-05	9.666e-05	0.000158614	9.31349e-05	9.05669e-05	0.000101842	0.000101744
SecStr.avg141_210.I2_3p	6.89294e-05	9.65477e-05	8.44311e-05	6.6394e-05	9.1745e-05	0.000129239	7.35735e-05	7.33451e-05	6.29295e-05	8.30149e-05
ShortSeq.GCC.A2	7.7983e-05	7.74534e-05	8.43881e-05	5.00965e-05	0.000110316	7.1799e-05	0.000109646	8.7832e-05	0.000107754	8.63632e-05
ShortSeq.ACT.C2	8.74041e-05	7.81668e-05	8.42409e-05	8.96398e-05	7.45185e-05	8.21615e-05	9.04801e-05	6.60739e-05	8.46617e-05	8.19275e-05
ISS.downstream.AGATGG	6.02735e-05	2.96229e-05	8.41373e-05	0.000102176	1.14772e-05	6.05939e-05	2.70945e-05	0.000133968	2.8951e-05	5.98105e-05
ShortSeq.CTA.A1	8.48334e-05	8.86988e-05	8.41137e-05	6.55914e-05	7.62467e-05	0.00011718	7.77487e-05	7.65452e-05	7.86993e-05	8.32953e-05
ShortSeq.GAC.C1	0.000101257	5.4181e-05	8.40968e-05	7.46003e-05	6.97106e-05	0.000119179	0.000107606	9.67756e-05	5.84487e-05	8.50949e-05
ShortSeq.TGC.C1	0.000104113	7.1276e-05	8.39285e-05	0.000115053	7.81397e-05	8.01326e-05	8.08168e-05	7.33484e-05	8.26872e-05	8.54995e-05
ShortSeq.G.C2	9.7012e-05	7.61524e-05	8.39248e-05	0.000105923	0.000108099	0.000102026	7.91505e-05	0.000134353	0.000108322	9.94404e-05
DAZAP1.I2_5p	8.75075e-05	0.000107826	8.38029e-05	8.09896e-05	0.000102745	6.8526e-05	7.0372e-05	6.80111e-05	0.000103064	8.58716e-05
ShortSeq.AA.C1	8.31504e-05	9.78798e-05	8.37094e-05	8.34085e-05	8.58843e-05	7.43899e-05	7.18703e-05	7.28262e-05	7.31025e-05	8.06913e-05
BRUNOL6.ugugdkg.pssm.I2_5p	8.5958e-05	0.000110192	8.37062e-05	6.5498e-05	0.000121153	7.63365e-05	8.28479e-05	7.07862e-05	0.00010345	8.88808e-05
SRSF7.acgacg.pssm.I2_5p	7.89639e-05	8.39917e-05	8.36701e-05	4.53036e-05	9.78698e-05	4.82602e-05	9.83265e-05	6.7718e-05	6.35598e-05	7.41848e-05
PABPC5.I2_3p	7.39052e-05	6.31356e-05	8.34855e-05	6.08528e-05	2.89331e-05	7.58701e-05	7.78207e-05	7.01056e-05	7.29447e-05	6.74504e-05
KHDRBS1.I2_3p	6.76426e-05	9.38004e-05	8.34679e-05	6.58514e-05	9.88132e-05	5.17579e-05	6.70017e-05	2.96434e-05	8.03361e-05	7.09239e-05
SRSF1.gragga.pssm.I1_5p	8.27565e-05	0.000101547	8.314e-05	0.000103452	9.97861e-05	5.28719e-05	8.80762e-05	7.53704e-05	0.000103865	8.78739e-05
HNRNPA1.rgnyag.pssm.I2_5p	7.14172e-05	0.000129664	8.31309e-05	7.80163e-05	8.6248e-05	4.09273e-05	8.39555e-05	7.38125e-05	8.68925e-05	8.15627e-05
ENOX1.hrkacag.pssm.I1_5p	6.96394e-05	8.75944e-05	8.30964e-05	4.8182e-05	6.0742e-05	3.88959e-05	8.95048e-05	9.85167e-05	7.06624e-05	7.18704e-05
ShortSeq.CTG.A1	8.96337e-05	0.000114094	8.30794e-05	5.88008e-05	9.73753e-05	0.000128825	0.0001051	7.29474e-05	0.000104311	9.49074e-05
ShortSeq.GTA.C1	7.95967e-05	0.00010345	8.3046e-05	6.91298e-05	0.000101295	7.37181e-05	8.36869e-05	4.95572e-05	8.66496e-05	8.11255e-05
SRSF9.akgavmr.pssm.I2_5p	7.60686e-05	0.000110079	8.30164e-05	5.93368e-05	8.00436e-05	7.14551e-05	6.11549e-05	7.47766e-05	9.28996e-05	7.8759e-05
ShortSeq.TC.A1	8.93533e-05	0.000103958	8.29831e-05	7.49412e-05	9.6975e-05	0.000131138	0.000102834	8.00392e-05	0.000150109	0.00010137
SecStr.avgJunc.I2_5p	8.6086e-05	8.75825e-05	8.28553e-05	8.50187e-05	7.77362e-05	8.86375e-05	7.7174e-05	9.55967e-05	0.00011098	8.79629e-05
ShortSeq.AGC.C1	0.00010305	7.48615e-05	8.27857e-05	0.000136716	9.87102e-05	5.35043e-05	8.04813e-05	8.21178e-05	7.72432e-05	8.77189e-05
m6A.I2_3p	0.000106871	8.83516e-05	8.27595e-05	9.17084e-05	8.96464e-05	0.000106138	9.56456e-05	9.26969e-05	0.000107312	9.56811e-05
ShortSeq.TGG.I1_3p	9.52793e-05	6.43334e-05	8.23563e-05	7.68821e-05	7.59529e-05	7.18115e-05	0.000112777	0.000113698	9.40986e-05	8.74654e-05
ShortSeq.ACG.I2_5p	7.75346e-05	0.000115388	8.23365e-05	6.22179e-05	0.000106981	4.63046e-05	0.000105643	8.08459e-05	0.000117348	8.82888e-05
ShortSeq.GTG.C1	8.25335e-05	0.000113623	8.2245e-05	6.18266e-05	9.59393e-05	0.000196578	0.000100327	8.51783e-05	7.39693e-05	9.91356e-05
ShortSeq.ACT.I2_5p	7.41764e-05	7.24301e-05	8.22435e-05	9.90444e-05	6.69772e-05	9.54739e-05	8.17039e-05	8.98775e-05	6.76876e-05	8.10683e-05
SRSF7.acgacg.pssm.I2_3p	9.05391e-05	7.41401e-05	8.19419e-05	7.36449e-05	0.000125195	7.552e-05	7.78801e-05	0.000102444	9.95404e-05	8.89828e-05
ENOX1.I2_5p	6.34419e-05	6.52301e-05	8.18434e-05	4.19248e-05	7.53511e-05	9.40516e-05	9.71064e-05	8.02256e-05	8.2226e-05	7.57112e-05
HNRNPA1.guaguagu.pssm.I2	6.79866e-05	0.000103419	8.18238e-05	8.91231e-05	8.59258e-05	8.17825e-05	9.66597e-05	7.78293e-05	8.94628e-05	8.60014e-05
ZC3H14.I1	7.14352e-05	7.00146e-05	8.17187e-05	6.70393e-05	5.44292e-05	3.42287e-05	7.75988e-05	6.6901e-05	6.01252e-05	6.48323e-05
YeoClustDown.75.GTAAG.I2_5p	8.86446e-05	9.26228e-05	8.16091e-05	9.88906e-05	0.0001009	0.000172484	0.000104831	7.24846e-05	8.99954e-05	0.000100273
KHDRBS2.I1_5p	9.3801e-05	6.77022e-05	8.15805e-05	8.76189e-05	9.01986e-05	9.53007e-05	4.66804e-05	0.000102155	8.16453e-05	8.29647e-05
SecStr.max71_140.I1_3p	7.06142e-05	7.34866e-05	8.14898e-05	7.92471e-05	8.20173e-05	0.000146072	6.44151e-05	6.58994e-05	6.97627e-05	8.1445e-05
ShortSeq.GAG.I1_3p	7.43322e-05	0.000135775	8.14707e-05	7.69424e-05	0.000174397	0.00010437	0.000102731	6.01139e-05	0.00012332	0.000103717
PABPC4.aaaaaar.pssm.I2_5p	0.000101543	0.0001144	8.13222e-05	7.42496e-05	0.000100824	0.000116727	9.52836e-05	9.52861e-05	0.000102521	9.80175e-05
ShortSeq.A.I1_3p	8.07032e-05	0.000121	8.1294e-05	9.2646e-05	0.000113786	0.000180922	9.47673e-05	8.50623e-05	0.000168958	0.000113238
ShortSeq.GGC.I2_5p	7.13305e-05	9.47081e-05	8.12727e-05	6.16085e-05	0.000102465	8.4242e-05	7.46437e-05	6.3789e-05	0.000115483	8.32825e-05
ShortSeq.TGG.A1	6.93666e-05	8.81014e-05	8.12119e-05	7.62122e-05	0.000119468	6.61825e-05	7.78358e-05	8.54683e-05	7.77685e-05	8.24017e-05
SRSF9.akgavmr.pssm.I1_3p	9.20745e-05	7.06349e-05	8.10196e-05	0.000147728	9.63164e-05	7.52247e-05	7.6664e-05	8.69472e-05	7.86204e-05	8.947e-05
SRSF2.ggagwd.pssm.I1_3p	7.96835e-05	0.000112416	8.09678e-05	8.79122e-05	0.000117016	5.05031e-05	8.68003e-05	8.63638e-05	7.21237e-05	8.59762e-05
ShortSeq.CGC.C2	5.85601e-05	6.57727e-05	8.09408e-05	5.30607e-05	0.000138708	5.87995e-05	0.000100975	5.50584e-05	4.60272e-05	7.31003e-05
HNRNPC.I2_3p	9.48372e-05	7.38336e-05	8.07671e-05	6.26341e-05	7.35345e-05	4.95447e-05	8.14236e-05	9.3765e-05	7.68126e-05	7.63503e-05
ISS.upstream.CTCAGC	6.1643e-05	5.51925e-05	8.07049e-05	2.98461e-05	7.61233e-05	8.18591e-05	2.87833e-05	8.17092e-05	8.72463e-05	6.47898e-05
RBM6.I2_5p	6.93788e-05	8.0341e-05	8.06817e-05	6.72863e-05	0.000142431	0.000104504	3.73602e-05	0.000108399	6.44313e-05	8.38682e-05
ESRP2.ugggrad.pssm.I2_5p	6.83921e-05	0.000106196	8.06457e-05	0.000122575	0.000130751	0.0001077	7.28335e-05	8.64153e-05	0.000119847	9.94839e-05
NOVA1.I1_5p	7.81026e-05	8.02271e-05	8.05878e-05	8.10753e-05	8.55932e-05	0.000113376	8.64366e-05	7.8393e-05	9.01338e-05	8.59917e-05
CNOT4.gacaga.pssm.I2_3p	7.01675e-05	8.43642e-05	8.058e-05	7.88294e-05	0.000115859	0.000121918	9.38682e-05	7.90437e-05	7.51592e-05	8.88654e-05
SecStr.avg1_70.I2_5p	7.8922e-05	6.84158e-05	8.04746e-05	8.76673e-05	9.90345e-05	0.000114001	7.91859e-05	7.8696e-05	0.000105892	8.80322e-05
PTBP1.hyuuuyu.pssm.I1_5p	0.000101268	8.12593e-05	8.02981e-05	8.5212e-05	9.20638e-05	8.24006e-05	7.35134e-05	9.97742e-05	0.000123237	9.10029e-05
LIN28A.hggagwa.pssm.I2_3p	8.32568e-05	7.22203e-05	8.01461e-05	6.9748e-05	0.000102258	6.22149e-05	9.07582e-05	7.83092e-05	9.57432e-05	8.16284e-05
TARDBP.gaaugd.pssm.I1_5p	7.81655e-05	0.000101238	8.01102e-05	7.09068e-05	0.000104059	8.64194e-05	6.84049e-05	8.46166e-05	8.20161e-05	8.3993e-05
ShortSeq.AGA.C2	8.9046e-05	0.000100196	7.98969e-05	8.10384e-05	7.60709e-05	0.000167683	9.63072e-05	9.9493e-05	9.57803e-05	9.83903e-05
ShortSeq.ATT.C1	7.78e-05	8.56727e-05	7.98818e-05	8.01691e-05	5.59568e-05	0.000109577	7.4317e-05	0.000106049	7.3099e-05	8.25025e-05
ShortSeq.AGC.A1	9.28942e-05	0.000106563	7.98521e-05	7.90188e-05	0.000105394	0.00017388	8.81963e-05	9.65733e-05	0.000134218	0.000106288
BRUNOL5.ugugukk.pssm.I2_3p	7.02515e-05	6.98016e-05	7.9729e-05	0.000100877	7.29579e-05	0.000117588	8.84813e-05	8.08521e-05	9.70807e-05	8.64021e-05
Nova.NISE2	8.5197e-05	8.07176e-05	7.96649e-05	6.4246e-05	0.000115387	0.000100233	9.75379e-05	7.65979e-05	9.26471e-05	8.80254e-05
G3BP2.I2_3p	6.13254e-05	3.54439e-05	7.96479e-05	7.41653e-05	4.08456e-05	4.32278e-05	7.69556e-05	7.1774e-05	2.78846e-05	5.68078e-05
ShortSeq.CA.C2	8.43773e-05	7.7895e-05	7.96136e-05	7.66792e-05	8.14139e-05	5.25794e-05	6.19456e-05	7.44119e-05	6.76815e-05	7.29553e-05
ShortSeq.ACT.C1	6.43211e-05	8.52293e-05	7.92832e-05	0.000104149	0.000101676	0.000137015	8.07839e-05	6.87724e-05	6.94873e-05	8.78575e-05
HNRNPF.gukgykg.pssm.I1_5p	8.17166e-05	8.72612e-05	7.91586e-05	0.000109199	9.43606e-05	0.000119958	7.80075e-05	7.07229e-05	0.000113416	9.26444e-05
ShortSeq.CCC.A2	6.60672e-05	9.00981e-05	7.90826e-05	6.75042e-05	0.000107521	4.2879e-05	7.64136e-05	8.1426e-05	7.51054e-05	7.6233e-05
ShortSeq.C.A2	7.24692e-05	0.000103833	7.9028e-05	7.45654e-05	0.000162265	0.000119568	7.06898e-05	7.52665e-05	6.18063e-05	9.10546e-05
ShortSeq.ATC.A1	7.92444e-05	0.000162754	7.89623e-05	6.48894e-05	9.19875e-05	5.15334e-05	7.62271e-05	6.76103e-05	9.19769e-05	8.50206e-05
ShortSeq.TCT.C2	8.09105e-05	8.33399e-05	7.89075e-05	6.03684e-05	9.06212e-05	6.51006e-05	6.86154e-05	8.34782e-05	6.4334e-05	7.50751e-05
KHDRBS3.I1_5p	8.43282e-05	7.44868e-05	7.87539e-05	7.53201e-05	7.37601e-05	8.1047e-05	7.09016e-05	7.49325e-05	6.70542e-05	7.56205e-05
ShortSeq.AGA.I2_5p	7.53162e-05	0.000100907	7.87403e-05	6.64514e-05	5.4667e-05	2.79313e-05	8.58236e-05	7.6828e-05	7.41508e-05	7.12018e-05
NovaClust.NISE2	0.00010279	0.000108085	7.87199e-05	2.41226e-05	0.000259506	0.000114893	0.000195216	0.000136639	0.000159572	0.00013106
LIN28A.I1_3p	0.0001231	0.000128647	7.86304e-05	0.000122132	0.000143296	0.000198552	0.000121431	0.000103429	0.000123972	0.000127021
HNRNPH1.gargag.pssm.I1_5p	0.000101194	7.56239e-05	7.85941e-05	9.22126e-05	9.3158e-05	0.000117861	0.000118029	8.66666e-05	9.22793e-05	9.50688e-05
HNRNPA2B1.duagggw.pssm.I2_3p	7.41221e-05	6.16732e-05	7.82319e-05	8.24569e-05	8.05866e-05	5.80389e-05	7.53274e-05	7.62814e-05	6.54722e-05	7.24656e-05
RBM46.I1_5p	7.84197e-05	9.55264e-05	7.81425e-05	7.02519e-05	6.9092e-05	0.000126856	7.75646e-05	7.84907e-05	9.52034e-05	8.55053e-05
RBFOX1.wgcaugm.pssm.I2_3p	8.80329e-05	8.75716e-05	7.81289e-05	9.48543e-05	0.000100589	4.54885e-05	8.11126e-05	8.43133e-05	0.000100351	8.44936e-05
ShortSeq.GGA.I1_3p	7.92622e-05	6.15173e-05	7.80857e-05	5.94325e-05	8.8427e-05	7.84759e-05	9.80465e-05	5.93782e-05	8.9123e-05	7.68609e-05
ShortSeq.CAT.C2	7.09896e-05	8.95456e-05	7.79295e-05	4.6609e-05	7.65828e-05	7.86622e-05	0.00010878	6.93596e-05	8.33588e-05	7.79797e-05
SNRPA.wugcacr.pssm.I1_3p	6.47699e-05	0.000106544	7.77527e-05	4.62838e-05	6.76748e-05	8.15016e-05	7.82215e-05	8.10408e-05	5.18268e-05	7.28462e-05
RCM.I1_I2	7.0759e-05	7.3096e-05	7.76107e-05	6.95444e-05	5.87913e-05	7.0601e-05	7.46395e-05	6.03099e-05	6.23901e-05	6.8638e-05
HNRNPA2B1.aggwuhgr.pssm.I1_5p	9.29143e-05	9.28677e-05	7.74741e-05	7.52899e-05	6.13573e-05	0.000121551	0.000148869	7.88269e-05	0.000109172	9.53692e-05
ShortSeq.GGG.A2	7.13499e-05	9.4884e-05	7.74123e-05	5.13845e-05	9.80827e-05	8.60609e-05	6.29357e-05	7.59306e-05	8.10382e-05	7.76754e-05
ShortSeq.ACA.A2	8.55619e-05	9.39055e-05	7.74109e-05	9.71545e-05	7.78867e-05	6.41777e-05	6.30396e-05	8.08499e-05	7.66925e-05	7.9631e-05
ShortSeq.CCT.A1	8.4732e-05	8.88872e-05	7.73832e-05	8.05444e-05	0.000116567	9.46935e-05	6.49274e-05	8.11011e-05	7.20248e-05	8.454e-05
ISE.upstream.TTTTAA	7.00708e-05	5.18745e-05	7.73513e-05	7.14466e-05	3.50064e-05	3.35121e-05	0.000127027	6.10483e-05	4.58073e-05	6.36827e-05
ShortSeq.TGA.C2	6.84897e-05	8.68353e-05	7.72111e-05	5.70796e-05	6.61449e-05	0.000108917	7.92589e-05	6.22274e-05	8.32136e-05	7.65975e-05
G3BP2.aggaudr.pssm.I2_3p	8.74552e-05	8.26849e-05	7.70192e-05	5.89058e-05	6.38596e-05	6.69606e-05	8.35829e-05	8.0306e-05	8.67029e-05	7.63864e-05
RALY.I2_5p	8.24343e-05	0.000110459	7.69492e-05	4.72311e-05	8.98552e-05	7.11588e-05	7.98395e-05	6.94924e-05	0.00013235	8.44189e-05
ShortSeq.CT.I2_3p	8.99113e-05	7.1757e-05	7.6902e-05	7.81873e-05	0.000126855	0.000162172	9.6881e-05	7.90964e-05	0.000106725	9.87208e-05
ShortSeq.G.I2_3p	7.13226e-05	0.000132227	7.68885e-05	0.000105508	0.000151103	0.000103393	6.69096e-05	8.05249e-05	8.45216e-05	9.69331e-05
ShortSeq.TG.I1_5p	6.27919e-05	7.95671e-05	7.66744e-05	5.99435e-05	0.000111748	0.00018897	0.000101374	7.46798e-05	9.20357e-05	9.41982e-05
ShortSeq.GCC.I2_5p	7.03033e-05	0.000100466	7.66734e-05	6.2839e-05	0.000107876	5.3975e-05	7.84336e-05	7.93365e-05	8.5221e-05	7.94582e-05
ShortSeq.GA.I1_5p	8.66144e-05	6.0594e-05	7.66095e-05	0.00010193	0.000109077	0.000110905	7.91292e-05	0.000104478	8.85134e-05	9.08722e-05
IGF2BP2.vmahwca.pssm.I2_3p	6.95555e-05	8.0461e-05	7.6316e-05	8.34382e-05	0.000109215	0.000132274	7.64895e-05	5.8238e-05	9.60462e-05	8.68926e-05
ShortSeq.TGC.I2_5p	7.1112e-05	0.000102206	7.63054e-05	8.26168e-05	0.000100543	6.58115e-05	0.000102826	7.82913e-05	9.0455e-05	8.5574e-05
ShortSeq.AG.A2	8.58141e-05	8.02277e-05	7.62146e-05	9.40439e-05	0.000125384	0.00015737	7.19758e-05	0.000101443	0.000120763	0.000101471
ShortSeq.GTA.I2_5p	7.53475e-05	8.02474e-05	7.61847e-05	7.05248e-05	8.68793e-05	7.89564e-05	9.20044e-05	7.81716e-05	7.09098e-05	7.88029e-05
ShortSeq.CC.I1_3p	8.17596e-05	8.53896e-05	7.6181e-05	0.000117272	0.000192015	8.34729e-05	8.42002e-05	9.01348e-05	0.000100781	0.000101245
ShortSeq.GCA.A2	5.28451e-05	7.32711e-05	7.61696e-05	4.87515e-05	6.67245e-05	6.8135e-05	8.4687e-05	6.08568e-05	6.50125e-05	6.62726e-05
ISS.downstream.ATTAGA	6.96673e-05	1.80829e-05	7.61153e-05	4.04912e-06	2.5128e-06	1.80832e-05	5.96525e-05	6.03081e-05	2.03109e-05	3.65314e-05
BRUNOL4.kgugukk.pssm.I2_5p	7.65966e-05	0.000117925	7.60487e-05	5.38138e-05	8.4034e-05	0.000100815	0.000122207	7.08266e-05	8.58564e-05	8.75692e-05
ShortSeq.CGA.I1_3p	0.000104115	0.000105499	7.58237e-05	6.06253e-05	0.000101285	0.000138349	0.000106263	9.59333e-05	7.90385e-05	9.63258e-05
ShortSeq.CAT.A2	8.53672e-05	9.14247e-05	7.57469e-05	8.69913e-05	9.01756e-05	6.09589e-05	0.000103102	6.72986e-05	0.000100495	8.46178e-05
SecStr.max141_210.I1_3p	5.65953e-05	5.61147e-05	7.56323e-05	5.92964e-05	5.7441e-05	4.92672e-05	7.09362e-05	8.02956e-05	6.18981e-05	6.3053e-05
RBM3.I2_5p	7.59803e-05	0.000118904	7.56259e-05	0.000113975	8.67588e-05	0.000144864	9.21742e-05	3.97866e-05	0.000150375	9.98271e-05
Nova.NISE1	7.74887e-05	6.87351e-05	7.56144e-05	9.04457e-05	8.43654e-05	7.35683e-05	6.8764e-05	7.10451e-05	9.8882e-05	7.87676e-05
ShortSeq.CTA.C2	6.71499e-05	0.000101771	7.55791e-05	6.92303e-05	6.89991e-05	0.000106933	9.92344e-05	6.09181e-05	9.92685e-05	8.32315e-05
SFPQ.kurrukk.pssm.I1_3p	9.0506e-05	4.78284e-05	7.55771e-05	8.06794e-05	8.58254e-05	4.43077e-05	5.72578e-05	7.08195e-05	5.53854e-05	6.75763e-05
G3BP2.aggaudr.pssm.I1_5p	7.87274e-05	7.92307e-05	7.55121e-05	7.47944e-05	6.95391e-05	0.000227587	7.1992e-05	8.14667e-05	7.47933e-05	9.26269e-05
SRSF10.agagavm.pssm.I2_3p	8.06333e-05	8.08993e-05	7.54314e-05	8.66384e-05	7.1452e-05	7.09657e-05	7.7709e-05	9.1159e-05	7.74606e-05	7.91499e-05
YeoClustUp.100.GTTTT.I1_3p	7.16591e-05	6.50632e-05	7.5257e-05	8.95137e-05	8.07484e-05	3.97922e-05	6.599e-05	5.99354e-05	5.28214e-05	6.67534e-05
ShortSeq.CC.A2	6.77515e-05	0.000101627	7.51307e-05	6.02288e-05	9.70929e-05	0.000122116	9.09731e-05	7.10822e-05	8.94911e-05	8.61659e-05
ShortSeq.GC.A1	7.7807e-05	7.84339e-05	7.51136e-05	6.53415e-05	0.000100015	0.00014837	6.94887e-05	7.17941e-05	9.22752e-05	8.65155e-05
ShortSeq.AC.A2	8.93326e-05	7.56505e-05	7.50029e-05	7.62852e-05	5.96199e-05	9.75152e-05	8.96586e-05	7.16086e-05	7.71084e-05	7.90869e-05
ANKHD1.I2_3p	6.43054e-05	9.74535e-05	7.49541e-05	9.62967e-05	1.39707e-05	8.69553e-05	8.34848e-05	4.5947e-05	8.21904e-05	7.17286e-05
PABPC5.I1_3p	8.30402e-05	6.48751e-05	7.49258e-05	7.08533e-05	8.34549e-05	5.2025e-05	6.89571e-05	4.62497e-05	6.66268e-05	6.78898e-05
ShortSeq.AAA.A2	7.14779e-05	7.68644e-05	7.48814e-05	8.20916e-05	8.74409e-05	5.9067e-05	7.51157e-05	6.72929e-05	8.48499e-05	7.54535e-05
YeoClustUp.99.TTTAC.I1_3p	7.38003e-05	7.52711e-05	7.48402e-05	7.05186e-05	2.31349e-05	3.88617e-05	5.45667e-05	4.46763e-05	5.91301e-05	5.72e-05
G3BP2.I1_3p	6.04818e-05	7.10982e-05	7.4703e-05	5.15561e-05	6.79518e-05	5.38283e-05	6.44751e-05	7.21329e-05	8.23104e-05	6.65042e-05
ShortSeq.AAT.C2	8.07924e-05	6.22808e-05	7.46566e-05	5.49238e-05	4.55634e-05	9.89296e-05	8.19907e-05	7.57211e-05	8.72625e-05	7.3569e-05
ISS.upstream.GTAGCT	4.7054e-05	1.66889e-05	7.46407e-05	0.000103896	3.57599e-05	1.36356e-05	9.5353e-05	6.66352e-05	2.35372e-05	5.30223e-05
HNRNPA2B1.gguaguag.pssm.I2_5p	8.07689e-05	9.0103e-05	7.45998e-05	9.8424e-05	0.00010017	0.00015333	7.58147e-05	7.85673e-05	0.000132229	9.8223e-05
TARDBP.I2_3p	8.0739e-05	0.000119962	7.45255e-05	9.43632e-05	7.97959e-05	0.000115209	7.77587e-05	7.59249e-05	7.82976e-05	8.85085e-05
TARDBP.gaaugd.pssm.I2_5p	8.17448e-05	6.78567e-05	7.4392e-05	8.11331e-05	8.29961e-05	0.000114927	7.96666e-05	8.54773e-05	8.67128e-05	8.38785e-05
RBM5.I1_5p	6.39223e-05	5.43716e-05	7.43208e-05	9.19893e-05	6.58931e-05	0.000124635	7.59869e-05	7.3863e-05	6.88749e-05	7.70953e-05
ShortSeq.TAG.A2	8.57193e-05	7.76169e-05	7.43017e-05	6.85565e-05	7.6396e-05	0.000153682	8.57994e-05	7.53822e-05	9.83947e-05	8.84277e-05
PCBP2.ccyycch.pssm.I2	7.03244e-05	5.8641e-05	7.40568e-05	7.26017e-05	9.49794e-05	7.45516e-05	8.08135e-05	7.19706e-05	4.71511e-05	7.16767e-05
SNRPA.wugcacr.pssm.I2_3p	7.00327e-05	7.25239e-05	7.39107e-05	7.63201e-05	7.29006e-05	8.89126e-05	6.44675e-05	6.15208e-05	7.2987e-05	7.26195e-05
ShortSeq.TAC.C2	8.35325e-05	6.30405e-05	7.38386e-05	6.87686e-05	8.5394e-05	2.68102e-05	8.34734e-05	7.73485e-05	9.6564e-05	7.31967e-05
SRSF1.gragga.pssm.I2_3p	6.02394e-05	9.57643e-05	7.38358e-05	8.38946e-05	0.000126657	9.23776e-05	8.15923e-05	7.257e-05	5.55812e-05	8.25013e-05
ShortSeq.CA.A1	7.36499e-05	8.42548e-05	7.37196e-05	7.75946e-05	7.34498e-05	9.20378e-05	0.000102	8.80584e-05	9.89951e-05	8.48622e-05
KHDRBS3.I2_3p	7.57315e-05	7.37629e-05	7.35908e-05	6.91142e-05	7.24621e-05	7.56976e-05	6.2268e-05	6.58414e-05	9.8886e-05	7.41505e-05
FXR2.I1_5p	6.39805e-05	8.62286e-05	7.3566e-05	5.79075e-05	9.15437e-05	6.3535e-05	9.96063e-05	6.48265e-05	9.14562e-05	7.69611e-05
SRSF7.acgacg.pssm.I1_5p	6.83594e-05	7.54776e-05	7.35184e-05	7.10671e-05	6.33126e-05	6.93093e-05	7.08348e-05	6.42978e-05	8.51075e-05	7.12538e-05
ShortSeq.GTA.A1	6.82658e-05	8.32264e-05	7.3507e-05	5.65949e-05	7.05557e-05	6.98569e-05	6.55727e-05	8.55594e-05	7.23102e-05	7.17166e-05
RBM41.I1_3p	9.32712e-05	9.77203e-05	7.34187e-05	9.04453e-05	8.37479e-05	9.88912e-05	0.000118839	8.19705e-05	0.000108985	9.41433e-05
ShortSeq.ATC.C2	6.86156e-05	6.88209e-05	7.29632e-05	5.09572e-05	0.000118051	7.64399e-05	8.98171e-05	5.99498e-05	5.4283e-05	7.3322e-05
ShortSeq.TGG.C1	6.28445e-05	0.000102039	7.29628e-05	8.53143e-05	8.21502e-05	6.84673e-05	6.09087e-05	6.08081e-05	8.62113e-05	7.57451e-05
ShortSeq.AAC.A2	6.98658e-05	6.10357e-05	7.29416e-05	5.72158e-05	6.81473e-05	9.59823e-05	6.84912e-05	7.63514e-05	6.02332e-05	7.00294e-05
HNRNPA2B1.I2_5p	8.26172e-05	9.16386e-05	7.29024e-05	6.4569e-05	4.15573e-05	0.000130732	3.7684e-05	5.96364e-05	0.000127571	7.87675e-05
HNRNPA1.duagggw.pssm.I1_5p	7.11236e-05	6.95219e-05	7.28764e-05	5.99366e-05	8.83137e-05	9.60606e-05	6.18548e-05	6.26551e-05	7.65811e-05	7.32138e-05
RBMS1.kauauas.pssm.I2_3p	6.926e-05	6.54418e-05	7.28641e-05	8.99094e-05	7.37576e-05	0.000106243	7.46376e-05	9.61153e-05	6.7472e-05	7.95223e-05
ShortSeq.GA.I1_3p	7.64981e-05	0.000101537	7.28335e-05	9.79872e-05	9.00148e-05	0.000126257	8.24699e-05	7.50079e-05	0.000141324	9.59921e-05
ShortSeq.GA.C1	6.59447e-05	5.7323e-05	7.27269e-05	9.09723e-05	0.000100444	0.000118316	5.17719e-05	7.77766e-05	6.67514e-05	7.8003e-05
LogLen.C1	7.25404e-05	6.90416e-05	7.26408e-05	6.01854e-05	9.40994e-05	8.39376e-05	8.51093e-05	7.79714e-05	5.99239e-05	7.505e-05
FMR1.kgacarg.pssm.I2_3p	8.04203e-05	8.57996e-05	7.25705e-05	6.83721e-05	0.000105917	7.34774e-05	6.0517e-05	0.000102566	7.77774e-05	8.08241e-05
LIN28A.hggagwa.pssm.I2_5p	7.97588e-05	8.76139e-05	7.25374e-05	5.50991e-05	7.37899e-05	6.59901e-05	0.000116304	8.76571e-05	7.27596e-05	7.90566e-05
HNRNPL.acacrav.pssm.I1_3p	8.08247e-05	0.000141387	7.23909e-05	8.56848e-05	0.000103483	0.000133695	0.000114407	0.000119312	0.000155946	0.000111903
HNRNPK.ccawmcc.pssm.I1_5p	6.44934e-05	8.3454e-05	7.22358e-05	6.04443e-05	7.02961e-05	3.48331e-05	7.56902e-05	6.03488e-05	7.10993e-05	6.58772e-05
RBMS1.kauauas.pssm.I2_5p	7.07444e-05	0.000104853	7.21679e-05	4.88491e-05	5.96283e-05	6.72796e-05	0.000104135	6.74791e-05	9.19123e-05	7.63388e-05
ShortSeq.A.I2_5p	8.49477e-05	7.33184e-05	7.20513e-05	8.03194e-05	0.000150886	0.000112412	6.86877e-05	8.90008e-05	9.15418e-05	9.14628e-05
ShortSeq.AGT.I2_5p	6.60569e-05	9.02215e-05	7.18734e-05	7.98525e-05	7.06234e-05	0.000170509	5.75868e-05	6.63481e-05	7.04776e-05	8.26166e-05
SecStr.maxJunc.I1_3p	8.4016e-05	7.77098e-05	7.1803e-05	0.000106149	6.21025e-05	6.44139e-05	5.08867e-05	7.87001e-05	8.81319e-05	7.59903e-05
PABPN1.I1_5p	8.2265e-05	0.00012111	7.17091e-05	3.08418e-05	3.19504e-05	7.46649e-05	5.51972e-05	7.07849e-05	6.59213e-05	6.71605e-05
SecStr.avg1_70.I2_3p	6.45995e-05	8.06832e-05	7.16129e-05	5.90827e-05	7.51537e-05	0.000135184	6.0734e-05	7.66973e-05	7.39451e-05	7.75214e-05
ShortSeq.GCA.I1_3p	6.57504e-05	8.49106e-05	7.15067e-05	5.88474e-05	9.50554e-05	0.00010026	6.53416e-05	5.82247e-05	6.79861e-05	7.42092e-05
A1CF.I2_3p	7.56146e-05	8.10021e-05	7.14247e-05	6.15441e-05	5.54816e-05	3.39265e-05	8.93442e-05	4.66657e-05	7.2503e-05	6.52785e-05
ShortSeq.G.I1_3p	7.88216e-05	7.31172e-05	7.13851e-05	5.75234e-05	0.000150279	8.15256e-05	6.5458e-05	8.108e-05	8.31265e-05	8.24796e-05
TARDBP.I1_5p	8.06484e-05	7.00819e-05	7.13291e-05	4.50452e-05	8.47672e-05	9.04363e-05	4.00416e-05	7.05216e-05	5.31223e-05	6.73326e-05
ShortSeq.TC.I2_3p	7.11974e-05	9.03698e-05	7.10644e-05	4.46595e-05	8.97062e-05	8.98569e-05	0.000117669	6.696e-05	7.42095e-05	7.95215e-05
LogLen.circexon	6.98853e-05	8.48283e-05	7.1055e-05	6.80911e-05	9.13873e-05	7.86704e-05	6.53944e-05	6.13027e-05	9.30105e-05	7.59583e-05
ShortSeq.ACT.A1	6.58622e-05	5.91726e-05	7.10178e-05	8.71163e-05	5.35496e-05	7.44786e-05	9.39933e-05	8.3132e-05	5.45702e-05	7.14325e-05
SRSF1.I1_3p	8.98899e-05	0.000114636	7.09152e-05	9.31607e-05	0.000108219	6.42615e-05	0.000106145	7.34315e-05	9.6746e-05	9.08227e-05
ShortSeq.TTC.C1	8.31792e-05	7.27668e-05	7.08937e-05	8.02286e-05	9.53593e-05	0.00011491	8.44132e-05	7.07603e-05	0.000101147	8.5962e-05
ShortSeq.TCG.C2	7.28372e-05	5.3266e-05	7.08823e-05	3.37772e-05	7.78092e-05	8.21179e-05	5.56677e-05	5.98484e-05	4.02323e-05	6.07154e-05
SAMD4A.gckgghm.pssm.I2_5p	6.4816e-05	9.78865e-05	7.08625e-05	6.12563e-05	0.000119656	0.000147956	6.81999e-05	7.96208e-05	0.000102322	9.02862e-05
ShortSeq.AAG.I1_3p	6.57379e-05	6.39351e-05	7.08506e-05	6.33021e-05	5.59624e-05	9.28293e-05	6.23212e-05	4.9409e-05	5.77455e-05	6.4677e-05
ShortSeq.GCA.A1	7.17535e-05	7.50746e-05	7.08477e-05	6.41431e-05	8.19536e-05	6.14847e-05	6.41517e-05	6.53877e-05	6.88816e-05	6.92976e-05
ShortSeq.ACC.I2_5p	6.68622e-05	6.53737e-05	7.08294e-05	6.75989e-05	5.49686e-05	5.10474e-05	6.04593e-05	5.16895e-05	6.99101e-05	6.20821e-05
BRUNOL4.kgugukk.pssm.I1_5p	6.74876e-05	0.000152411	7.07894e-05	5.19966e-05	9.95939e-05	6.31479e-05	0.00010163	6.99548e-05	9.21491e-05	8.54624e-05
ShortSeq.CAG.A2	7.22101e-05	0.000104471	7.07849e-05	5.88828e-05	8.55679e-05	8.66274e-05	8.66346e-05	6.74822e-05	8.72595e-05	7.99911e-05
ShortSeq.ATG.I2_5p	7.94783e-05	9.38291e-05	7.07647e-05	7.28087e-05	9.99695e-05	0.000160894	7.46648e-05	6.28068e-05	8.50973e-05	8.89237e-05
ShortSeq.ATC.A2	8.94284e-05	6.86918e-05	7.07555e-05	0.000115362	9.50445e-05	0.000179735	7.16465e-05	8.07562e-05	7.62407e-05	9.41845e-05
PPRC1.ssgcgcs.pssm.I1_5p	7.96112e-05	6.88926e-05	7.07083e-05	6.17919e-05	8.02021e-05	5.56401e-05	6.67476e-05	6.4719e-05	9.43523e-05	7.14072e-05
Nova.I1_5p	8.98943e-05	7.92527e-05	7.06554e-05	7.80193e-05	7.20566e-05	9.99192e-05	6.72643e-05	7.97063e-05	9.18539e-05	8.0958e-05
IGF2BP2.vmahwca.pssm.I1_5p	8.49812e-05	5.15775e-05	7.05696e-05	6.80832e-05	6.74379e-05	5.12158e-05	5.17041e-05	6.03142e-05	6.23535e-05	6.31375e-05
HNRNPF.gugkau.pssm.I2_5p	7.65163e-05	8.4414e-05	6.97898e-05	4.77354e-05	0.000100945	8.02221e-05	4.54158e-05	5.67772e-05	5.09038e-05	6.80799e-05
ShortSeq.C.I1_3p	9.69789e-05	8.50805e-05	6.97402e-05	7.57095e-05	0.000132202	0.00012585	7.04127e-05	7.22647e-05	9.87113e-05	9.18833e-05
ZCRB1.I1_5p	6.66394e-05	7.65224e-05	6.97267e-05	7.33737e-05	6.30841e-05	6.79759e-05	4.08219e-05	0.000106146	8.71506e-05	7.23823e-05
QKI.acuaay.pssm.I1	7.46211e-05	9.99794e-05	6.95855e-05	6.86484e-05	0.000134895	9.41003e-05	7.30939e-05	6.56192e-05	8.18026e-05	8.4705e-05
YeoClustUp.48.TTTACAG.I1_3p	5.72163e-05	7.28373e-05	6.95426e-05	0.00013056	1.40436e-05	8.71938e-05	5.50567e-05	2.42712e-05	7.24603e-05	6.47979e-05
PABPC4.I1_3p	7.69688e-05	9.4867e-05	6.95188e-05	4.59987e-05	8.35992e-05	5.60978e-05	0.000117899	0.00010022	0.000107711	8.36534e-05
ShortSeq.CGG.A2	7.08926e-05	3.99e-05	6.94349e-05	4.75983e-05	9.00825e-05	5.55469e-05	3.52202e-05	7.19146e-05	8.49338e-05	6.2836e-05
ShortSeq.GTT.C2	6.95685e-05	6.05143e-05	6.93868e-05	5.8172e-05	5.4199e-05	5.97878e-05	6.71936e-05	4.06605e-05	7.93171e-05	6.20888e-05
ShortSeq.GAT.A1	6.43398e-05	8.98126e-05	6.93847e-05	5.78374e-05	8.36638e-05	7.71085e-05	8.35036e-05	6.80627e-05	7.68301e-05	7.45048e-05
ShortSeq.ATA.A1	7.21704e-05	9.64947e-05	6.9301e-05	7.79247e-05	7.74977e-05	8.44844e-05	9.16395e-05	0.000102178	7.30988e-05	8.27544e-05
BRUNOL6.ugugdkg.pssm.I1_3p	8.34879e-05	8.55597e-05	6.9277e-05	7.18962e-05	0.00010349	4.48735e-05	6.23497e-05	6.93856e-05	0.00011438	7.83e-05
RCM.I1_I1	7.27453e-05	0.000101095	6.92717e-05	6.47093e-05	6.80623e-05	8.02845e-05	8.28838e-05	6.14179e-05	9.21872e-05	7.69619e-05
ShortSeq.AC.I1_5p	7.28782e-05	5.5414e-05	6.91954e-05	9.81089e-05	6.16896e-05	5.67999e-05	4.84094e-05	6.22193e-05	5.97116e-05	6.49363e-05
ShortSeq.GCT.I1_3p	6.55906e-05	7.56165e-05	6.89735e-05	5.99483e-05	8.52764e-05	8.20856e-05	6.06093e-05	6.00884e-05	7.4239e-05	7.02697e-05
ANKHD1.agacgww.pssm.I2_3p	7.20907e-05	7.08725e-05	6.89485e-05	7.74034e-05	7.47921e-05	0.000161746	7.84102e-05	5.66041e-05	8.965e-05	8.33908e-05
SRp40.I1_3p	6.33332e-05	8.57823e-05	6.88874e-05	5.88687e-05	8.26225e-05	7.94962e-05	6.51561e-05	6.23276e-05	6.3721e-05	7.00217e-05
SRSF2.ggagwd.pssm.I1_5p	6.9796e-05	0.000105265	6.8777e-05	7.815e-05	0.000120688	0.000101581	7.82329e-05	7.58934e-05	0.00012202	9.1156e-05
ShortSeq.TCA.C2	6.24007e-05	5.38805e-05	6.87768e-05	7.45017e-05	5.109e-05	4.67971e-05	6.07388e-05	6.12571e-05	6.36365e-05	6.03421e-05
ShortSeq.ATG.A1	6.9997e-05	7.00737e-05	6.87609e-05	6.12429e-05	7.24781e-05	6.08582e-05	8.01399e-05	6.71831e-05	5.46876e-05	6.7269e-05
PUM2.uguanaua.pssm.I2_5p	6.37728e-05	8.2543e-05	6.86526e-05	7.51911e-05	0.000109832	6.95778e-05	7.76275e-05	8.22898e-05	8.34554e-05	7.92158e-05
ShortSeq.C.I2_5p	6.35113e-05	6.85549e-05	6.86258e-05	5.5814e-05	9.33252e-05	5.9592e-05	7.80925e-05	6.91534e-05	8.70341e-05	7.15226e-05
ShortSeq.TTA.C2	8.45836e-05	7.05921e-05	6.84796e-05	9.76986e-05	6.1604e-05	7.1559e-05	5.88623e-05	7.8962e-05	7.43041e-05	7.40717e-05
PABPN1.I2_3p	8.37831e-05	6.99364e-05	6.84176e-05	8.6091e-05	0.000100029	0.000142812	6.57232e-05	6.17223e-05	0.000101387	8.66558e-05
ShortSeq.GTC.I2_5p	8.45336e-05	7.6436e-05	6.83959e-05	8.43704e-05	8.8021e-05	6.98375e-05	6.88795e-05	7.19031e-05	0.000113753	8.06811e-05
HNRNPCL1.I1_3p	6.13755e-05	6.42717e-05	6.81363e-05	7.69436e-05	5.8791e-05	5.14504e-05	6.23169e-05	6.94128e-05	7.70628e-05	6.5529e-05
TUT1.I2_3p	3.37426e-05	6.4694e-05	6.80925e-05	1.61414e-05	3.28633e-05	0.000139975	3.09114e-05	9.16462e-05	8.34867e-05	6.23948e-05
ShortSeq.ACG.A1	7.26988e-05	8.12051e-05	6.80358e-05	4.11846e-05	7.01218e-05	0.000103519	6.27651e-05	0.000112385	7.71202e-05	7.65594e-05
ZC3H10.ssagcgm.pssm.I2_3p	6.88934e-05	0.000117004	6.78176e-05	4.63736e-05	0.000108254	8.51183e-05	7.3382e-05	7.85126e-05	6.46051e-05	7.88846e-05
ShortSeq.GAG.I2_5p	6.67743e-05	6.39939e-05	6.78152e-05	5.83736e-05	8.5661e-05	6.95543e-05	8.31793e-05	7.83101e-05	8.58804e-05	7.32824e-05
ShortSeq.CCA.C1	6.74815e-05	6.5067e-05	6.77316e-05	7.89312e-05	5.38459e-05	9.9592e-05	7.35583e-05	5.17297e-05	6.50575e-05	6.92216e-05
ShortSeq.GG.C1	7.69116e-05	6.64845e-05	6.75411e-05	8.50479e-05	8.50357e-05	0.000166244	8.16852e-05	7.5249e-05	0.000101707	8.9545e-05
ShortSeq.CTC.A1	8.52187e-05	0.000109065	6.73697e-05	9.36681e-05	8.02527e-05	0.000132199	7.74551e-05	7.58849e-05	9.51628e-05	9.06974e-05
ZNF638.I1_3p	7.03487e-05	5.29514e-05	6.73038e-05	4.66078e-05	6.08752e-05	3.24454e-05	5.11926e-05	5.86601e-05	6.00592e-05	5.56049e-05
ShortSeq.GGT.C2	5.54344e-05	9.84685e-05	6.72901e-05	5.18805e-05	6.1571e-05	0.000141689	8.31533e-05	5.42726e-05	6.84487e-05	7.58009e-05
TIA1.I1	5.7967e-05	6.15186e-05	6.71979e-05	6.34482e-05	5.60497e-05	8.0347e-05	7.57894e-05	5.57788e-05	6.13493e-05	6.43829e-05
ShortSeq.CTT.I2_5p	5.3648e-05	7.75323e-05	6.71465e-05	4.17805e-05	7.92092e-05	4.33903e-05	8.00464e-05	6.01129e-05	4.09262e-05	6.04214e-05
LIN28A.C1	6.18058e-05	8.95891e-05	6.70786e-05	4.50569e-05	6.75301e-05	8.38802e-05	5.3856e-05	8.73923e-05	6.09893e-05	6.85754e-05
RBM41.I1_5p	6.5733e-05	6.03843e-05	6.70327e-05	6.63641e-05	6.15675e-05	7.81044e-05	4.69041e-05	4.32404e-05	8.17073e-05	6.34487e-05
ShortSeq.AAC.C2	8.69441e-05	7.51502e-05	6.69506e-05	8.14317e-05	6.75696e-05	8.07732e-05	6.19839e-05	7.76905e-05	6.89378e-05	7.41591e-05
ShortSeq.TTC.A1	6.06322e-05	7.85044e-05	6.67808e-05	4.88501e-05	9.48457e-05	6.10002e-05	6.11132e-05	6.46974e-05	7.90133e-05	6.83819e-05
YBX1.aacaucd.pssm.I1_3p	6.24953e-05	6.63844e-05	6.67089e-05	4.70496e-05	7.31949e-05	7.3915e-05	8.49809e-05	6.92727e-05	7.82971e-05	6.91443e-05
ShortSeq.AC.I2_3p	5.7616e-05	9.0871e-05	6.6654e-05	5.53651e-05	0.000103359	7.38086e-05	5.98098e-05	5.91812e-05	7.34521e-05	7.11241e-05
FXR2.I1_3p	6.4344e-05	8.79439e-05	6.65814e-05	6.74302e-05	8.90524e-05	0.00010092	5.01073e-05	5.68925e-05	8.5948e-05	7.43577e-05
YeoClustUp.64.TCTTT.I1_3p	5.83526e-05	0.000102712	6.64251e-05	5.31455e-05	6.26258e-05	5.35964e-05	6.50564e-05	7.38285e-05	8.81035e-05	6.93162e-05
ShortSeq.GAA.C1	6.83657e-05	5.84776e-05	6.63893e-05	4.91077e-05	6.16471e-05	7.74664e-05	6.00825e-05	6.39936e-05	7.03863e-05	6.39907e-05
ShortSeq.CTC.C1	7.74366e-05	6.17114e-05	6.63468e-05	7.99705e-05	6.58238e-05	4.76076e-05	6.99962e-05	8.76784e-05	7.07748e-05	6.97051e-05
ShortSeq.CTC.I2_5p	7.84973e-05	5.34611e-05	6.62458e-05	7.33179e-05	4.31505e-05	5.09146e-05	4.92241e-05	7.6854e-05	5.30968e-05	6.05291e-05
ShortSeq.TA.C2	7.13238e-05	6.37298e-05	6.62278e-05	8.71153e-05	8.80998e-05	5.17913e-05	6.1125e-05	7.27152e-05	6.33983e-05	6.95029e-05
PABPN1.I1_3p	5.99195e-05	0.000111743	6.62188e-05	5.2666e-05	8.48989e-05	8.47036e-05	8.04763e-05	7.57219e-05	7.47665e-05	7.67905e-05
ShortSeq.GTC.C1	5.40953e-05	7.56987e-05	6.62007e-05	5.87226e-05	8.64495e-05	4.33128e-05	5.89967e-05	5.13946e-05	7.19099e-05	6.29756e-05
ShortSeq.TCA.C1	5.59666e-05	6.40049e-05	6.60724e-05	3.98981e-05	6.24242e-05	4.49298e-05	5.86163e-05	5.94627e-05	7.03039e-05	5.79643e-05
YBX2.aacawcd.pssm.I1_3p	7.28379e-05	7.14605e-05	6.59794e-05	7.36798e-05	7.55214e-05	7.842e-05	7.44023e-05	9.77794e-05	8.51769e-05	7.72509e-05
RBMS3.hauaua.pssm.I1_3p	5.56644e-05	9.86192e-05	6.58985e-05	4.40548e-05	0.000114341	6.27948e-05	6.62037e-05	5.60851e-05	6.11962e-05	6.94286e-05
HNRNPA1.duagggw.pssm.I2	5.69286e-05	5.84863e-05	6.57865e-05	7.40083e-05	6.7829e-05	7.91814e-05	9.27966e-05	7.14037e-05	6.0667e-05	6.96764e-05
HNRNPL.amayama.pssm.I1_3p	6.21726e-05	6.17358e-05	6.5769e-05	4.97864e-05	7.27338e-05	7.66422e-05	0.000113	6.26709e-05	8.36931e-05	7.20226e-05
ShortSeq.TG.C2	7.70496e-05	4.78537e-05	6.57308e-05	9.9827e-05	6.5835e-05	9.21661e-05	4.42311e-05	5.77766e-05	6.02117e-05	6.78535e-05
HNRNPA2B1.duagggw.pssm.I1_5p	6.65187e-05	7.25617e-05	6.57015e-05	5.51839e-05	7.18159e-05	6.07174e-05	5.51608e-05	6.95337e-05	5.94347e-05	6.40698e-05
HNRNPA2B1.duagggw.pssm.I1_3p	6.58479e-05	9.67365e-05	6.56255e-05	0.00010086	7.52859e-05	6.11475e-05	8.47789e-05	5.95831e-05	7.92635e-05	7.65699e-05
ShortSeq.GCC.C1	6.0975e-05	8.1652e-05	6.54229e-05	4.42369e-05	5.1633e-05	9.11163e-05	9.49453e-05	6.30829e-05	6.35952e-05	6.85177e-05
RBMS3.I1_5p	5.79325e-05	7.67203e-05	6.53148e-05	7.07907e-05	2.97516e-05	6.89171e-05	4.95576e-05	4.52842e-05	6.40302e-05	5.86999e-05
HNRNPF.gukgykg.pssm.I2_3p	4.56145e-05	5.15093e-05	6.52324e-05	5.85026e-05	5.63002e-05	3.01199e-05	4.54997e-05	5.52671e-05	4.59917e-05	5.04486e-05
ShortSeq.TCT.I1_3p	6.41481e-05	7.15456e-05	6.52293e-05	5.79143e-05	8.52747e-05	9.23737e-05	0.000100812	7.38092e-05	6.01081e-05	7.45794e-05
SRSF10.agagavm.pssm.I1_5p	7.23083e-05	9.63097e-05	6.51068e-05	6.19046e-05	4.67987e-05	4.29814e-05	7.37248e-05	6.61534e-05	6.72832e-05	6.58412e-05
SNRPA.wugcacr.pssm.I1_5p	5.73319e-05	0.000124149	6.50599e-05	4.6736e-05	6.40775e-05	8.22091e-05	7.2955e-05	5.00903e-05	5.87197e-05	6.90365e-05
ShortSeq.AG.I2_5p	6.52063e-05	8.71652e-05	6.4879e-05	5.27872e-05	6.46675e-05	7.04237e-05	7.59541e-05	5.81087e-05	0.00010288	7.13413e-05
ShortSeq.CAT.I2_5p	6.40137e-05	5.09176e-05	6.48496e-05	5.4045e-05	6.05387e-05	9.66269e-05	5.45774e-05	6.19485e-05	6.25775e-05	6.33439e-05
YeoClustUp.147.TTTAG.I1_3p	6.83027e-05	8.29639e-05	6.48372e-05	0.000118141	4.40001e-05	9.19414e-05	5.93036e-05	5.58787e-05	6.47305e-05	7.22332e-05
RBM28.gwguagd.pssm.I2_5p	7.08577e-05	6.7324e-05	6.47166e-05	6.06831e-05	6.35763e-05	6.06749e-05	5.92683e-05	7.72852e-05	0.000109175	7.03957e-05
ShortSeq.GTC.A2	6.68658e-05	7.10395e-05	6.46113e-05	5.82771e-05	6.43059e-05	7.21047e-05	6.12734e-05	6.5989e-05	7.50731e-05	6.66155e-05
HuR_v5.I1	6.30035e-05	5.0613e-05	6.45703e-05	4.85508e-05	4.80717e-05	5.70258e-05	6.72133e-05	5.45253e-05	5.3955e-05	5.63921e-05
HNRNPH1.gargag.pssm.I2_5p	7.83755e-05	5.69738e-05	6.45032e-05	5.87852e-05	7.53228e-05	6.16805e-05	6.97716e-05	8.59074e-05	7.86801e-05	7e-05
G3BP2.aggaudr.pssm.I2_5p	6.80893e-05	5.60203e-05	6.44323e-05	9.3681e-05	5.28798e-05	4.78883e-05	5.90346e-05	7.91461e-05	6.36898e-05	6.49846e-05
ShortSeq.GAT.C1	5.85168e-05	8.08922e-05	6.44049e-05	5.44978e-05	6.24494e-05	8.9466e-05	5.3994e-05	5.729e-05	6.72455e-05	6.54174e-05
SecStr.max1_70.I1_5p	8.72416e-05	5.30425e-05	6.43484e-05	7.82972e-05	6.26539e-05	5.4825e-05	4.66957e-05	7.65244e-05	4.24522e-05	6.28979e-05
ShortSeq.GTG.I2_5p	7.33911e-05	6.50863e-05	6.42175e-05	6.21568e-05	0.000134192	3.90352e-05	5.51469e-05	5.87267e-05	7.41743e-05	6.95697e-05
ShortSeq.GT.I2_5p	7.17698e-05	6.0858e-05	6.41343e-05	6.81453e-05	7.52139e-05	4.23889e-05	4.50982e-05	7.43672e-05	5.7434e-05	6.21566e-05
DAZAP1.I2_3p	0.000103724	7.30633e-05	6.40899e-05	6.77379e-05	7.18094e-05	0.000109443	7.6983e-05	9.00482e-05	7.47716e-05	8.12967e-05
RBM24.wgwgugd.pssm.I1_5p	7.05394e-05	7.56877e-05	6.40543e-05	5.87038e-05	6.54596e-05	6.39481e-05	6.4045e-05	6.0434e-05	6.2794e-05	6.5074e-05
ShortSeq.TC.C1	6.04316e-05	6.75748e-05	6.40313e-05	6.57741e-05	0.000112731	0.000133263	6.26017e-05	6.43333e-05	9.28751e-05	8.04017e-05
PABPN1.araaga.pssm.I2_3p	6.6504e-05	5.68705e-05	6.39557e-05	6.90842e-05	0.000127814	5.18771e-05	4.80852e-05	6.97988e-05	7.18178e-05	6.95341e-05
ISE.downstream.GATATT	5.84486e-05	3.53201e-05	6.38411e-05	7.81534e-05	2.14176e-05	4.70949e-05	1.37299e-05	8.61997e-05	3.55228e-05	4.88587e-05
HNRNPH1.gargag.pssm.I2_3p	7.47647e-05	5.6024e-05	6.37782e-05	4.87244e-05	8.39975e-05	6.2215e-05	4.54621e-05	8.1218e-05	4.57566e-05	6.24378e-05
ZNF638.bguusku.pssm.I2_3p	8.16683e-05	7.00815e-05	6.3668e-05	5.55055e-05	8.30127e-05	5.45711e-05	8.61301e-05	6.66712e-05	0.000100118	7.34918e-05
FMR1.kgacarg.pssm.I2_5p	6.82457e-05	7.13748e-05	6.36627e-05	6.12652e-05	7.75009e-05	6.23893e-05	5.27488e-05	5.77276e-05	7.60319e-05	6.56608e-05
HNRNPL.amayama.pssm.I1_5p	6.82828e-05	6.15155e-05	6.36245e-05	7.70362e-05	4.8383e-05	6.26754e-05	4.4523e-05	4.66394e-05	5.98662e-05	5.91718e-05
HNRNPH2.gggaggg.pssm.I2_5p	5.78642e-05	6.00869e-05	6.36082e-05	6.04614e-05	9.12777e-05	5.41716e-05	5.44439e-05	6.61448e-05	7.93455e-05	6.52671e-05
ShortSeq.AGA.A1	6.96694e-05	6.82811e-05	6.35957e-05	5.60977e-05	8.16913e-05	0.000114926	5.77166e-05	7.12176e-05	8.80063e-05	7.4578e-05
ShortSeq.AGG.C2	6.7186e-05	7.77796e-05	6.35638e-05	6.19663e-05	7.69467e-05	0.000228497	7.89855e-05	6.16024e-05	7.35157e-05	8.77825e-05
HNRNPA1.guaguagu.pssm.I1	6.20868e-05	5.34728e-05	6.34567e-05	4.43058e-05	5.66836e-05	4.51443e-05	6.25042e-05	5.53423e-05	6.15058e-05	5.60558e-05
PABPC3.raaaacm.pssm.I1_3p	6.57195e-05	6.12379e-05	6.34108e-05	5.56121e-05	8.40069e-05	6.19729e-05	5.74731e-05	6.79995e-05	7.21503e-05	6.55092e-05
RBM28.I2_3p	7.66281e-05	6.16257e-05	6.31164e-05	2.50568e-05	4.59109e-05	0.000133158	6.83697e-05	8.44219e-05	5.21029e-05	6.78211e-05
NovaClust.NESS1	6.37921e-05	0.000101986	6.30403e-05	2.84193e-05	0.000106316	0.000106908	8.6886e-05	6.43074e-05	0.000164126	8.73091e-05
ShortSeq.GG.I2_3p	5.2824e-05	7.71209e-05	6.30037e-05	5.88492e-05	0.000170034	9.05689e-05	6.91328e-05	6.19989e-05	8.79548e-05	8.12764e-05
ZCRB1.I2_5p	6.62316e-05	5.97016e-05	6.29191e-05	2.84957e-05	5.46579e-05	7.53775e-05	4.27618e-05	5.83592e-05	9.74712e-05	6.06639e-05
HNRNPL.acacrav.pssm.I1	5.77707e-05	5.7861e-05	6.28009e-05	6.17286e-05	5.38234e-05	7.65198e-05	5.15411e-05	6.29452e-05	6.15496e-05	6.07267e-05
TUT1.I1_5p	6.68766e-05	3.32687e-05	6.27929e-05	3.44195e-05	3.04911e-05	9.846e-06	4.87885e-05	0.000148158	4.12388e-05	5.28756e-05
U2AF2.I2_5p	7.26131e-05	6.87432e-05	6.27104e-05	5.7606e-05	9.17012e-05	0.000110113	3.89089e-05	7.2913e-05	0.000106485	7.57549e-05
ShortSeq.GAT.I1_3p	5.68463e-05	6.30434e-05	6.26917e-05	5.87393e-05	6.98108e-05	6.87878e-05	5.45632e-05	8.26037e-05	6.90144e-05	6.51223e-05
RCM.I2_I2	5.55057e-05	6.97926e-05	6.25308e-05	6.09043e-05	5.43661e-05	4.84141e-05	4.93709e-05	6.09318e-05	4.70945e-05	5.65456e-05
LIN28A.I1_5p	5.86714e-05	6.07895e-05	6.24677e-05	6.00885e-05	9.6632e-05	7.37125e-05	9.93205e-05	8.09173e-05	6.07612e-05	7.25956e-05
ISE.downstream.TGATAT	4.59346e-05	3.10388e-05	6.24581e-05	9.40718e-05	7.4934e-05	3.62314e-05	1.81458e-05	6.93118e-05	3.87239e-05	5.23167e-05
CNOT4.gacaga.pssm.I1_5p	6.00672e-05	6.78807e-05	6.2426e-05	3.58394e-05	4.60903e-05	8.0843e-05	8.41191e-05	5.19283e-05	7.35814e-05	6.25306e-05
ShortSeq.TT.C2	5.45215e-05	6.01802e-05	6.22543e-05	5.6159e-05	5.02616e-05	6.28349e-05	5.61496e-05	5.40206e-05	0.000105014	6.23773e-05
PCBP1.ccwwhcc.pssm.I1_3p	5.4952e-05	6.33198e-05	6.21502e-05	4.60032e-05	0.000112929	5.24839e-05	6.69466e-05	5.62992e-05	5.48774e-05	6.3329e-05
ShortSeq.AG.I1_5p	7.93393e-05	9.16547e-05	6.19598e-05	6.76059e-05	9.50126e-05	9.19152e-05	9.3086e-05	8.16503e-05	6.08958e-05	8.03466e-05
Translatable.C1_circ	2.58304e-05	0.00010553	6.18737e-05	0.000135078	0.0002122	6.0433e-05	7.70475e-06	9.09771e-06	0.000133302	8.34499e-05
SRSF1.gragga.pssm.I2_5p	5.38783e-05	8.31568e-05	6.18643e-05	4.34348e-05	6.55733e-05	4.3617e-05	6.38302e-05	5.23804e-05	6.72246e-05	5.944e-05
ShortSeq.CCT.I2_5p	6.59049e-05	6.65571e-05	6.15987e-05	4.2352e-05	6.83047e-05	6.48547e-05	4.40503e-05	5.13444e-05	4.43089e-05	5.65862e-05
ShortSeq.ATA.I2_5p	6.5082e-05	8.05108e-05	6.14776e-05	5.83217e-05	6.79632e-05	0.000105529	6.22252e-05	4.8401e-05	6.96453e-05	6.87951e-05
ShortSeq.AT.I2_5p	6.3826e-05	7.81716e-05	6.13624e-05	6.21897e-05	0.000102126	0.000101775	6.72023e-05	5.45301e-05	8.10024e-05	7.46873e-05
ShortSeq.GGT.A1	6.27763e-05	7.91847e-05	6.13159e-05	4.21982e-05	7.45408e-05	3.72802e-05	4.9491e-05	5.69344e-05	4.34341e-05	5.63506e-05
TARDBP.gaaugd.pssm.I1_3p	6.51143e-05	7.16095e-05	6.13157e-05	6.89267e-05	8.05612e-05	5.7402e-05	5.33399e-05	7.49017e-05	6.94982e-05	6.69633e-05
ShortSeq.ACC.A1	6.44274e-05	7.6513e-05	6.13106e-05	3.66827e-05	8.07318e-05	3.86803e-05	6.27653e-05	5.6215e-05	6.00128e-05	5.97043e-05
YeoClustUp.34.TTTCAG.I1_3p	5.60074e-05	5.42448e-05	6.12598e-05	3.04875e-05	6.61437e-05	5.826e-05	4.41667e-05	5.68419e-05	5.89107e-05	5.40358e-05
TARDBP.I2_5p	7.17194e-05	8.9958e-05	6.11125e-05	6.56337e-05	8.5933e-05	0.000176734	7.12286e-05	7.23812e-05	7.78777e-05	8.5842e-05
ShortSeq.CAA.C1	5.76698e-05	5.6026e-05	6.10917e-05	6.10003e-05	4.5304e-05	6.15801e-05	6.29401e-05	5.06655e-05	9.38582e-05	6.11262e-05
HNRNPL.amayama.pssm.I2_3p	6.93228e-05	7.58758e-05	6.10741e-05	7.43686e-05	6.10113e-05	7.54922e-05	7.49746e-05	6.37594e-05	9.18979e-05	7.19752e-05
ShortSeq.ACA.I2_5p	8.39724e-05	7.94572e-05	6.10129e-05	6.04282e-05	8.45316e-05	6.93844e-05	7.84043e-05	6.41375e-05	6.50616e-05	7.18211e-05
RBM24.wgwgugd.pssm.I2_3p	4.54653e-05	6.23002e-05	6.09443e-05	5.31952e-05	7.09786e-05	8.55669e-05	6.2385e-05	4.33072e-05	6.65098e-05	6.11836e-05
RBFOX1.wgcaugm.pssm.I1_3p	6.80579e-05	6.88822e-05	6.09299e-05	6.71262e-05	6.203e-05	5.80049e-05	5.02611e-05	5.48101e-05	5.60388e-05	6.06823e-05
ShortSeq.TGT.I1_3p	6.22304e-05	6.16424e-05	6.07992e-05	5.99993e-05	6.02509e-05	5.55079e-05	6.84697e-05	6.34279e-05	7.74904e-05	6.33131e-05
PTBP1.I2_3p	6.96723e-05	6.38518e-05	6.07873e-05	7.09445e-05	5.89469e-05	6.05619e-05	6.20648e-05	5.90508e-05	9.33093e-05	6.65766e-05
ShortSeq.GCG.C2	5.51876e-05	3.64234e-05	6.06837e-05	3.27744e-05	4.85751e-05	3.42663e-05	5.76641e-05	4.95529e-05	4.36519e-05	4.6531e-05
ShortSeq.TAT.C1	5.54616e-05	7.9856e-05	6.02147e-05	4.31849e-05	4.56988e-05	5.43235e-05	5.18508e-05	6.34328e-05	6.56576e-05	5.77423e-05
PTB.I2_3p	6.56356e-05	8.09048e-05	6.01292e-05	5.40726e-05	5.82284e-05	2.64672e-05	6.70026e-05	5.33353e-05	7.09908e-05	5.96407e-05
YeoClustUp.146.CTTTA.I1_3p	6.61168e-05	3.98593e-05	5.99029e-05	7.48931e-05	3.83567e-05	4.65798e-05	5.44985e-05	4.29232e-05	3.18575e-05	5.05542e-05
PCBP2.ccyycch.pssm.C1	6.74188e-05	6.71012e-05	5.98217e-05	5.07703e-05	8.61037e-05	4.27514e-05	3.58299e-05	6.98816e-05	5.18887e-05	5.9063e-05
NOVA1.I2_5p	6.36249e-05	6.57351e-05	5.97084e-05	6.09555e-05	6.64486e-05	9.60974e-05	6.19193e-05	5.68658e-05	8.2221e-05	6.81751e-05
YBX1.aacaucd.pssm.I1_5p	6.03377e-05	6.39668e-05	5.96404e-05	5.57664e-05	6.79947e-05	0.000149356	5.04819e-05	5.31468e-05	6.63899e-05	6.96756e-05
ShortSeq.AGT.C2	6.09708e-05	5.15606e-05	5.95496e-05	4.81717e-05	4.95534e-05	8.28364e-05	6.23403e-05	5.71279e-05	5.1109e-05	5.81355e-05
RBM24.wgwgugd.pssm.I1_3p	5.58593e-05	7.3648e-05	5.95188e-05	4.73857e-05	7.92256e-05	5.74336e-05	7.28164e-05	5.77929e-05	0.000108194	6.7986e-05
PTBP1.hyuuuyu.pssm.I2_5p	7.27144e-05	5.97924e-05	5.95015e-05	9.42588e-05	8.09295e-05	7.22845e-05	6.51586e-05	6.01797e-05	8.11356e-05	7.17728e-05
ShortSeq.CT.I1_3p	7.20738e-05	9.33636e-05	5.94762e-05	7.0887e-05	9.94926e-05	0.000118042	7.71954e-05	7.03722e-05	0.000116128	8.63367e-05
RBM45.gacgamv.pssm.I2_3p	5.84151e-05	5.2649e-05	5.94068e-05	8.82261e-05	8.33734e-05	0.00010137	5.46148e-05	7.02806e-05	5.9799e-05	6.97928e-05
ZC3H14.I2_3p	5.90718e-05	6.53438e-05	5.93877e-05	4.63953e-05	9.91593e-05	5.22851e-05	7.35114e-05	6.7877e-05	7.17795e-05	6.60901e-05
RBM4.gcgcgss.pssm.I1	5.53675e-05	4.85254e-05	5.93843e-05	7.02632e-05	7.11933e-05	6.74177e-05	6.68584e-05	6.27244e-05	5.71768e-05	6.21012e-05
ShortSeq.CAT.C1	5.99007e-05	6.88744e-05	5.92261e-05	6.03241e-05	6.55928e-05	6.52313e-05	5.50613e-05	5.38459e-05	6.58415e-05	6.15442e-05
IGF2BP2.I1_5p	7.11488e-05	8.47318e-05	5.91531e-05	5.57973e-05	6.79592e-05	4.40243e-05	7.29378e-05	5.82057e-05	6.15434e-05	6.39446e-05
SRSF9.akgavmr.pssm.I1_5p	7.22723e-05	7.08843e-05	5.90321e-05	6.53981e-05	6.3856e-05	6.45247e-05	7.57917e-05	5.43962e-05	5.83166e-05	6.49413e-05
HNRNPA2B1.gguaguag.pssm.I1_3p	5.67322e-05	6.90426e-05	5.87308e-05	5.6926e-05	6.11109e-05	0.000112118	5.46803e-05	5.06483e-05	6.00442e-05	6.44481e-05
ShortSeq.CAC.I1_3p	4.67139e-05	7.7854e-05	5.86887e-05	5.5352e-05	7.64206e-05	6.05844e-05	5.52525e-05	5.09583e-05	5.24126e-05	5.93597e-05
ShortSeq.TGT.C1	6.06198e-05	7.09326e-05	5.86881e-05	5.83177e-05	7.25162e-05	9.93884e-05	7.67422e-05	6.00644e-05	6.55755e-05	6.9205e-05
PCBP2.I1	5.88585e-05	4.18101e-05	5.86722e-05	4.70167e-05	4.03663e-05	4.04323e-05	4.06822e-05	5.03715e-05	4.86222e-05	4.74258e-05
ShortSeq.CCC.I1_3p	5.84858e-05	4.29962e-05	5.86225e-05	5.12903e-05	9.50647e-05	3.96891e-05	5.03371e-05	4.90362e-05	6.39044e-05	5.66029e-05
ZC3H10.ssagcgm.pssm.I1_3p	7.16777e-05	7.70404e-05	5.84382e-05	7.48217e-05	7.53256e-05	0.000112532	9.34309e-05	6.33096e-05	0.000103077	8.10725e-05
ZC3H14.I1_5p	4.57029e-05	4.89019e-05	5.83461e-05	4.27095e-05	3.93848e-05	5.22194e-05	8.50121e-05	5.96789e-05	6.09139e-05	5.47633e-05
G3BP2.I2_5p	5.15005e-05	5.84163e-05	5.83317e-05	3.93407e-05	9.24135e-05	5.07862e-05	2.38905e-05	6.2089e-05	6.03513e-05	5.52355e-05
RBM3.I1_3p	4.68062e-05	5.80535e-05	5.82535e-05	3.62245e-05	4.64296e-05	9.4496e-05	5.3078e-05	3.01732e-05	3.62821e-05	5.10885e-05
SecStr.avg141_210.I1_3p	5.9948e-05	7.21102e-05	5.82464e-05	5.61147e-05	9.44733e-05	8.38254e-05	6.55338e-05	7.21695e-05	5.93125e-05	6.90815e-05
ShortSeq.CC.C2	6.56062e-05	6.62076e-05	5.81644e-05	6.88167e-05	6.81032e-05	8.63681e-05	6.66546e-05	4.66883e-05	9.27997e-05	6.88232e-05
LIN28A.I2_5p	6.02363e-05	8.27538e-05	5.81358e-05	7.62685e-05	6.06383e-05	4.24034e-05	3.33746e-05	5.16814e-05	6.96192e-05	5.94568e-05
HNRNPA1.rgnyag.pssm.I2_3p	6.00497e-05	6.8576e-05	5.80773e-05	5.10621e-05	9.20086e-05	4.94872e-05	7.39295e-05	6.85073e-05	4.81278e-05	6.3314e-05
ShortSeq.TGT.C2	6.31737e-05	5.01101e-05	5.80584e-05	8.51136e-05	9.26849e-05	7.77032e-05	5.07443e-05	5.56211e-05	6.44383e-05	6.64053e-05
HNRNPF.gugkau.pssm.I1_3p	5.7671e-05	5.96914e-05	5.79811e-05	5.83527e-05	0.000104237	7.52835e-05	7.45636e-05	7.76345e-05	6.72047e-05	7.0291e-05
RBMS3.hauaua.pssm.I2_5p	6.31037e-05	5.62676e-05	5.77434e-05	6.72203e-05	8.70894e-05	9.27592e-05	7.76441e-05	6.74453e-05	6.85559e-05	7.08699e-05
IGF2BP2.I2_3p	5.16923e-05	6.43822e-05	5.77371e-05	5.01061e-05	5.37032e-05	6.01692e-05	6.06981e-05	5.67848e-05	5.28122e-05	5.64539e-05
ShortSeq.AG.I2_3p	5.99268e-05	7.30471e-05	5.74403e-05	5.49945e-05	7.0665e-05	7.04076e-05	5.58593e-05	5.741e-05	6.29843e-05	6.25261e-05
ShortSeq.CGA.C2	6.08469e-05	4.69414e-05	5.73087e-05	5.31757e-05	7.61975e-05	0.000135369	7.03979e-05	5.95542e-05	9.36506e-05	7.26046e-05
RBM6.I1_3p	6.97912e-05	6.27476e-05	5.71304e-05	0.000114111	5.22068e-05	4.0679e-05	6.95506e-05	4.32253e-05	6.22424e-05	6.35204e-05
SNRNP70.I2_3p	8.57398e-05	7.42639e-05	5.70853e-05	6.3695e-05	6.83521e-05	8.88007e-05	0.000120215	0.000103791	5.29468e-05	7.94322e-05
ShortSeq.ACA.A1	6.97692e-05	6.46986e-05	5.70759e-05	4.50855e-05	6.12267e-05	8.62462e-05	5.52037e-05	6.22352e-05	6.53152e-05	6.2984e-05
ShortSeq.CCT.A2	5.96248e-05	5.74445e-05	5.70704e-05	5.21952e-05	6.82134e-05	6.68755e-05	6.2815e-05	5.49879e-05	6.42185e-05	6.03828e-05
KHDRBS2.I2_5p	5.61977e-05	3.63054e-05	5.70568e-05	9.43559e-05	3.09664e-05	2.60604e-05	7.72122e-05	4.54832e-05	3.30607e-05	5.07443e-05
ISS.upstream.GCCTCA	3.65387e-05	2.20822e-05	5.70377e-05	2.78244e-05	6.06732e-05	9.81002e-05	1.90903e-05	0.000104969	4.27184e-05	5.21149e-05
PABPC1.araaaam.pssm.I1_3p	7.08981e-05	6.51808e-05	5.69648e-05	8.26603e-05	7.43236e-05	6.41417e-05	5.16499e-05	6.96423e-05	0.000108299	7.15289e-05
ShortSeq.GTC.A1	6.21512e-05	7.71482e-05	5.69336e-05	7.93205e-05	7.67733e-05	9.6672e-05	5.00066e-05	5.5435e-05	8.72825e-05	7.13025e-05
KHDRBS3.auaaav.pssm.I2_3p	6.00756e-05	8.70754e-05	5.68649e-05	8.175e-05	7.02328e-05	5.14151e-05	4.26892e-05	5.51142e-05	6.2286e-05	6.30559e-05
TARDBP.gaaugd.pssm.I1	5.82866e-05	6.7369e-05	5.68366e-05	6.74345e-05	7.98035e-05	7.63971e-05	5.51086e-05	5.11738e-05	7.65259e-05	6.54373e-05
SNRPA.wugcacr.pssm.I2_5p	6.04959e-05	6.04073e-05	5.6831e-05	4.69129e-05	8.21123e-05	8.98997e-05	6.67776e-05	9.43369e-05	8.85408e-05	7.18127e-05
ShortSeq.CGT.C2	5.26415e-05	5.34271e-05	5.6798e-05	3.43482e-05	3.86728e-05	9.72196e-05	5.11318e-05	5.46015e-05	6.00769e-05	5.54353e-05
RBM45.gacgamv.pssm.I2_5p	5.49227e-05	5.42242e-05	5.66938e-05	3.92361e-05	7.56595e-05	7.77934e-05	4.75918e-05	5.04127e-05	7.27449e-05	5.88088e-05
ShortSeq.ACC.A2	5.66811e-05	5.00627e-05	5.66926e-05	4.88772e-05	6.74404e-05	5.41489e-05	5.69792e-05	5.63202e-05	7.7071e-05	5.82526e-05
HNRNPA1.duagggw.pssm.I1	5.80906e-05	6.35745e-05	5.66666e-05	4.18319e-05	4.75947e-05	8.78396e-05	7.06263e-05	6.87613e-05	8.20255e-05	6.41123e-05
ShortSeq.TG.I1_3p	5.53244e-05	6.21997e-05	5.65168e-05	4.06618e-05	7.29434e-05	3.99244e-05	4.48509e-05	6.21391e-05	6.2199e-05	5.51955e-05
m6A.I2_5p	6.93602e-05	8.54203e-05	5.65033e-05	5.60974e-05	7.61724e-05	7.39998e-05	6.11942e-05	5.12209e-05	6.22768e-05	6.5805e-05
ShortSeq.TTC.C2	5.68549e-05	6.46312e-05	5.64016e-05	4.3408e-05	5.3259e-05	5.01895e-05	5.065e-05	5.70524e-05	5.52157e-05	5.41847e-05
SRp20.C1	5.57215e-05	8.50572e-05	5.63301e-05	7.4059e-05	6.69442e-05	6.95219e-05	6.2905e-05	4.49542e-05	8.07637e-05	6.62507e-05
RBM3.I1_5p	7.45851e-05	0.000100441	5.61079e-05	3.45744e-05	6.65236e-05	0.000135259	5.22346e-05	7.76429e-05	7.04984e-05	7.42074e-05
IGF2BP3.amahwca.pssm.I1_3p	6.42061e-05	7.1505e-05	5.59841e-05	4.12648e-05	6.72303e-05	5.57828e-05	6.27694e-05	6.6873e-05	6.74227e-05	6.14487e-05
ESRP2.ugggrad.pssm.I2_3p	5.84047e-05	6.08022e-05	5.58308e-05	6.63443e-05	7.91623e-05	7.70295e-05	5.63178e-05	5.52304e-05	8.9886e-05	6.65564e-05
HNRNPL.amayama.pssm.I1	5.69257e-05	5.1011e-05	5.57319e-05	5.04619e-05	6.20331e-05	9.80181e-05	4.69387e-05	5.88928e-05	5.48008e-05	5.94238e-05
ShortSeq.GG.A1	6.42101e-05	6.32211e-05	5.56995e-05	6.37655e-05	9.25259e-05	8.64455e-05	5.84337e-05	5.67612e-05	7.35751e-05	6.82931e-05
ENOX1.I1_5p	6.74643e-05	7.9338e-05	5.5696e-05	6.65471e-05	8.03465e-05	4.95252e-05	6.46165e-05	7.05659e-05	4.56734e-05	6.44192e-05
MATR3.I2_3p	5.47424e-05	5.39151e-05	5.55564e-05	4.00582e-05	4.61131e-05	5.1812e-05	2.21447e-05	2.57681e-05	7.85708e-05	4.76312e-05
RBM6.I2_3p	8.58196e-05	5.04734e-05	5.54504e-05	6.16853e-05	6.47516e-05	8.50178e-06	6.41135e-05	6.86181e-05	4.83636e-05	5.64197e-05
TARDBP.gaaugd.pssm.I2	5.37282e-05	4.41849e-05	5.54277e-05	8.10184e-05	5.03551e-05	5.82573e-05	4.88968e-05	5.60437e-05	5.3837e-05	5.57499e-05
HNRNPL.acacrav.pssm.I2	5.81814e-05	8.20611e-05	5.53898e-05	5.90018e-05	5.37805e-05	5.2981e-05	5.51088e-05	6.26694e-05	5.72583e-05	5.96036e-05
ShortSeq.GT.C1	5.50978e-05	5.76116e-05	5.53303e-05	5.33871e-05	6.47764e-05	4.7093e-05	8.53715e-05	6.31333e-05	6.49038e-05	6.0745e-05
BRUNOL6.ugugdkg.pssm.I1_5p	5.37727e-05	6.52297e-05	5.52868e-05	6.44492e-05	5.94197e-05	5.35104e-05	5.73031e-05	5.32478e-05	5.17785e-05	5.71109e-05
YeoClustDown.96.GTATG.I2_5p	5.61769e-05	3.10655e-05	5.52696e-05	7.41659e-05	2.14309e-05	3.35485e-05	5.64797e-05	3.1166e-05	3.44195e-05	4.37469e-05
ENOX1.I2_3p	6.0362e-05	9.44668e-05	5.52574e-05	3.53205e-05	0.000108042	5.31138e-05	6.48668e-05	5.1422e-05	7.83661e-05	6.6802e-05
ShortSeq.AAT.C1	5.43799e-05	4.37576e-05	5.51564e-05	6.07046e-05	5.26647e-05	4.45807e-05	4.54499e-05	5.02281e-05	5.19853e-05	5.09897e-05
KHDRBS1.I2_5p	8.0208e-05	5.95245e-05	5.50814e-05	9.64568e-05	4.70169e-05	4.76041e-05	5.15157e-05	3.94044e-05	5.95075e-05	5.9591e-05
YeoClustDown.102.TAAGG.I2_5p	4.72561e-05	5.53502e-05	5.48838e-05	5.33696e-05	0.000125812	6.23387e-05	1.90635e-05	2.33867e-05	6.75034e-05	5.65515e-05
SRSF1.I2_3p	5.84839e-05	7.41987e-05	5.48233e-05	4.84664e-05	9.49896e-05	5.02108e-05	7.56752e-05	5.20131e-05	6.96681e-05	6.4281e-05
ISS.upstream.CTACAG	4.10207e-05	2.86381e-05	5.4659e-05	1.72295e-05	1.31287e-05	1.72085e-05	5.16438e-05	2.1909e-05	4.57308e-05	3.2352e-05
HNRNPA1.I1_3p	4.04984e-05	1.58223e-05	5.45525e-05	9.18101e-05	2.95023e-05	1.59821e-05	2.50821e-05	3.54474e-05	2.80612e-05	3.74176e-05
YeoClustUp.94.AAATGT.I1_3p	5.99461e-05	5.34737e-05	5.45408e-05	7.02916e-05	2.27954e-05	5.8123e-05	3.72606e-05	3.41025e-05	7.0509e-05	5.1227e-05
LIN28A.hggagwa.pssm.I1_5p	5.3641e-05	8.04878e-05	5.43958e-05	5.33496e-05	5.42609e-05	0.00015046	6.02713e-05	5.33961e-05	6.593e-05	6.95769e-05
L1-I1	6.61695e-05	4.09054e-05	5.43919e-05	5.45414e-05	5.16994e-05	5.69397e-05	5.18334e-05	5.87508e-05	5.63317e-05	5.46181e-05
HNRNPA2B1.aggwuhgr.pssm.I1_3p	5.01025e-05	5.32375e-05	5.42712e-05	6.94271e-05	7.01566e-05	5.79104e-05	4.00923e-05	6.21023e-05	5.58477e-05	5.70164e-05
RBM5.garggwr.pssm.I1_5p	6.31282e-05	5.01563e-05	5.41875e-05	4.86346e-05	5.18559e-05	5.85821e-05	5.15016e-05	5.34693e-05	6.55364e-05	5.5228e-05
SNRPA.wugcacr.pssm.I2	5.53023e-05	6.89553e-05	5.41722e-05	5.34465e-05	6.68434e-05	6.08117e-05	6.90707e-05	6.35188e-05	4.03879e-05	5.91676e-05
LIN28A.C2	4.74558e-05	4.10976e-05	5.40993e-05	4.53572e-05	2.7701e-05	2.63172e-05	5.39785e-05	5.30311e-05	4.84797e-05	4.41686e-05
PCBP2.ccyycch.pssm.I1_3p	4.74969e-05	5.97608e-05	5.39059e-05	5.86566e-05	9.54453e-05	4.12966e-05	7.20689e-05	6.02871e-05	7.92007e-05	6.31243e-05
ShortSeq.ACC.C1	5.56361e-05	9.85296e-05	5.37851e-05	5.46353e-05	7.84326e-05	0.000181923	5.18946e-05	6.18807e-05	8.31676e-05	7.99872e-05
SecStr.avg71_140.I2_3p	5.13082e-05	9.34347e-05	5.36669e-05	6.22929e-05	9.39062e-05	0.000137437	7.10011e-05	4.90883e-05	6.99272e-05	7.57848e-05
YeoClustUp.152.TGCTT.I1_3p	5.96896e-05	6.67146e-05	5.36349e-05	3.39895e-05	8.18305e-05	2.72435e-05	3.56233e-05	4.89663e-05	5.47834e-05	5.13862e-05
A1CF.I1_5p	4.37149e-05	5.88985e-05	5.35896e-05	3.09256e-05	8.09053e-05	6.07013e-05	1.42408e-05	5.52632e-05	5.43395e-05	5.02865e-05
HNRNPK.ccawmcc.pssm.I2_5p	6.1594e-05	6.38771e-05	5.3582e-05	3.75436e-05	9.61958e-05	3.41857e-05	6.89453e-05	5.52033e-05	6.30832e-05	5.93567e-05
U2AF2.uuuuuyc.pssm.I1	5.23622e-05	4.80799e-05	5.35278e-05	3.99224e-05	7.80894e-05	5.22252e-05	5.4025e-05	5.14201e-05	5.82917e-05	5.4216e-05
ShortSeq.GA.I2_5p	5.49104e-05	6.06165e-05	5.33684e-05	5.32442e-05	5.08072e-05	7.15599e-05	5.03007e-05	4.91326e-05	6.37897e-05	5.64144e-05
ShortSeq.GAG.C2	5.17941e-05	4.00542e-05	5.32545e-05	6.2093e-05	7.26409e-05	4.03797e-05	4.447e-05	5.02766e-05	4.02015e-05	5.05738e-05
ShortSeq.GGG.C1	5.03e-05	4.39411e-05	5.31929e-05	6.58502e-05	5.74671e-05	9.71676e-05	4.85713e-05	4.97417e-05	7.67204e-05	6.0328e-05
PCBP2.ccyycch.pssm.I1_5p	4.90188e-05	7.12856e-05	5.31112e-05	6.09264e-05	5.02178e-05	6.41961e-05	7.35619e-05	3.14625e-05	5.00195e-05	5.59778e-05
HNRNPC.I1_5p	4.54205e-05	8.50132e-05	5.30832e-05	3.90238e-05	5.72747e-05	5.41091e-05	7.65754e-05	4.13685e-05	8.71748e-05	5.98937e-05
ShortSeq.CGT.A1	5.28496e-05	5.79114e-05	5.30368e-05	4.50229e-05	6.85773e-05	4.202e-05	5.60996e-05	5.9471e-05	5.79589e-05	5.47719e-05
FUS.cgcgc.pssm.I1	5.47438e-05	4.74144e-05	5.3033e-05	6.23907e-05	7.66302e-05	6.35414e-05	6.38376e-05	4.98443e-05	5.88726e-05	5.89231e-05
U2AF2.I1_5p	4.90739e-05	9.01151e-05	5.30309e-05	3.35401e-05	6.91794e-05	4.96551e-05	8.26495e-05	8.15458e-05	7.41359e-05	6.47695e-05
HNRNPL.I1_3p	5.16005e-05	6.14905e-05	5.29702e-05	2.90252e-05	7.25266e-05	6.81455e-05	5.21693e-05	7.00716e-05	6.05723e-05	5.76191e-05
ESRP2.C1	5.90036e-05	5.58076e-05	5.29603e-05	2.2248e-05	7.28703e-05	5.19709e-05	4.06333e-05	7.52751e-05	6.03074e-05	5.45641e-05
MATR3.I1_3p	4.44203e-05	3.09412e-05	5.2914e-05	2.91724e-05	2.95045e-05	4.06578e-05	2.49236e-05	7.17107e-05	3.4999e-05	3.99159e-05
YeoClustDown.64.TAAGT.I2_5p	4.98147e-05	6.57711e-05	5.29042e-05	3.47339e-05	4.76525e-05	0.00010853	8.02386e-05	5.12177e-05	9.11174e-05	6.46644e-05
SAMD4A.gckgghm.pssm.C1	5.29287e-05	6.90821e-05	5.28268e-05	3.61138e-05	5.63221e-05	5.1265e-05	5.23725e-05	5.1281e-05	6.36883e-05	5.39867e-05
ISS.downstream.TTTGTA	7.23531e-05	7.02404e-05	5.27027e-05	3.68123e-05	7.43107e-05	3.27267e-05	5.3995e-05	1.36338e-05	5.25333e-05	5.10342e-05
SRSF9.C1	4.34608e-05	5.44412e-05	5.2688e-05	4.9063e-05	5.08382e-05	6.98526e-05	4.89657e-05	5.00428e-05	3.96871e-05	5.10044e-05
ISS.upstream.AGCTGG	3.45251e-05	2.0535e-05	5.25385e-05	7.62964e-05	2.85047e-05	1.56264e-05	2.75523e-05	1.76307e-05	5.51161e-05	3.64806e-05
ShortSeq.CTG.I1_3p	5.97125e-05	7.21225e-05	5.25237e-05	6.15056e-05	9.65063e-05	0.000100405	5.70729e-05	5.21586e-05	8.23183e-05	7.04806e-05
ShortSeq.ACA.I1_3p	8.21116e-05	7.11419e-05	5.24779e-05	4.7291e-05	8.5736e-05	5.43693e-05	4.55269e-05	5.58921e-05	7.6562e-05	6.34565e-05
CPEB2.I1_5p	4.93552e-05	6.39628e-05	5.2465e-05	5.27845e-05	3.31495e-05	4.86604e-05	4.74471e-05	3.42509e-05	0.000109246	5.45912e-05
ShortSeq.CAG.C1	5.24622e-05	6.25604e-05	5.24257e-05	4.2808e-05	6.18319e-05	5.09913e-05	5.98054e-05	4.45808e-05	4.33405e-05	5.23118e-05
SNRPA.wugcacr.pssm.I1	4.76734e-05	5.74324e-05	5.23629e-05	4.7873e-05	6.13424e-05	6.99788e-05	4.34601e-05	6.36849e-05	6.30209e-05	5.63143e-05
HNRNPK.I1_3p	2.6623e-05	1.66121e-05	5.23291e-05	5.00061e-05	1.10059e-05	3.36325e-06	6.16481e-05	2.54907e-05	2.68232e-05	3.04335e-05
RALY.I2_3p	6.36728e-05	4.49547e-05	5.21393e-05	4.77777e-05	5.17099e-05	4.27086e-05	5.20307e-05	6.01311e-05	6.31518e-05	5.31418e-05
HuR_v3.I1_5p	4.88201e-05	5.69552e-05	5.19989e-05	6.40163e-05	4.91336e-05	2.79729e-05	5.39689e-05	5.73411e-05	7.20569e-05	5.35849e-05
SRSF10.I1	4.47381e-05	4.00941e-05	5.18829e-05	3.40932e-05	3.85345e-05	4.42587e-05	4.55642e-05	4.43958e-05	5.03743e-05	4.37706e-05
ShortSeq.CC.I2_5p	5.33809e-05	4.65294e-05	5.18535e-05	4.23203e-05	6.11902e-05	4.33622e-05	6.02367e-05	5.12522e-05	4.87158e-05	5.09824e-05
ShortSeq.ATA.I1_3p	6.3177e-05	7.59953e-05	5.16318e-05	4.62407e-05	9.73898e-05	5.25292e-05	6.16409e-05	5.51027e-05	5.49201e-05	6.20697e-05
MSI1.I1	4.56224e-05	3.64921e-05	5.1496e-05	4.95551e-05	4.34352e-05	5.07556e-05	5.01587e-05	4.86647e-05	5.9862e-05	4.84491e-05
A1CF.I2_5p	4.81752e-05	5.49556e-05	5.14607e-05	4.51458e-05	4.41903e-05	3.49294e-05	8.00587e-05	2.99822e-05	5.02898e-05	4.87986e-05
ShortSeq.CGT.I1_3p	5.28691e-05	7.32615e-05	5.14382e-05	6.0416e-05	4.46771e-05	7.23756e-05	4.29187e-05	6.48624e-05	6.94282e-05	5.91385e-05
FUS.cgcgc.pssm.I2	5.0228e-05	4.47234e-05	5.128e-05	5.9101e-05	6.86916e-05	5.2271e-05	5.9762e-05	6.238e-05	4.1499e-05	5.44373e-05
HNRNPH2.gggaggg.pssm.I1_3p	4.68101e-05	5.9727e-05	5.12636e-05	4.05556e-05	0.000105092	4.80948e-05	5.69377e-05	4.92543e-05	6.16496e-05	5.77094e-05
YeoClustDown.41.TAAAAT.I2_5p	4.77043e-05	5.44701e-05	5.11586e-05	3.29811e-05	5.71339e-05	6.62341e-05	4.69364e-05	4.03638e-05	5.50987e-05	5.02312e-05
ZC3H14.I2_5p	5.427e-05	8.68686e-05	5.10667e-05	4.24801e-05	7.6949e-05	7.03831e-05	6.66359e-05	5.27289e-05	4.96313e-05	6.12237e-05
RALY.I1_5p	4.77419e-05	5.79531e-05	5.10481e-05	4.21247e-05	6.68607e-05	6.15341e-05	5.45755e-05	4.16299e-05	4.11204e-05	5.16209e-05
ShortSeq.GGG.I2_5p	4.4969e-05	5.55488e-05	5.09963e-05	3.36103e-05	8.43755e-05	5.22397e-05	4.22056e-05	3.41288e-05	5.68659e-05	5.05489e-05
ISS.upstream.CCTCAG	3.94393e-05	3.57644e-05	5.08582e-05	4.2728e-05	5.68792e-05	5.1767e-05	1.88113e-05	6.89164e-05	5.22601e-05	4.63804e-05
ZC3H10.ssagcgm.pssm.I2_5p	5.46259e-05	4.63508e-05	5.08361e-05	5.40904e-05	0.000104585	6.67479e-05	5.2059e-05	6.10498e-05	5.77233e-05	6.08965e-05
ShortSeq.TAA.A2	6.69245e-05	4.39454e-05	5.07956e-05	4.28832e-05	4.11366e-05	0.000123368	5.29473e-05	6.13134e-05	6.54437e-05	6.09731e-05
YeoClustDown.134.TGAAAG.I2_5p	3.12737e-05	2.96978e-05	5.05135e-05	8.13686e-05	3.46489e-05	9.98891e-06	4.2972e-05	2.90163e-05	1.94684e-05	3.65498e-05
m6A.I1_3p	7.07878e-05	4.34212e-05	5.0399e-05	5.6676e-05	0.000136571	0.000109448	6.41876e-05	9.22773e-05	6.91372e-05	7.69895e-05
PABPN1.I2_5p	5.98976e-05	9.16305e-05	5.03816e-05	6.1804e-05	7.06814e-05	9.75882e-05	7.57902e-05	5.2688e-05	6.99181e-05	7.00422e-05
RBM24.I2_5p	4.66733e-05	6.81528e-05	5.00948e-05	3.58164e-05	8.69842e-05	3.39981e-05	4.73525e-05	5.95988e-05	3.8287e-05	5.18842e-05
PCBP1.ccwwhcc.pssm.C1	5.42759e-05	6.50096e-05	4.99636e-05	4.46599e-05	7.71703e-05	2.59441e-05	3.9984e-05	5.65579e-05	4.95996e-05	5.14628e-05
HNRNPA2B1.aggwuhgr.pssm.I2_3p	5.69275e-05	5.41829e-05	4.99498e-05	5.28995e-05	5.28445e-05	9.74397e-05	8.1151e-05	5.77732e-05	9.29767e-05	6.62383e-05
ShortSeq.CAC.C1	6.13951e-05	5.39972e-05	4.99078e-05	7.23814e-05	5.96444e-05	5.13708e-05	5.05624e-05	5.09303e-05	5.4591e-05	5.60867e-05
ShortSeq.AGT.C1	4.09565e-05	5.45481e-05	4.97943e-05	4.59427e-05	6.92104e-05	5.22375e-05	4.2447e-05	4.8824e-05	4.01216e-05	4.93425e-05
YeoClustDown.73.GTGAG.I2_5p	4.34962e-05	5.88555e-05	4.97005e-05	2.4529e-05	8.93144e-05	5.7185e-05	3.45328e-05	2.25557e-05	5.08823e-05	4.78946e-05
ShortSeq.AGG.A1	5.66241e-05	6.22848e-05	4.95894e-05	6.45953e-05	6.57643e-05	6.01997e-05	5.5576e-05	5.46601e-05	5.35155e-05	5.80899e-05
HuR.I1	4.63231e-05	3.66865e-05	4.95751e-05	5.90585e-05	4.10966e-05	8.47233e-05	3.81823e-05	4.86714e-05	5.67227e-05	5.12266e-05
LIN28A.I1	4.27013e-05	3.81392e-05	4.95017e-05	3.6411e-05	3.56303e-05	3.86519e-05	4.37239e-05	4.08152e-05	5.75884e-05	4.25737e-05
m6A.I1_5p	5.25758e-05	4.84035e-05	4.94954e-05	7.8122e-05	6.31588e-05	5.93021e-05	4.94254e-05	4.12674e-05	5.31049e-05	5.49839e-05
ISS.downstream.CTTGAA	4.49941e-05	5.05202e-05	4.94329e-05	5.42291e-05	8.55218e-05	1.95757e-05	1.76795e-05	3.03165e-05	6.1736e-05	4.60007e-05
HuR_v4.I1_3p	5.2457e-05	0.000100838	4.93714e-05	6.82276e-05	4.52284e-05	5.04469e-05	4.48048e-05	4.26605e-05	6.0839e-05	5.72081e-05
SNRNP70.I1_3p	3.20618e-05	5.4361e-05	4.93101e-05	8.83988e-05	4.53104e-05	2.52331e-05	1.56115e-05	1.71793e-05	6.65086e-05	4.3775e-05
KHDRBS1.I1_3p	3.89251e-05	5.84003e-05	4.91906e-05	6.7126e-05	5.34547e-05	9.49523e-05	5.21035e-05	7.20171e-05	4.95171e-05	5.95208e-05
HuR_v4.I2_5p	4.51884e-05	4.90555e-05	4.91765e-05	5.90406e-05	2.92821e-05	0.000130971	5.09728e-05	6.3478e-05	4.66052e-05	5.81967e-05
YBX1.I1_5p	3.95672e-05	7.81859e-05	4.91762e-05	5.78205e-05	2.47157e-05	4.86581e-05	3.82574e-05	4.65656e-05	6.93137e-05	5.02511e-05
PTB.I1	4.67828e-05	4.04136e-05	4.91524e-05	3.98147e-05	3.73231e-05	4.1742e-05	4.52399e-05	3.7562e-05	4.25313e-05	4.22846e-05
ShortSeq.CA.I2_5p	5.29187e-05	4.56263e-05	4.90458e-05	4.14006e-05	5.06721e-05	7.7394e-05	5.19405e-05	5.88807e-05	4.85252e-05	5.29338e-05
DAZAP1.I2	4.25311e-05	5.2828e-05	4.90435e-05	4.55017e-05	4.6893e-05	3.8419e-05	8.28534e-05	5.53322e-05	3.28353e-05	4.95819e-05
MSI1.I1_5p	3.77611e-05	6.23181e-05	4.89967e-05	4.08273e-05	2.83656e-05	0.000102757	4.34833e-05	4.70267e-05	8.46807e-05	5.51352e-05
HNRNPL.amayama.pssm.I2	6.2151e-05	4.95693e-05	4.89943e-05	5.78456e-05	7.1706e-05	8.79261e-05	6.46804e-05	6.17065e-05	6.2196e-05	6.2975e-05
ShortSeq.ACG.C2	3.94707e-05	3.79099e-05	4.88901e-05	4.13237e-05	6.24932e-05	5.02612e-05	3.83622e-05	4.73268e-05	4.88067e-05	4.60938e-05
ShortSeq.CGA.C1	3.92258e-05	4.36432e-05	4.87049e-05	3.47745e-05	3.63322e-05	2.92292e-05	5.30655e-05	4.76846e-05	3.6239e-05	4.09888e-05
ShortSeq.TG.I2_3p	5.35214e-05	5.15438e-05	4.85558e-05	4.99499e-05	7.57399e-05	5.83518e-05	6.7789e-05	7.01648e-05	7.47034e-05	6.11467e-05
RBM8A.rygcgcb.pssm.I2_5p	4.98697e-05	7.00797e-05	4.84253e-05	3.9246e-05	7.0917e-05	4.85942e-05	6.41087e-05	5.578e-05	7.62804e-05	5.81446e-05
ShortSeq.CCC.C1	5.67061e-05	5.89817e-05	4.83884e-05	4.1395e-05	5.73878e-05	9.93705e-05	4.50082e-05	4.4839e-05	6.52777e-05	5.74838e-05
ShortSeq.CGC.C1	5.29505e-05	5.00223e-05	4.83135e-05	7.42009e-05	7.37875e-05	5.72355e-05	5.07743e-05	5.74566e-05	5.84566e-05	5.81331e-05
RBMS1.I2_5p	5.54588e-05	5.30141e-05	4.83074e-05	4.71024e-05	5.49716e-05	1.51605e-05	1.21661e-05	3.60813e-05	4.39322e-05	4.06883e-05
ShortSeq.GT.I1_5p	4.8956e-05	5.03665e-05	4.82743e-05	4.34034e-05	5.12924e-05	6.09651e-05	6.07231e-05	5.44902e-05	5.87678e-05	5.30265e-05
KHDRBS2.I1_3p	4.86655e-05	4.95263e-05	4.82666e-05	4.73966e-05	6.01516e-05	9.41824e-05	6.95514e-05	6.61832e-05	5.79462e-05	6.02078e-05
ShortSeq.CT.C2	5.55845e-05	4.50865e-05	4.81908e-05	5.42734e-05	6.04869e-05	5.73348e-05	5.0661e-05	6.0047e-05	5.06692e-05	5.35927e-05
ShortSeq.TAC.C1	5.14814e-05	5.08809e-05	4.8132e-05	4.09067e-05	4.87054e-05	3.90226e-05	4.43924e-05	4.06386e-05	4.18055e-05	4.51073e-05
PABPC5.I1_5p	4.4951e-05	0.000100005	4.81088e-05	6.74667e-05	2.09048e-05	8.55523e-05	6.49983e-05	3.61737e-05	9.12845e-05	6.21606e-05
PABPC3.I1_3p	6.05333e-05	5.15794e-05	4.80791e-05	5.58421e-05	6.88148e-05	5.13957e-05	5.4172e-05	5.55025e-05	6.78431e-05	5.70847e-05
ShortSeq.TGA.A2	4.29066e-05	5.37821e-05	4.80132e-05	3.95159e-05	3.97482e-05	7.18173e-05	4.43231e-05	4.09046e-05	4.80657e-05	4.76752e-05
HNRPLL.rcahaca.pssm.I1_3p	5.73124e-05	5.94594e-05	4.79592e-05	4.84043e-05	5.71616e-05	3.72331e-05	4.42155e-05	5.34894e-05	5.03827e-05	5.06242e-05
ShortSeq.CCG.A1	4.79096e-05	4.28679e-05	4.78526e-05	8.7611e-05	9.62383e-05	5.23104e-05	4.8198e-05	4.91963e-05	4.95072e-05	5.79657e-05
RBM4.gcgcgss.pssm.I1_3p	5.41727e-05	6.44824e-05	4.78137e-05	4.51577e-05	7.07607e-05	5.61133e-05	5.3015e-05	5.90271e-05	6.7653e-05	5.75773e-05
PTBP1.I1_5p	4.85778e-05	5.09546e-05	4.77754e-05	4.06829e-05	5.31543e-05	4.38018e-05	5.70003e-05	4.86358e-05	6.43833e-05	5.05518e-05
PCBP1.ccwwhcc.pssm.I1	4.27877e-05	4.56425e-05	4.77586e-05	3.33935e-05	4.62418e-05	2.88427e-05	3.68022e-05	4.65063e-05	3.3894e-05	4.02077e-05
ShortSeq.TTG.C1	4.98347e-05	4.21613e-05	4.75662e-05	5.06245e-05	4.28957e-05	3.79063e-05	4.39467e-05	5.36783e-05	4.60691e-05	4.60759e-05
ShortSeq.CCA.C2	5.64527e-05	5.45614e-05	4.74425e-05	5.57306e-05	5.90791e-05	9.70712e-05	5.77642e-05	5.03272e-05	5.87338e-05	5.96848e-05
ShortSeq.AAA.C2	3.6076e-05	6.73944e-05	4.74193e-05	1.89889e-05	3.2388e-05	2.22781e-05	6.3217e-05	3.10669e-05	3.24281e-05	3.90285e-05
ISS.upstream.ACCACG	1.71528e-05	9.00572e-05	4.7404e-05	0	8.73468e-05	2.2903e-05	2.29974e-06	1.28326e-05	9.64685e-05	4.18294e-05
ESRP2.I2_3p	3.59617e-05	5.16481e-05	4.73647e-05	3.08952e-05	5.73612e-05	2.60686e-05	3.40645e-05	4.7773e-05	7.17073e-05	4.47605e-05
ISS.downstream.TTTTGT	3.83576e-05	6.58377e-05	4.72644e-05	3.94212e-05	2.75642e-05	3.80146e-05	3.08718e-05	2.61405e-05	2.30225e-05	3.73883e-05
BRUNOL5.ugugukk.pssm.I2_5p	4.4984e-05	4.87958e-05	4.71687e-05	4.94658e-05	5.22194e-05	4.8791e-05	4.06827e-05	6.20084e-05	6.16828e-05	5.06443e-05
ShortSeq.GCA.C1	5.36101e-05	3.96727e-05	4.71159e-05	7.34864e-05	4.55902e-05	5.31173e-05	4.72169e-05	4.65527e-05	4.30624e-05	4.99361e-05
PCBP2.ccyycch.pssm.I2_5p	4.92983e-05	5.25556e-05	4.70131e-05	4.82001e-05	6.52658e-05	6.00288e-05	5.34782e-05	5.48463e-05	5.51734e-05	5.39844e-05
YeoClustUp.93.TTACAG.I1_3p	4.33152e-05	5.02581e-05	4.69009e-05	8.14644e-05	1.70958e-05	5.53652e-05	4.07255e-05	2.39342e-05	6.24766e-05	4.68373e-05
HNRNPH2.gggaggg.pssm.C1	5.2616e-05	5.71138e-05	4.68806e-05	3.0845e-05	5.1799e-05	4.88136e-05	3.74325e-05	5.12123e-05	5.90001e-05	4.84125e-05
ShortSeq.GAA.A2	5.02617e-05	6.17352e-05	4.67643e-05	4.66637e-05	5.23991e-05	0.000104159	5.63229e-05	4.81434e-05	8.89956e-05	6.17161e-05
ShortSeq.TCG.I1_3p	6.11447e-05	4.94604e-05	4.67603e-05	6.18367e-05	4.66681e-05	6.81533e-05	4.26764e-05	6.82002e-05	8.11068e-05	5.84452e-05
PCBP1.ccwwhcc.pssm.I2	4.28075e-05	3.60781e-05	4.67461e-05	4.91562e-05	5.82025e-05	3.73838e-05	4.61747e-05	4.90755e-05	4.64491e-05	4.5786e-05
ShortSeq.TTA.C1	4.36967e-05	6.7283e-05	4.67326e-05	3.38709e-05	3.7883e-05	6.98292e-05	3.94536e-05	4.54639e-05	4.49749e-05	4.76875e-05
YeoClustDown.130.TCTGA.I2_5p	4.49863e-05	2.37369e-05	4.67004e-05	4.94473e-05	1.55803e-05	4.23232e-05	4.17403e-05	2.87808e-05	5.43769e-05	3.86303e-05
ShortSeq.CA.I1_3p	5.85255e-05	5.26112e-05	4.63589e-05	6.8954e-05	6.84187e-05	0.000136671	5.71848e-05	4.55408e-05	6.38433e-05	6.64565e-05
ShortSeq.TGC.C2	4.04078e-05	6.06449e-05	4.62534e-05	3.80598e-05	4.49124e-05	6.0132e-05	5.98276e-05	3.88275e-05	4.91847e-05	4.86945e-05
ShortSeq.GAC.A2	5.56908e-05	5.00487e-05	4.61903e-05	4.76423e-05	6.1822e-05	9.56677e-05	7.22383e-05	4.1683e-05	6.16449e-05	5.91809e-05
RBMS3.I2_3p	3.95939e-05	4.90001e-05	4.61396e-05	5.3666e-05	3.19841e-05	4.05378e-05	3.64686e-05	4.27402e-05	3.85955e-05	4.20806e-05
RBM4.gcgcgss.pssm.I2	3.99504e-05	5.0539e-05	4.6104e-05	4.23419e-05	6.19885e-05	6.4698e-05	6.17773e-05	3.98682e-05	7.18276e-05	5.32328e-05
ISS.downstream.TGTAGA	2.65337e-05	2.76915e-05	4.60057e-05	4.4603e-05	1.45833e-05	1.47843e-05	4.659e-05	3.97475e-05	3.18575e-05	3.24885e-05
TUT1.I2_5p	4.08205e-05	3.15171e-05	4.60039e-05	8.64258e-05	1.64639e-05	5.98621e-05	3.64829e-05	3.46175e-05	4.39252e-05	4.40132e-05
ShortSeq.TTT.C1	4.44711e-05	5.29333e-05	4.58784e-05	4.72047e-05	4.34329e-05	8.16258e-05	6.54554e-05	4.14519e-05	5.01769e-05	5.25145e-05
HNRNPK.ccawmcc.pssm.I2_3p	4.19457e-05	4.36378e-05	4.58548e-05	4.01498e-05	6.85178e-05	7.23392e-05	3.57719e-05	5.02033e-05	6.56058e-05	5.15585e-05
SRSF9.kgrwgsm.pssm.I2_5p	5.40898e-05	6.06177e-05	4.58342e-05	4.75233e-05	7.39314e-05	7.30481e-05	4.06587e-05	4.43788e-05	7.58538e-05	5.73262e-05
ShortSeq.GGG.I1_3p	5.29329e-05	6.48959e-05	4.55402e-05	4.38796e-05	5.53465e-05	5.89077e-05	4.50998e-05	5.08528e-05	8.89229e-05	5.62642e-05
FMR1.I1_5p	3.58076e-05	2.24017e-05	4.54895e-05	1.6711e-05	1.76294e-05	9.32955e-06	3.27177e-05	3.32444e-05	3.728e-05	2.78457e-05
SART3.I1_3p	5.70177e-05	5.12003e-05	4.53482e-05	4.1327e-05	6.33105e-05	8.14907e-05	7.34653e-05	6.98016e-05	6.52518e-05	6.09126e-05
ShortSeq.TCG.C1	4.83364e-05	4.64262e-05	4.52995e-05	3.60039e-05	5.00935e-05	5.26458e-05	4.44961e-05	4.91032e-05	5.97176e-05	4.80136e-05
MSI1.I2	3.89516e-05	4.61799e-05	4.52189e-05	4.55654e-05	3.49912e-05	4.11346e-05	7.4815e-05	5.27159e-05	3.92657e-05	4.65376e-05
ShortSeq.CCC.C2	4.76328e-05	5.47519e-05	4.51605e-05	4.07949e-05	5.84127e-05	4.43338e-05	3.62155e-05	4.64011e-05	4.57669e-05	4.66078e-05
SRSF2.I1_3p	5.84415e-05	7.72429e-05	4.51477e-05	4.97329e-05	6.72289e-05	8.78681e-05	4.2222e-05	4.07597e-05	6.69664e-05	5.95122e-05
YeoClustDown.142.ATTCT.I2_5p	4.64138e-05	3.95312e-05	4.50692e-05	6.41941e-05	3.63111e-05	4.49614e-05	4.60452e-05	5.87789e-05	4.84685e-05	4.77526e-05
HNRNPL.I2_5p	5.21336e-05	4.1692e-05	4.49234e-05	9.36012e-05	8.87238e-05	3.71771e-05	6.0553e-05	5.49305e-05	3.82258e-05	5.68845e-05
SecStr.max71_140.I2_5p	4.57979e-05	3.95392e-05	4.48274e-05	4.02553e-05	4.45136e-05	3.9085e-05	4.38073e-05	4.37391e-05	3.63363e-05	4.1989e-05
YeoClustUp.137.ATTTGT.I1_3p	4.3881e-05	7.96502e-05	4.47671e-05	5.2351e-05	2.08965e-05	3.34885e-05	2.89217e-05	1.64413e-05	7.10291e-05	4.34918e-05
HNRNPC.I1	4.14162e-05	5.28205e-05	4.47369e-05	3.47797e-05	2.90329e-05	5.9064e-05	4.2464e-05	3.72974e-05	3.28182e-05	4.16033e-05
ShortSeq.TCA.A2	4.34389e-05	5.08983e-05	4.46986e-05	2.57711e-05	4.94788e-05	1.98076e-05	5.37498e-05	3.7778e-05	4.22782e-05	4.08777e-05
IGF2BP3.amahwca.pssm.I1_5p	4.46791e-05	3.74103e-05	4.46452e-05	4.34253e-05	3.97417e-05	4.9133e-05	3.00026e-05	3.12268e-05	2.93692e-05	3.88481e-05
RBMS3.I1_3p	4.73599e-05	4.22797e-05	4.45699e-05	2.75824e-05	3.64199e-05	7.88844e-05	5.16457e-05	3.33236e-05	4.41005e-05	4.51296e-05
ShortSeq.CAA.C2	5.3054e-05	6.33121e-05	4.45303e-05	3.80912e-05	4.56886e-05	4.63429e-05	4.43704e-05	4.00257e-05	5.48797e-05	4.78106e-05
ShortSeq.GC.C2	4.07215e-05	3.94328e-05	4.44286e-05	3.34112e-05	4.0124e-05	5.47064e-05	4.57524e-05	3.2445e-05	5.25862e-05	4.26231e-05
ShortSeq.AGC.C2	4.15253e-05	4.18147e-05	4.44205e-05	3.42192e-05	4.25898e-05	4.53134e-05	5.74042e-05	4.88182e-05	3.15545e-05	4.30733e-05
ShortSeq.CCG.C1	3.4851e-05	4.65124e-05	4.44022e-05	4.36305e-05	3.61452e-05	2.80358e-05	3.80702e-05	2.51996e-05	5.12777e-05	3.86805e-05
MBNL1.gcuugc.pssm.C1	4.20673e-05	5.52976e-05	4.43785e-05	4.35279e-05	5.91065e-05	7.2794e-05	4.63819e-05	5.56939e-05	5.31867e-05	5.24927e-05
YBX1.I2_3p	4.60945e-05	4.202e-05	4.43766e-05	1.96509e-05	3.71373e-05	5.97798e-05	8.78733e-05	3.34493e-05	3.68596e-05	4.5249e-05
HNRNPC.I2_5p	5.70599e-05	5.80241e-05	4.42304e-05	4.35442e-05	6.00226e-05	4.46916e-05	4.81331e-05	4.43005e-05	5.57331e-05	5.06377e-05
CNOT4.gacaga.pssm.I2_5p	5.11985e-05	4.90147e-05	4.40778e-05	3.86121e-05	4.58896e-05	0.000118198	5.35408e-05	4.16715e-05	5.78965e-05	5.55666e-05
SRSF1_v3.I1_5p	4.51279e-05	5.26641e-05	4.40681e-05	3.15441e-05	4.89324e-05	3.52891e-05	3.44305e-05	4.19426e-05	3.94718e-05	4.14967e-05
YeoClustUp.26.TTCTT.I1_3p	4.73185e-05	4.5756e-05	4.40623e-05	4.09001e-05	5.95214e-05	4.43093e-05	4.65131e-05	4.67448e-05	5.35429e-05	4.76298e-05
PCBP1.ccwwhcc.pssm.I1_5p	4.73044e-05	4.8811e-05	4.37144e-05	6.35522e-05	4.95141e-05	3.50891e-05	6.06748e-05	4.03283e-05	4.41537e-05	4.81269e-05
ISS.downstream.CATGTT	3.49941e-05	2.66e-05	4.36486e-05	2.99151e-05	1.97748e-05	5.42576e-05	1.04963e-05	5.93149e-05	1.63417e-05	3.28159e-05
HuR_v3.I2	4.22563e-05	4.36952e-05	4.3575e-05	3.262e-05	3.5346e-05	4.25308e-05	5.90855e-05	3.89839e-05	2.94608e-05	4.08393e-05
RBMS1.kauauas.pssm.I1_3p	5.03436e-05	4.97301e-05	4.35502e-05	4.20443e-05	7.49792e-05	5.89187e-05	4.70509e-05	4.20292e-05	6.65526e-05	5.27999e-05
ShortSeq.GGT.C1	4.96035e-05	5.61267e-05	4.35222e-05	5.01132e-05	6.45651e-05	6.98493e-05	4.78058e-05	5.12119e-05	7.33972e-05	5.62439e-05
RBM5.I2_3p	3.83749e-05	3.88498e-05	4.33729e-05	2.33115e-05	3.71292e-05	3.86151e-05	3.18858e-05	5.12303e-05	3.55431e-05	3.75903e-05
PABPC3.I2_5p	4.36581e-05	2.94612e-05	4.33387e-05	3.21235e-05	8.34313e-05	5.24804e-05	2.36928e-05	6.55645e-05	3.21514e-05	4.51002e-05
ShortSeq.CGG.C1	4.70697e-05	4.9245e-05	4.32664e-05	5.41235e-05	5.30304e-05	5.80071e-05	3.90099e-05	4.25815e-05	4.68921e-05	4.81362e-05
YBX1.I1_3p	3.68267e-05	1.48455e-05	4.31893e-05	4.9363e-05	2.6625e-05	3.21411e-05	2.89118e-05	3.26717e-05	2.35854e-05	3.20177e-05
SecStr.max71_140.I2_3p	3.90485e-05	4.67408e-05	4.29989e-05	4.37536e-05	5.54166e-05	4.08862e-05	4.12639e-05	3.87968e-05	5.14851e-05	4.44878e-05
HuR.I2	4.48958e-05	3.4168e-05	4.29802e-05	7.04648e-05	5.39869e-05	2.7193e-05	5.71239e-05	6.38059e-05	5.01437e-05	4.9418e-05
SRSF1.I2_5p	5.28697e-05	8.02407e-05	4.28775e-05	4.84307e-05	7.88901e-05	3.62009e-05	4.63054e-05	6.39986e-05	5.29501e-05	5.58626e-05
HNRPLL.rcahaca.pssm.I2_3p	3.8131e-05	7.94436e-05	4.2846e-05	3.48386e-05	4.23328e-05	8.35493e-05	4.82838e-05	3.12216e-05	6.01095e-05	5.11951e-05
PTB.I1_3p	3.70398e-05	6.02243e-05	4.28403e-05	2.53877e-05	3.92768e-05	6.30721e-05	4.35756e-05	5.39922e-05	3.42976e-05	4.44118e-05
MBNL1.C1	2.2753e-05	1.19599e-05	4.28314e-05	5.64235e-05	2.38067e-05	7.73234e-06	6.79108e-05	3.76308e-05	1.26254e-05	3.15193e-05
FXR2.I2_5p	4.33791e-05	6.21269e-05	4.28164e-05	4.6346e-05	4.02456e-05	2.81418e-05	4.41754e-05	4.10967e-05	5.83513e-05	4.51866e-05
ShortSeq.CGG.A1	3.98737e-05	6.97481e-05	4.27946e-05	3.38844e-05	7.61675e-05	8.58863e-05	4.84463e-05	4.55239e-05	4.83498e-05	5.45194e-05
ShortSeq.CCT.C1	4.2672e-05	5.73173e-05	4.27328e-05	4.57381e-05	6.27254e-05	4.70322e-05	5.24139e-05	4.32853e-05	4.53915e-05	4.8812e-05
PTBP1.I1	4.58444e-05	3.99157e-05	4.26302e-05	4.46577e-05	3.90462e-05	3.08503e-05	3.93577e-05	3.54392e-05	3.54672e-05	3.92454e-05
ShortSeq.CGC.A2	3.2103e-05	6.11096e-05	4.2463e-05	2.66487e-05	6.07447e-05	7.95607e-05	4.87138e-05	4.08646e-05	7.01953e-05	5.13781e-05
ShortSeq.GTT.C1	3.41036e-05	4.43004e-05	4.239e-05	5.10559e-05	3.7507e-05	4.3417e-05	3.59844e-05	3.65104e-05	5.02692e-05	4.17264e-05
ZNF638.I2_3p	4.68946e-05	4.80016e-05	4.22896e-05	3.24243e-05	2.71423e-05	4.66584e-05	6.54081e-05	4.36877e-05	4.32099e-05	4.39685e-05
YeoClustUp.13.ATGTTT.I1_3p	3.6876e-05	4.6452e-05	4.2246e-05	4.81043e-05	1.97985e-05	2.73377e-05	2.55497e-05	2.2727e-05	4.12872e-05	3.44865e-05
PABPC1.I2_3p	4.13625e-05	6.34702e-05	4.22378e-05	5.67098e-05	5.39434e-05	7.6097e-05	4.87035e-05	1.64332e-05	6.29004e-05	5.13175e-05
RBM5.garggwr.pssm.I1_3p	4.03617e-05	4.40682e-05	4.21409e-05	3.71928e-05	5.59634e-05	4.16889e-05	3.96612e-05	3.87666e-05	5.93543e-05	4.43553e-05
YeoClustUp.75.AATTTT.I1_3p	5.05208e-05	6.64013e-05	4.19279e-05	3.57825e-05	2.54942e-05	6.36738e-05	7.63051e-05	5.50787e-05	6.91969e-05	5.38201e-05
ShortSeq.CC.I2_3p	4.74575e-05	4.89206e-05	4.18987e-05	4.56892e-05	6.52302e-05	8.06972e-05	4.23505e-05	4.12987e-05	5.76819e-05	5.23583e-05
ShortSeq.GAA.I1_3p	4.42151e-05	5.3843e-05	4.18666e-05	4.15888e-05	4.01318e-05	4.37554e-05	4.75136e-05	4.11189e-05	6.56996e-05	4.6637e-05
ShortSeq.ACA.C2	4.63355e-05	4.0825e-05	4.18384e-05	2.88513e-05	5.09194e-05	2.70664e-05	4.75879e-05	4.95784e-05	5.59236e-05	4.3214e-05
FXR2.I2_3p	3.93222e-05	6.18927e-05	4.18373e-05	5.73986e-05	7.95491e-05	4.80719e-05	3.56433e-05	3.4332e-05	6.70596e-05	5.16785e-05
Alu-I2	4.29155e-05	4.45812e-05	4.18265e-05	4.45158e-05	4.93433e-05	6.72013e-05	4.40084e-05	5.54019e-05	4.57541e-05	4.83942e-05
ShortSeq.CTA.C1	4.67705e-05	4.54537e-05	4.16986e-05	3.85042e-05	5.58607e-05	3.48486e-05	3.47153e-05	4.13622e-05	4.39787e-05	4.2577e-05
ShortSeq.GGG.C2	6.03112e-05	4.70385e-05	4.15199e-05	4.11225e-05	6.46598e-05	4.88013e-05	3.7378e-05	4.31294e-05	5.35425e-05	4.86115e-05
HNRNPF.gugkau.pssm.I2_3p	4.98764e-05	4.35969e-05	4.14558e-05	5.47343e-05	3.95142e-05	3.76067e-05	3.58433e-05	4.06037e-05	3.9429e-05	4.25178e-05
ShortSeq.ATC.C1	4.52397e-05	2.66431e-05	4.13214e-05	4.82744e-05	3.95669e-05	6.1297e-05	3.58147e-05	3.88011e-05	4.13244e-05	4.20314e-05
SecStr.max71_140.I1_5p	4.48556e-05	3.62391e-05	4.13213e-05	3.42236e-05	3.85923e-05	3.99997e-05	3.0155e-05	3.28844e-05	4.30647e-05	3.79262e-05
ISE.downstream.AGTCCT	5.59793e-05	4.79808e-05	4.12997e-05	8.80833e-06	6.13409e-05	1.09949e-06	1.12935e-06	2.78539e-05	3.78785e-05	3.14856e-05
CNOT4.I1_5p	4.21012e-05	2.78406e-05	4.11995e-05	4.40868e-05	2.38209e-05	2.51562e-05	2.97487e-05	3.04797e-05	2.75788e-05	3.24458e-05
ShortSeq.GTC.I1_3p	3.93767e-05	6.40481e-05	4.1057e-05	4.15578e-05	3.92554e-05	3.65146e-05	3.11558e-05	3.0381e-05	3.67664e-05	4.00125e-05
ISS.upstream.CTGGGA	4.61652e-05	9.0116e-05	4.09359e-05	0.000140001	0.000285812	9.32371e-05	1.45241e-05	1.82878e-05	0.000118503	9.41757e-05
YeoClustUp.140.TTGCAG.I1_3p	3.89557e-05	3.45725e-05	4.09186e-05	0.000116088	5.99583e-05	7.31485e-05	3.93663e-05	5.22686e-05	3.29665e-05	5.42492e-05
FXR1.I1_3p	2.87893e-05	5.77678e-05	4.08476e-05	3.61199e-05	9.65114e-05	8.52535e-05	5.52733e-05	6.28733e-05	5.37513e-05	5.74653e-05
ISE.downstream.TTAAGA	4.25645e-05	4.02879e-05	4.07027e-05	2.39834e-05	4.33002e-05	3.09493e-05	3.10345e-05	3.97571e-05	3.76744e-05	3.66949e-05
LIN28A.I2_3p	5.84718e-05	8.01941e-05	4.04481e-05	7.53426e-05	6.60241e-05	5.25749e-05	7.49598e-05	7.11324e-05	4.87517e-05	6.31e-05
HNRNPCL1.I1_5p	4.1359e-05	3.60439e-05	4.04235e-05	4.03508e-05	4.38633e-05	7.07376e-05	4.68541e-05	4.24418e-05	5.29228e-05	4.61108e-05
YeoClustDown.145.GAGTG.I2_5p	3.67836e-05	4.38668e-05	4.04022e-05	1.9692e-05	4.15028e-05	6.2093e-05	2.88164e-05	3.39527e-05	3.41618e-05	3.79191e-05
ShortSeq.CAC.A1	3.78274e-05	3.86024e-05	4.0333e-05	2.45097e-05	3.91026e-05	5.08839e-05	5.04956e-05	3.85792e-05	4.10834e-05	4.01575e-05
ISS.downstream.CTACAT	1.72135e-05	3.46472e-05	4.03253e-05	4.76198e-05	3.45644e-05	4.64351e-06	4.64885e-05	2.49667e-05	1.57757e-05	2.95827e-05
SNRPA.I2_3p	2.63053e-05	1.3893e-05	4.00077e-05	5.31667e-05	1.83299e-05	1.06727e-05	5.87048e-05	3.03668e-05	9.61828e-06	2.90072e-05
PCBP1.A1	2.99252e-05	3.56417e-05	4.00022e-05	3.58754e-05	2.80945e-05	1.76711e-05	4.42747e-05	1.66997e-05	3.3876e-05	3.13401e-05
FMR1.I2_5p	3.35738e-05	2.89001e-05	3.99747e-05	4.85019e-06	4.52961e-05	4.8761e-06	1.55166e-05	3.96506e-05	3.33688e-05	2.73341e-05
ShortSeq.ATG.C2	4.32065e-05	4.75986e-05	3.99497e-05	4.51655e-05	3.68856e-05	4.24469e-05	4.25639e-05	3.88803e-05	4.61894e-05	4.25429e-05
HNRNPK.ccawmcc.pssm.I1	3.66354e-05	3.78466e-05	3.9755e-05	3.31127e-05	4.4061e-05	3.26239e-05	3.93406e-05	4.0638e-05	4.95823e-05	3.92884e-05
ShortSeq.GT.I2_3p	4.47564e-05	3.31579e-05	3.96582e-05	3.51656e-05	4.33777e-05	5.19184e-05	3.5927e-05	3.99504e-05	3.92403e-05	4.03502e-05
HuR_v3.I1	4.20138e-05	2.80192e-05	3.96405e-05	4.06506e-05	3.80709e-05	6.0665e-05	3.67236e-05	3.06048e-05	4.35512e-05	3.99933e-05
HNRNPM.gguugguu.pssm.I2_3p	4.44802e-05	4.34126e-05	3.95745e-05	4.00201e-05	4.45877e-05	8.21269e-05	3.49595e-05	3.49837e-05	3.95001e-05	4.48495e-05
ZCRB1.C1	3.65861e-05	2.70434e-05	3.95562e-05	4.68483e-05	5.59639e-06	2.46526e-05	1.2879e-05	1.4308e-05	2.94462e-05	2.6324e-05
YeoClustUp.136.CTTTT.I1_3p	4.53392e-05	5.00987e-05	3.95267e-05	4.35632e-05	4.65342e-05	5.79448e-05	3.41344e-05	4.85591e-05	6.08782e-05	4.73976e-05
ShortSeq.CTT.C2	3.93522e-05	3.5941e-05	3.93694e-05	3.626e-05	2.28969e-05	2.59438e-05	3.75124e-05	3.55269e-05	4.18854e-05	3.49653e-05
YeoClustDown.39.TAACT.I2_5p	4.25918e-05	6.39894e-05	3.93133e-05	3.67357e-05	6.91375e-05	3.21314e-05	3.75591e-05	3.42355e-05	4.68613e-05	4.47283e-05
KHDRBS2.I2_3p	3.17013e-05	3.21407e-05	3.93058e-05	2.55295e-05	4.27679e-05	3.71272e-05	3.56198e-05	2.08843e-05	4.6712e-05	3.46432e-05
CPEB4.I1	3.62228e-05	3.47174e-05	3.92663e-05	4.2494e-05	4.0008e-05	3.30359e-05	3.70462e-05	3.8409e-05	3.44101e-05	3.729e-05
HuR_v3.I2_5p	4.68734e-05	4.90846e-05	3.92462e-05	3.21143e-05	5.10464e-05	4.45805e-05	4.64155e-05	3.64396e-05	6.31102e-05	4.54345e-05
YeoClustDown.8.AATTG.I2_5p	4.07921e-05	3.72177e-05	3.91447e-05	0.000105351	3.22327e-05	5.9308e-05	3.9755e-05	1.70917e-05	4.18028e-05	4.58551e-05
SRSF10.I1_5p	3.83511e-05	4.98431e-05	3.91384e-05	2.68795e-05	2.48315e-05	6.22556e-05	4.9467e-05	2.86409e-05	3.70426e-05	3.96055e-05
ShortSeq.GAC.C2	3.98467e-05	3.82495e-05	3.91332e-05	4.44247e-05	4.43629e-05	3.36719e-05	4.86399e-05	3.97346e-05	4.40842e-05	4.13497e-05
ENOX1.C1	3.96424e-05	4.51709e-05	3.90941e-05	2.53361e-05	3.01105e-05	3.37999e-05	5.17693e-05	6.42544e-05	2.19857e-05	3.90181e-05
PCBP2.ccyycch.pssm.I2_3p	4.28763e-05	4.02838e-05	3.90835e-05	2.20933e-05	5.96159e-05	7.69178e-05	4.43425e-05	3.29999e-05	3.6926e-05	4.39043e-05
HNRNPL.I1_5p	3.62541e-05	3.30473e-05	3.90579e-05	4.77251e-05	3.48848e-05	3.02219e-05	3.17441e-05	4.75586e-05	2.80611e-05	3.65061e-05
SAMD4A.I1_5p	3.84455e-05	6.66094e-05	3.88226e-05	3.31274e-05	9.61261e-05	2.85175e-05	4.09669e-05	3.57693e-05	4.0197e-05	4.65091e-05
HNRNPCL1.I2_3p	3.92992e-05	5.55169e-05	3.87974e-05	3.76926e-05	5.2683e-05	6.29995e-05	4.78367e-05	3.98212e-05	4.52835e-05	4.66589e-05
SFPQ.kurrukk.pssm.I2_5p	4.13909e-05	4.89417e-05	3.87296e-05	5.8963e-05	4.42768e-05	4.48562e-05	4.03977e-05	3.9565e-05	5.29912e-05	4.5568e-05
ShortSeq.AC.C2	3.52199e-05	3.2459e-05	3.86952e-05	4.24335e-05	3.18309e-05	5.71606e-05	3.05176e-05	3.60277e-05	4.56296e-05	3.8886e-05
YeoClustDown.26.GTAGG.I2_5p	3.98549e-05	4.79846e-05	3.86195e-05	2.5958e-05	5.60505e-05	3.02853e-05	4.51753e-05	2.75304e-05	5.33161e-05	4.05305e-05
ShortSeq.TTT.C2	4.0287e-05	4.91394e-05	3.86016e-05	3.70811e-05	3.96631e-05	5.80004e-05	4.24109e-05	4.02313e-05	4.44883e-05	4.33226e-05
ShortSeq.CAA.A2	3.81535e-05	3.87811e-05	3.8546e-05	2.66944e-05	2.79131e-05	4.63773e-05	4.03996e-05	3.04821e-05	4.86147e-05	3.73291e-05
YeoClustUp.103.AAATT.I1_3p	4.78994e-05	3.5236e-05	3.84598e-05	3.96746e-05	4.12479e-05	7.81044e-05	4.321e-05	3.75559e-05	5.50603e-05	4.6272e-05
ShortSeq.AAG.C2	4.14363e-05	4.51801e-05	3.84339e-05	2.87617e-05	2.73828e-05	3.72285e-05	3.59784e-05	3.211e-05	1.85452e-05	3.38952e-05
ShortSeq.AC.I2_5p	4.12167e-05	4.18312e-05	3.84281e-05	5.51161e-05	2.92066e-05	5.1608e-05	4.108e-05	5.17108e-05	4.14722e-05	4.35188e-05
YeoClustDown.97.AAATT.I2_5p	5.03867e-05	3.84142e-05	3.83608e-05	3.57134e-05	4.62438e-05	8.11524e-05	5.20468e-05	2.8715e-05	5.28359e-05	4.70965e-05
FUS.cgcgc.pssm.I2_5p	3.41318e-05	3.71975e-05	3.83357e-05	2.30694e-05	2.91994e-05	2.11849e-05	2.53515e-05	4.2953e-05	3.71563e-05	3.20644e-05
RBM3.I2_3p	6.95319e-05	7.4845e-05	3.8297e-05	2.99799e-05	5.19069e-05	5.34682e-05	7.05176e-05	3.88853e-05	5.64283e-05	5.37622e-05
SRSF10.I1_3p	4.39396e-05	3.96369e-05	3.8246e-05	5.42168e-05	5.76914e-05	5.1564e-05	3.50683e-05	3.59162e-05	5.08226e-05	4.52335e-05
MATR3.C1	3.00009e-05	2.84478e-05	3.81776e-05	2.29532e-05	3.60272e-06	2.61781e-05	9.94512e-06	5.36064e-05	1.46789e-05	2.52879e-05
SAMD4A.I1	3.74026e-05	2.92499e-05	3.81505e-05	3.54063e-05	2.63109e-05	2.59763e-05	2.57106e-05	4.19895e-05	2.20625e-05	3.13621e-05
YeoClustUp.149.TTTCAT.I1_3p	3.35502e-05	3.12399e-05	3.81148e-05	4.91663e-05	1.60716e-05	4.09874e-05	3.23326e-05	2.75972e-05	3.39032e-05	3.36626e-05
BRUNOL6.I1_5p	3.99963e-05	7.80666e-05	3.80836e-05	3.47212e-05	4.60203e-05	4.24943e-05	3.70322e-05	3.46852e-05	3.57132e-05	4.29792e-05
YeoClustUp.56.ATTAG.I1_3p	3.57986e-05	3.01262e-05	3.79911e-05	2.30495e-05	1.98654e-05	2.3362e-05	2.28985e-05	2.33693e-05	4.94864e-05	2.95497e-05
ZNF638.C1	3.74076e-05	6.5244e-05	3.79391e-05	4.21712e-05	3.42302e-05	7.28413e-05	5.26112e-05	2.09687e-05	5.49112e-05	4.64805e-05
G3BP2.I1_5p	3.55516e-05	3.07541e-05	3.79144e-05	4.01048e-05	3.33454e-05	6.54848e-05	5.20352e-05	3.5444e-05	3.3261e-05	4.04328e-05
RBM28.I1_3p	2.76007e-05	3.94858e-05	3.78406e-05	1.30577e-05	0.000127041	3.79567e-05	2.37354e-05	1.76846e-05	5.29169e-05	4.19244e-05
HNRNPA2B1.I1	3.34452e-05	3.55021e-05	3.78311e-05	2.14907e-05	2.229e-05	1.5471e-05	3.54972e-05	1.8628e-05	2.46094e-05	2.71961e-05
SRp40.C1	3.89539e-05	5.13941e-05	3.77883e-05	3.57396e-05	5.14588e-05	2.96453e-05	3.8892e-05	3.41546e-05	4.07537e-05	3.98645e-05
9G8.I1_5p	2.81654e-05	1.16017e-05	3.77505e-05	6.3879e-06	1.08422e-05	1.15487e-05	9.09621e-06	7.99707e-06	2.51275e-05	1.65019e-05
YeoClustDown.58.ATATTT.I2_5p	3.3519e-05	5.12292e-05	3.77224e-05	2.77787e-05	3.47244e-05	6.89895e-05	3.42195e-05	3.51219e-05	6.15851e-05	4.27655e-05
ZNF638.I1	2.96254e-05	3.82022e-05	3.75346e-05	4.02992e-05	3.21257e-05	2.75937e-05	2.92536e-05	2.99055e-05	3.19467e-05	3.2943e-05
HNRNPF.gukgykg.pssm.I1_3p	3.60441e-05	5.42602e-05	3.74206e-05	2.8783e-05	3.22195e-05	4.52194e-05	3.74465e-05	4.36037e-05	3.33075e-05	3.87005e-05
MATR3.I2_5p	4.4926e-05	7.524e-05	3.74165e-05	1.40991e-05	2.09304e-05	5.16094e-05	4.41714e-05	3.52132e-05	4.02278e-05	4.0426e-05
IGF2BP3.I1_3p	4.06914e-05	4.56571e-05	3.71972e-05	2.32567e-05	3.63898e-05	3.05561e-05	2.8978e-05	5.19292e-05	4.46975e-05	3.77059e-05
HNRNPK.ccawmcc.pssm.I2	3.22186e-05	3.41795e-05	3.71916e-05	4.33315e-05	5.23902e-05	3.86301e-05	3.52089e-05	2.90465e-05	3.82956e-05	3.78325e-05
SecStr.max1_70.I2_3p	3.79136e-05	4.15257e-05	3.70211e-05	3.28242e-05	5.79175e-05	5.84734e-05	4.13754e-05	3.37933e-05	4.0248e-05	4.23436e-05
PCBP2.ccyycch.pssm.I1	3.66115e-05	2.48427e-05	3.70127e-05	3.16047e-05	4.35414e-05	3.3654e-05	2.82105e-05	3.32631e-05	3.54503e-05	3.3799e-05
KHDRBS3.C1	3.56474e-05	3.73301e-05	3.69886e-05	3.0588e-05	2.01651e-05	3.35743e-05	2.7125e-05	3.43921e-05	4.01255e-05	3.28818e-05
RBMS1.I2_3p	2.52297e-05	2.81218e-05	3.69754e-05	1.50927e-05	1.7374e-05	1.29536e-05	1.02754e-05	2.49164e-05	2.71669e-05	2.20118e-05
HNRNPH2.gggaggg.pssm.I2_3p	4.56072e-05	6.47442e-05	3.67868e-05	3.67526e-05	9.9127e-05	9.10279e-05	6.15871e-05	3.72902e-05	6.2364e-05	5.94763e-05
BRUNOL6.I1	2.96153e-05	3.00814e-05	3.67304e-05	2.1768e-05	3.02867e-05	2.69676e-05	3.96819e-05	3.52671e-05	2.9424e-05	3.10914e-05
YeoClustDown.55.GAGTA.I2_5p	3.77568e-05	4.49549e-05	3.67288e-05	4.38315e-05	2.77229e-05	3.24248e-05	3.19629e-05	2.97978e-05	5.2682e-05	3.75403e-05
YeoClustUp.124.AATTTA.I1_3p	4.18041e-05	5.62477e-05	3.66874e-05	3.19986e-05	2.5528e-05	5.00801e-05	5.08747e-05	2.82057e-05	5.02693e-05	4.12995e-05
SecStr.max141_210.I2_5p	3.66049e-05	3.17106e-05	3.63702e-05	2.11822e-05	2.81341e-05	4.41963e-05	2.41868e-05	2.21982e-05	2.95844e-05	3.04631e-05
CNOT4.I2_3p	5.50155e-05	7.35362e-05	3.62101e-05	6.7846e-05	8.34306e-05	9.67795e-05	3.35016e-05	2.21265e-05	7.4777e-05	6.03581e-05
ESRP2.A1	3.20614e-05	4.11037e-05	3.60971e-05	4.08034e-05	2.61041e-05	1.08018e-05	4.00973e-05	2.04757e-05	2.07868e-05	2.98146e-05
YeoClustDown.140.TAATA.I2_5p	4.20957e-05	3.69662e-05	3.60688e-05	3.22005e-05	2.50501e-05	4.23928e-05	3.87756e-05	4.03815e-05	3.41227e-05	3.64504e-05
TIA1.I2	3.64477e-05	3.84985e-05	3.60235e-05	5.75244e-05	3.73855e-05	4.17268e-05	3.94093e-05	4.9653e-05	4.08628e-05	4.19479e-05
YeoClustUp.58.ACTAAT.I1_3p	3.30148e-05	7.04017e-05	3.59379e-05	5.43292e-05	1.26513e-05	4.71121e-05	2.60589e-05	1.37444e-05	4.44836e-05	3.7526e-05
IGF2BP3.amahwca.pssm.I2_5p	4.84131e-05	2.89572e-05	3.58866e-05	4.37662e-05	4.52373e-05	2.75792e-05	2.99875e-05	5.69976e-05	5.05054e-05	4.08145e-05
ISE.downstream.ATTTTA	4.15961e-05	3.64762e-05	3.57886e-05	3.9859e-05	2.07124e-05	5.08238e-05	4.15784e-05	2.9945e-05	3.54582e-05	3.69153e-05
RBM24.C1	3.05942e-05	3.98719e-05	3.57307e-05	2.82454e-05	1.46444e-05	3.41322e-05	3.44474e-05	3.56169e-05	3.52262e-05	3.20566e-05
SRSF1.C1	3.83699e-05	4.27327e-05	3.56945e-05	3.55744e-05	3.80024e-05	6.59422e-05	3.90974e-05	4.51226e-05	3.44422e-05	4.16642e-05
HNRNPL.amayama.pssm.I2_5p	3.68419e-05	3.15634e-05	3.56531e-05	3.31115e-05	4.21319e-05	9.79625e-05	3.32936e-05	3.37149e-05	5.06895e-05	4.38847e-05
FUS.cgcgc.pssm.I2_3p	3.73786e-05	4.79675e-05	3.56348e-05	3.46353e-05	9.85794e-05	3.04869e-05	5.49717e-05	4.04734e-05	5.10275e-05	4.79061e-05
PABPC4.I2_3p	3.52693e-05	6.11798e-05	3.56281e-05	6.00336e-05	6.59211e-05	2.39382e-05	3.08448e-05	1.28441e-05	4.35432e-05	4.10225e-05
HNRNPA1.rgnyag.pssm.I1_3p	4.00657e-05	3.27244e-05	3.56187e-05	4.46193e-05	3.9446e-05	5.08034e-05	3.58622e-05	3.33468e-05	4.30618e-05	3.95054e-05
SRSF1_v5.C1	4.46662e-05	3.02383e-05	3.55723e-05	4.23168e-05	2.87881e-05	2.84879e-05	3.75489e-05	5.34029e-05	5.03283e-05	3.90388e-05
SRSF1.I1	3.80811e-05	3.07121e-05	3.55336e-05	2.37043e-05	2.68266e-05	3.90302e-05	4.36533e-05	3.07255e-05	3.76781e-05	3.39939e-05
RBMS3.I2_5p	3.81106e-05	3.87064e-05	3.54088e-05	4.80918e-05	2.56022e-05	4.81143e-05	3.46632e-05	3.41158e-05	4.15508e-05	3.82627e-05
RBM5.C1	3.60562e-05	5.93317e-05	3.54031e-05	2.21255e-05	3.45085e-05	2.00884e-05	3.48606e-05	3.75232e-05	2.63859e-05	3.40314e-05
SART3.I2_3p	3.78851e-05	6.37624e-05	3.53434e-05	6.59066e-05	6.66314e-05	4.74614e-05	3.7055e-05	1.83636e-05	5.88123e-05	4.79135e-05
HNRNPL.I2	3.48303e-05	3.55272e-05	3.53325e-05	4.2682e-05	3.59782e-05	3.74887e-05	4.92393e-05	4.24663e-05	3.38671e-05	3.86013e-05
ISS.downstream.GTCTTG	1.41798e-05	2.09497e-05	3.51933e-05	2.66135e-05	3.91944e-05	4.95699e-05	1.42353e-05	3.24175e-07	1.51677e-05	2.39364e-05
ShortSeq.GTA.A2	3.6764e-05	4.58289e-05	3.51493e-05	2.7817e-05	2.98805e-05	2.77725e-05	2.73205e-05	3.0949e-05	3.40873e-05	3.2841e-05
YeoClustDown.136.CTTTT.I2_5p	3.44909e-05	3.84121e-05	3.51224e-05	3.68662e-05	5.07527e-05	2.43974e-05	2.25165e-05	3.70498e-05	2.50728e-05	3.38534e-05
G3BP2.I2	3.2253e-05	3.41774e-05	3.51068e-05	2.63535e-05	3.07875e-05	4.088e-05	5.01768e-05	3.53887e-05	3.41343e-05	3.54731e-05
SRSF10.I2	3.25865e-05	3.41345e-05	3.50803e-05	4.11271e-05	2.86971e-05	3.47827e-05	5.08003e-05	4.79593e-05	3.21856e-05	3.74837e-05
IGF2BP3.I2_3p	4.36203e-05	3.50502e-05	3.50704e-05	2.37612e-05	5.36382e-05	2.37866e-05	4.33325e-05	3.39357e-05	3.94579e-05	3.68503e-05
CPEB4.I2_3p	4.13887e-05	5.27887e-05	3.5003e-05	2.62853e-05	5.31916e-05	4.62702e-05	3.88357e-05	3.81846e-05	5.1331e-05	4.25865e-05
ISS.upstream.TACAGG	3.73362e-05	3.04768e-05	3.49491e-05	1.59426e-05	0.000103404	5.4147e-05	1.72399e-05	1.15562e-05	6.09442e-05	4.06662e-05
ZNF638.I1_5p	4.56263e-05	4.0961e-05	3.49257e-05	4.15567e-05	4.36807e-05	7.40882e-05	4.91352e-05	4.67612e-05	4.92347e-05	4.733e-05
PABPC3.I2_3p	3.55082e-05	4.23483e-05	3.48469e-05	4.26827e-05	3.37734e-05	5.22952e-05	3.48901e-05	3.13514e-05	4.39105e-05	3.90674e-05
RBM28.I1_5p	2.8731e-05	3.7725e-05	3.48125e-05	4.53862e-05	5.2011e-05	0.000125536	2.34297e-05	2.69599e-05	5.44972e-05	4.76765e-05
IGF2BP2.I1_3p	3.10179e-05	3.49658e-05	3.4789e-05	2.65492e-05	3.86027e-05	5.0591e-05	3.11183e-05	3.2997e-05	4.58221e-05	3.62726e-05
ShortSeq.TCC.I2_5p	3.64106e-05	3.66244e-05	3.47806e-05	3.67878e-05	4.32707e-05	4.33847e-05	4.04216e-05	5.1767e-05	4.06007e-05	4.04498e-05
IGF2BP3.I1_5p	3.83913e-05	2.98438e-05	3.4709e-05	3.68835e-05	2.45615e-05	5.23742e-05	4.07533e-05	4.11501e-05	2.83955e-05	3.63402e-05
ShortSeq.TCC.I1_3p	4.82262e-05	4.28203e-05	3.4679e-05	4.00773e-05	5.76514e-05	6.84109e-05	4.33536e-05	4.4353e-05	3.97008e-05	4.65858e-05
RBM41.I2	3.75295e-05	3.35019e-05	3.46321e-05	3.6171e-05	3.54954e-05	1.47992e-05	5.34228e-05	4.34243e-05	3.67235e-05	3.61889e-05
U2AF2.I1	2.6521e-05	3.41721e-05	3.46223e-05	2.55161e-05	2.84978e-05	1.63743e-05	3.15907e-05	3.08043e-05	2.07892e-05	2.76542e-05
RBM6.I1_5p	2.3634e-05	9.43214e-05	3.45374e-05	4.68354e-05	0.000107423	2.77324e-05	4.18753e-05	1.29061e-05	7.79854e-05	5.19167e-05
YeoClustDown.109.TAAGA.I2_5p	4.63629e-05	3.51845e-05	3.45353e-05	3.69386e-05	3.54247e-05	5.42764e-05	1.95686e-05	3.82193e-05	3.97201e-05	3.78034e-05
RBM24.I1_3p	3.35004e-05	4.83288e-05	3.44153e-05	3.19399e-05	4.86353e-05	1.99454e-05	4.1558e-05	1.84069e-05	5.27383e-05	3.66076e-05
ISS.upstream.CCACGC	9.60012e-06	6.96609e-05	3.40847e-05	0	7.48895e-05	1.19588e-05	1.78242e-06	1.01723e-05	8.43733e-05	3.29469e-05
IGF2BP2.vmahwca.pssm.I2_5p	4.00719e-05	5.0535e-05	3.40537e-05	3.64341e-05	5.91342e-05	9.47261e-05	3.49664e-05	4.66163e-05	5.40978e-05	5.00706e-05
RBM5.garggwr.pssm.I2_3p	3.59359e-05	4.13439e-05	3.40433e-05	4.36347e-05	3.60553e-05	3.45315e-05	3.43755e-05	3.42265e-05	3.98066e-05	3.71059e-05
ESRP2.I2_5p	4.89485e-05	5.09889e-05	3.39524e-05	2.70211e-05	6.45813e-05	1.77141e-05	2.89639e-05	2.09949e-05	5.69227e-05	3.88987e-05
ShortSeq.ACG.A2	3.87475e-05	3.31727e-05	3.38777e-05	2.67291e-05	4.52878e-05	3.11975e-05	4.3177e-05	4.93113e-05	2.67876e-05	3.64765e-05
L2-I2	2.98512e-05	2.9291e-05	3.38679e-05	3.49388e-05	3.31441e-05	3.13939e-05	3.91414e-05	2.94151e-05	3.73054e-05	3.31499e-05
ZC3H10.C1	3.49852e-05	3.82105e-05	3.38604e-05	2.71738e-05	2.29678e-05	2.03129e-05	1.08896e-05	2.4141e-05	4.06708e-05	2.81347e-05
HNRPLL.rcahaca.pssm.I2_5p	3.44482e-05	3.18821e-05	3.38479e-05	3.40036e-05	3.45631e-05	3.91876e-05	3.28805e-05	3.45298e-05	3.63598e-05	3.46336e-05
YeoClustUp.32.AACAG.I1_3p	4.15319e-05	3.68029e-05	3.38077e-05	4.25896e-05	3.17537e-05	4.74332e-05	2.41682e-05	2.24936e-05	3.44888e-05	3.50077e-05
YeoClustUp.144.ATTCT.I1_3p	3.4947e-05	3.56894e-05	3.38072e-05	4.11087e-05	2.85518e-05	3.78703e-05	3.4225e-05	3.66777e-05	3.54043e-05	3.53646e-05
RBM8A.rygcgcb.pssm.I1_3p	3.66671e-05	3.66846e-05	3.37373e-05	4.78196e-05	5.57656e-05	7.35744e-05	2.75455e-05	4.04788e-05	6.28893e-05	4.61291e-05
RBM4.gcgcgss.pssm.I2_5p	2.96015e-05	5.20685e-05	3.3642e-05	2.12667e-05	4.67126e-05	2.76012e-05	2.77662e-05	2.36142e-05	4.01084e-05	3.35979e-05
ISS.downstream.TTGTAG	3.16451e-05	5.71986e-05	3.36183e-05	1.082e-05	7.06095e-05	0.000119539	0.00010884	4.15846e-05	5.91102e-05	5.92183e-05
HNRNPA2B1.I1_5p	2.7926e-05	3.3409e-05	3.35288e-05	2.35577e-05	1.3797e-05	4.85737e-05	1.55723e-05	2.77765e-05	3.17019e-05	2.8427e-05
ShortSeq.CG.I2_3p	3.75196e-05	4.43212e-05	3.35053e-05	4.08445e-05	6.92377e-05	4.18178e-05	3.72055e-05	3.24843e-05	5.71588e-05	4.37883e-05
YeoClustUp.112.TAATTTG.I1_3p	3.76787e-05	4.43987e-05	3.34934e-05	5.10395e-05	1.24964e-05	5.0011e-05	3.0772e-05	1.18959e-05	5.01202e-05	3.57673e-05
ShortSeq.TCT.C1	3.55806e-05	3.21685e-05	3.34805e-05	2.21049e-05	4.47872e-05	3.10763e-05	3.88785e-05	3.72906e-05	2.74198e-05	3.3643e-05
HNRNPA1.rgnyag.pssm.I1_5p	3.03323e-05	3.50433e-05	3.33514e-05	3.1162e-05	3.94529e-05	6.33025e-05	3.01081e-05	3.34448e-05	3.18419e-05	3.64488e-05
ISS.upstream.CTCCCA	1.7523e-05	5.9279e-05	3.33017e-05	2.27471e-05	0.000200519	3.43986e-05	1.78293e-05	1.29799e-05	5.7376e-05	5.06615e-05
YeoClustUp.142.TAATA.I1_3p	3.52889e-05	3.40724e-05	3.3268e-05	2.99519e-05	2.4951e-05	3.57605e-05	5.49435e-05	3.14599e-05	2.88535e-05	3.42833e-05
YeoClustDown.91.TTAGA.I2_5p	2.47193e-05	6.00583e-05	3.32257e-05	1.62112e-05	3.25337e-05	5.12489e-05	2.63343e-05	2.1063e-05	5.36225e-05	3.54463e-05
L2-I1	3.06313e-05	3.09214e-05	3.31243e-05	2.41401e-05	2.59698e-05	7.41967e-05	3.24851e-05	2.51281e-05	4.15719e-05	3.53521e-05
ShortSeq.CGC.A1	3.99138e-05	4.84502e-05	3.30627e-05	2.03713e-05	5.40311e-05	3.20013e-05	2.35116e-05	4.16987e-05	5.55105e-05	3.87279e-05
ShortSeq.GCG.I2_5p	2.52871e-05	3.75925e-05	3.29831e-05	1.98952e-05	4.24742e-05	1.60663e-05	2.69357e-05	2.072e-05	4.98159e-05	3.01967e-05
ISE.downstream.CTTTTT	2.79807e-05	3.44522e-05	3.29676e-05	1.35847e-05	3.38544e-05	4.03361e-05	5.12052e-05	6.02088e-05	3.24302e-05	3.63356e-05
YeoClustDown.98.GTAAT.I2_5p	4.03804e-05	4.78868e-05	3.28288e-05	4.17694e-05	2.5421e-05	1.97012e-05	2.67262e-05	2.49733e-05	4.46458e-05	3.38148e-05
HNRNPH1.gargag.pssm.C1	2.97305e-05	4.1731e-05	3.27842e-05	2.17218e-05	4.27083e-05	4.01586e-05	2.92506e-05	2.95641e-05	3.84402e-05	3.40099e-05
HNRNPA1L2.I1_5p	3.09352e-05	3.91397e-05	3.27564e-05	3.72026e-05	1.96644e-05	4.3378e-05	1.82914e-05	3.07057e-05	3.13022e-05	3.14862e-05
YeoClustUp.60.ATATTT.I1_3p	3.78348e-05	3.75015e-05	3.27288e-05	1.25363e-05	2.7756e-05	4.95036e-05	4.76294e-05	3.70167e-05	4.31145e-05	3.61802e-05
ShortSeq.TAG.C1	3.36505e-05	3.44865e-05	3.26267e-05	3.53876e-05	4.95221e-05	2.86498e-05	4.0725e-05	4.05311e-05	4.00571e-05	3.72929e-05
ISE.downstream.CTGGCA	3.52418e-05	3.31827e-05	3.24812e-05	2.66291e-06	4.88645e-05	1.4241e-05	1.24959e-05	2.9964e-05	3.09284e-05	2.66736e-05
YeoClustDown.153.TGCTT.I2_5p	3.05021e-05	2.96302e-05	3.24219e-05	1.55525e-05	3.39987e-05	2.013e-05	2.56031e-05	4.45921e-05	2.12688e-05	2.81888e-05
ShortSeq.GCC.C2	3.28077e-05	2.69265e-05	3.24011e-05	2.44361e-05	4.42765e-05	7.6996e-05	3.15406e-05	4.3285e-05	3.6847e-05	3.88352e-05
ShortSeq.GCG.A2	2.60073e-05	6.9324e-05	3.23934e-05	1.96798e-05	6.03218e-05	5.91084e-05	3.57649e-05	2.48597e-05	5.09787e-05	4.20487e-05
ShortSeq.GCA.C2	3.18944e-05	4.29484e-05	3.23913e-05	2.9707e-05	2.9651e-05	2.09615e-05	5.15163e-05	3.34774e-05	3.97323e-05	3.46977e-05
FMR1.I2	3.15933e-05	3.13032e-05	3.23045e-05	4.56339e-05	3.08459e-05	1.88887e-05	4.06089e-05	3.18934e-05	2.54587e-05	3.20589e-05
RBM4.gcgcgss.pssm.I2_3p	3.40715e-05	4.0838e-05	3.22966e-05	4.26421e-05	7.04056e-05	3.77917e-05	3.11926e-05	2.46109e-05	4.97106e-05	4.03955e-05
RBM3.C1	1.81174e-05	1.57699e-05	3.22653e-05	2.14556e-05	9.75948e-06	4.7541e-05	3.06256e-05	2.62867e-05	1.58761e-05	2.41886e-05
SRSF10.C1	4.21222e-05	2.86186e-05	3.2114e-05	3.14824e-05	5.69131e-05	2.32284e-05	3.18962e-05	3.34394e-05	3.18861e-05	3.46334e-05
SRSF1_v5.I1_5p	3.82608e-05	2.81684e-05	3.20951e-05	5.394e-05	4.43405e-05	3.95328e-05	4.25153e-05	3.38542e-05	4.58642e-05	3.98412e-05
TUT1.C1	2.49526e-05	4.61579e-05	3.20924e-05	3.5307e-05	1.06768e-05	2.88455e-05	2.21783e-05	1.87904e-05	3.26531e-05	2.79616e-05
ShortSeq.GTC.C2	3.62933e-05	3.00995e-05	3.20772e-05	2.8398e-05	4.49688e-05	4.70049e-05	2.98649e-05	2.85037e-05	5.12161e-05	3.64918e-05
QKI.I1_5p	3.76367e-05	4.15105e-05	3.20491e-05	5.37886e-06	3.09362e-05	2.64098e-05	1.45717e-05	2.57747e-05	3.72521e-05	2.79466e-05
HNRNPA1.I1	2.4772e-05	3.22727e-05	3.19002e-05	2.37745e-05	2.19862e-05	4.7512e-05	2.941e-05	2.53697e-05	3.57872e-05	3.03094e-05
FXR1.I1_5p	3.99935e-05	3.34378e-05	3.18164e-05	1.97384e-05	3.73443e-05	1.24325e-05	2.56273e-05	4.35022e-05	4.57686e-05	3.21846e-05
YeoClustUp.42.TAACT.I1_3p	2.87356e-05	3.92782e-05	3.18154e-05	4.98937e-05	1.99574e-05	1.57494e-05	3.3533e-05	4.41624e-05	2.78827e-05	3.23342e-05
PABPC1.I1_3p	3.46265e-05	3.99978e-05	3.17937e-05	3.17315e-05	4.32363e-05	3.74892e-05	5.6855e-05	3.41688e-05	4.70068e-05	3.96562e-05
PCBP1.ccwwhcc.pssm.I2_3p	3.08833e-05	3.2565e-05	3.17749e-05	3.09418e-05	3.98816e-05	5.17631e-05	2.56163e-05	3.13037e-05	6.03501e-05	3.72311e-05
SRSF2.I1	3.15035e-05	2.80152e-05	3.17514e-05	2.2214e-05	2.98752e-05	1.89896e-05	3.61229e-05	2.53853e-05	2.78136e-05	2.79634e-05
ISS.upstream.AGAGTT	3.0085e-05	1.43662e-05	3.15683e-05	1.94931e-05	1.35921e-06	2.58215e-05	1.06695e-05	4.69908e-05	1.56115e-05	2.17739e-05
PTB.C1	2.81281e-05	4.13849e-05	3.15677e-05	2.77457e-05	4.24389e-05	3.66392e-05	3.93405e-05	3.70175e-05	3.8409e-05	3.58524e-05
ESRP1.I1	3.02184e-05	3.65967e-05	3.15134e-05	2.53281e-05	3.17188e-05	1.98486e-05	2.28358e-05	2.30448e-05	2.10038e-05	2.69009e-05
HNRNPL.I1	3.14942e-05	2.64605e-05	3.15063e-05	2.79747e-05	2.27323e-05	1.78517e-05	3.00189e-05	2.93334e-05	2.81885e-05	2.72845e-05
ShortSeq.CAC.C2	2.56966e-05	2.83096e-05	3.14884e-05	2.71547e-05	4.1893e-05	2.16059e-05	2.14136e-05	3.14681e-05	3.71667e-05	2.95774e-05
ShortSeq.CCG.C2	3.50145e-05	3.89539e-05	3.1411e-05	3.77688e-05	9.83128e-05	9.51262e-05	3.07939e-05	4.45305e-05	4.57727e-05	5.08538e-05
HNRNPL.acacrav.pssm.I2_5p	3.77433e-05	3.9864e-05	3.13663e-05	3.15951e-05	4.26207e-05	5.23157e-05	3.51758e-05	3.57638e-05	4.30414e-05	3.88318e-05
YeoClustDown.60.TCTTT.I2_5p	2.72518e-05	3.39319e-05	3.13287e-05	2.3914e-05	3.46308e-05	4.56653e-05	2.48452e-05	4.56285e-05	1.88555e-05	3.17835e-05
YeoClustUp.102.TTCTAG.I1_3p	2.63018e-05	4.03198e-05	3.13128e-05	2.47535e-05	6.40414e-05	2.05629e-05	1.27017e-05	2.39557e-05	5.31752e-05	3.30139e-05
YeoClustUp.127.AGATTT.I1_3p	2.08764e-05	2.38655e-05	3.10615e-05	1.50073e-05	9.21088e-06	1.53503e-05	1.93546e-05	2.2879e-05	2.01178e-05	1.9747e-05
HNRNPF.gugkau.pssm.I1_5p	3.31253e-05	3.38507e-05	3.10437e-05	3.20426e-05	4.67936e-05	5.79633e-05	3.61069e-05	4.03523e-05	3.88572e-05	3.8904e-05
SAMD4A.I2_3p	1.87264e-05	4.08115e-05	3.09342e-05	1.20832e-05	3.01031e-05	3.10193e-05	3.71462e-05	2.41578e-05	3.74647e-05	2.91607e-05
YeoClustUp.27.ACATTT.I1_3p	2.11265e-05	3.01251e-05	3.08563e-05	1.09123e-05	2.06268e-05	9.79672e-06	1.38966e-05	3.1123e-05	1.92193e-05	2.08536e-05
MBNL1.I1	2.68625e-05	2.9428e-05	3.08326e-05	2.33418e-05	3.1648e-05	4.74617e-05	3.58554e-05	3.23525e-05	2.44791e-05	3.13624e-05
FMR1.C1	5.18924e-05	2.58255e-05	3.08202e-05	2.15204e-05	2.96217e-05	4.30515e-05	4.02148e-05	6.3668e-05	1.98146e-05	3.62699e-05
CNOT4.I1	2.99969e-05	1.99233e-05	3.07807e-05	3.85122e-05	2.30358e-05	2.06291e-05	2.64089e-05	3.53667e-05	2.10985e-05	2.73058e-05
ShortSeq.CGT.I2_5p	3.77592e-05	3.73895e-05	3.03246e-05	2.92686e-05	3.82132e-05	4.90699e-05	2.90237e-05	3.08263e-05	4.26997e-05	3.60639e-05
YeoClustUp.72.TTTTGC.I1_3p	2.35241e-05	2.95105e-05	3.03111e-05	3.60109e-05	3.54725e-05	2.10041e-05	2.08099e-05	1.92356e-05	3.21844e-05	2.75626e-05
ShortSeq.CCG.A2	4.32771e-05	3.23261e-05	3.02037e-05	3.09204e-05	5.93597e-05	3.19086e-05	2.74244e-05	2.5966e-05	3.87209e-05	3.55674e-05
ShortSeq.CG.I1_3p	3.47345e-05	4.329e-05	3.01621e-05	3.16146e-05	4.0846e-05	4.31239e-05	4.22311e-05	3.31225e-05	3.75163e-05	3.74045e-05
FUS.cgcgc.pssm.I1_3p	3.14287e-05	3.21704e-05	3.01064e-05	4.3958e-05	3.75821e-05	6.41231e-05	2.78454e-05	4.8505e-05	4.69455e-05	4.02961e-05
PABPC1.I2	3.15208e-05	2.40325e-05	3.01025e-05	2.9529e-05	2.34729e-05	2.65069e-05	4.39082e-05	4.12936e-05	2.35557e-05	3.04358e-05
RBM5.I2_5p	2.96738e-05	2.88122e-05	3.00522e-05	2.33108e-05	2.4453e-05	3.11599e-05	2.91836e-05	3.25307e-05	2.65945e-05	2.8419e-05
ZNF638.I2_5p	3.67937e-05	9.17997e-05	3.00181e-05	3.67629e-05	8.143e-05	4.36924e-05	5.42412e-05	3.72949e-05	5.49409e-05	5.1886e-05
RBM5.I1	2.55193e-05	2.49142e-05	3.00098e-05	2.0933e-05	3.22019e-05	3.22857e-05	2.91303e-05	2.83215e-05	3.01852e-05	2.81668e-05
ISS.upstream.TAAATC	2.60524e-05	2.83017e-05	2.99998e-05	1.86495e-05	1.23699e-05	2.83953e-05	3.89998e-05	2.75959e-05	1.18171e-05	2.46868e-05
G3BP2.C1	2.72928e-05	1.9088e-05	2.99178e-05	1.23175e-05	2.239e-05	1.4388e-05	8.27985e-06	3.10602e-05	1.84329e-05	2.03519e-05
YeoClustUp.84.AATAAT.I1_3p	2.43024e-05	1.95263e-05	2.99002e-05	2.09555e-05	1.10247e-05	9.90801e-06	2.07218e-05	1.56032e-05	1.64987e-05	1.87157e-05
CPEB2.I1	2.74155e-05	2.45024e-05	2.98999e-05	3.35088e-05	1.95588e-05	2.8235e-05	2.93812e-05	2.73766e-05	1.94008e-05	2.65866e-05
m6A.C1	2.51549e-05	3.01308e-05	2.98066e-05	1.94478e-05	2.16898e-05	2.14159e-05	3.66934e-05	3.27308e-05	4.58733e-05	2.92159e-05
BRUNOL6.ugugdkg.pssm.I2_3p	3.12732e-05	3.40933e-05	2.9798e-05	3.72119e-05	3.89337e-05	5.33151e-05	3.96966e-05	4.35567e-05	3.07077e-05	3.76207e-05
SRSF10_v4.I1_3p	2.89152e-05	3.17514e-05	2.97727e-05	3.63814e-05	2.64085e-05	4.1738e-05	2.53544e-05	1.80869e-05	3.30329e-05	3.01602e-05
YeoClustUp.153.TCTGC.I1_3p	3.42966e-05	3.699e-05	2.97447e-05	1.79728e-05	2.89234e-05	1.67611e-05	7.76391e-05	3.77668e-05	3.5028e-05	3.50136e-05
MATR3.I2	2.59812e-05	3.00977e-05	2.97284e-05	3.15752e-05	2.44085e-05	1.97281e-05	3.89977e-05	4.07246e-05	3.47933e-05	3.06705e-05
YeoClustUp.71.TTTTCC.I1_3p	3.3392e-05	4.07652e-05	2.96555e-05	4.63049e-05	3.76429e-05	2.24959e-05	5.23314e-05	3.62916e-05	3.0729e-05	3.66232e-05
ANKHD1.C1	3.35428e-05	7.41641e-06	2.96449e-05	2.32735e-05	6.52048e-07	3.41499e-05	1.78003e-06	3.26352e-05	1.50555e-05	1.97945e-05
YeoClustUp.43.TAAAAT.I1_3p	2.01387e-05	3.76975e-05	2.94927e-05	1.2465e-05	2.25337e-05	2.84118e-05	1.99311e-05	1.96179e-05	4.28838e-05	2.5908e-05
ENOX1.I2	3.16647e-05	2.37544e-05	2.93936e-05	3.42646e-05	2.60079e-05	3.32584e-05	4.82109e-05	3.33374e-05	3.23015e-05	3.24659e-05
HNRNPA1.I1_5p	2.19971e-05	3.17868e-05	2.93916e-05	1.77459e-05	1.41765e-05	3.62724e-05	1.41057e-05	1.84167e-05	2.50793e-05	2.32191e-05
ShortSeq.CAC.I2_5p	3.50906e-05	4.63989e-05	2.93826e-05	2.8101e-05	3.49148e-05	3.8947e-05	4.80178e-05	3.54256e-05	3.7331e-05	3.70677e-05
HNRNPL.C1	3.19347e-05	2.49315e-05	2.93505e-05	1.73801e-05	1.38561e-05	4.3142e-05	3.7911e-05	3.11074e-05	2.79857e-05	2.86221e-05
YBX1.I2_5p	3.65967e-05	2.60694e-05	2.93399e-05	4.20934e-05	2.66494e-05	3.65486e-05	3.70995e-05	4.02343e-05	2.3509e-05	3.31267e-05
YeoClustUp.156.CTAAA.I1_3p	2.54157e-05	2.46823e-05	2.93232e-05	3.15043e-05	1.56393e-05	2.28856e-05	4.03296e-05	2.56471e-05	2.14467e-05	2.63193e-05
SRSF10_v4.I1_5p	2.91812e-05	2.86174e-05	2.91428e-05	3.1497e-05	2.55597e-05	3.26552e-05	3.76884e-05	2.81159e-05	2.99823e-05	3.02711e-05
SecStr.max1_70.I1_3p	3.13163e-05	5.22858e-05	2.9016e-05	3.35282e-05	4.16572e-05	4.67503e-05	3.83351e-05	3.34195e-05	4.628e-05	3.91765e-05
KHDRBS1.I1_5p	3.7788e-05	6.58953e-05	2.89672e-05	3.35683e-05	6.23273e-05	8.11218e-05	8.32416e-06	1.83739e-05	4.19987e-05	4.20405e-05
RBM28.I2_5p	2.7401e-05	3.36348e-05	2.88393e-05	3.25894e-05	9.26503e-06	2.95689e-05	3.0605e-05	2.58278e-05	2.68051e-05	2.71707e-05
YeoClustUp.150.CTTTCA.I1_3p	2.86843e-05	3.21733e-05	2.88161e-05	3.09298e-05	2.55062e-05	3.01388e-05	1.01551e-05	4.01767e-05	1.68585e-05	2.70487e-05
RBFOX1.I2_5p	2.41082e-05	4.23049e-05	2.87111e-05	1.7097e-05	7.67347e-05	3.10989e-05	5.49249e-05	1.35681e-05	3.05144e-05	3.54514e-05
YeoClustUp.51.TTAAG.I1_3p	4.29485e-05	3.37276e-05	2.86968e-05	9.21993e-06	3.57109e-05	1.94091e-05	2.58731e-05	4.19162e-05	2.57831e-05	2.92539e-05
ISS.upstream.TCAGCC	4.48841e-05	3.41342e-05	2.86891e-05	9.06175e-06	0.000126891	1.82816e-05	1.36046e-05	8.43543e-06	8.45929e-05	4.09527e-05
ShortSeq.CGC.I2_5p	3.14081e-05	3.18765e-05	2.86658e-05	2.12126e-05	3.66728e-05	3.37377e-05	3.22239e-05	3.11566e-05	4.96432e-05	3.29552e-05
ShortSeq.CGT.C1	2.27794e-05	3.05348e-05	2.86054e-05	3.46118e-05	3.62415e-05	5.60772e-05	3.398e-05	3.08012e-05	3.70344e-05	3.45184e-05
YeoClustDown.67.AGTAA.I2_5p	3.09746e-05	1.87617e-05	2.85138e-05	1.89285e-05	3.3588e-05	2.60801e-05	3.25682e-05	1.94584e-05	2.8484e-05	2.6373e-05
SRp55.C1	2.65268e-05	3.80853e-05	2.83904e-05	1.03321e-05	3.41039e-05	6.96552e-05	3.13896e-05	3.23129e-05	3.42543e-05	3.38945e-05
PABPC3.I1_5p	3.40215e-05	2.39328e-05	2.83697e-05	2.45184e-05	3.05168e-05	3.50588e-05	3.19026e-05	1.71441e-05	2.07407e-05	2.73562e-05
YeoClustUp.31.ATAATT.I1_3p	2.77562e-05	2.63385e-05	2.8307e-05	1.36997e-05	1.01741e-05	1.99881e-05	2.07857e-05	1.79371e-05	2.40715e-05	2.10064e-05
YeoClustDown.52.TTTTAAA.I2_5p	3.47914e-05	1.73659e-05	2.82809e-05	3.22915e-05	2.86189e-05	1.78276e-05	3.73313e-05	2.51917e-05	2.56798e-05	2.74866e-05
RBM46.C2	2.68118e-05	3.11488e-05	2.82676e-05	3.28983e-05	3.47697e-05	2.71228e-05	3.28762e-05	2.78057e-05	3.80194e-05	3.108e-05
YeoClustUp.24.TCTTC.I1_3p	3.20058e-05	4.07822e-05	2.81372e-05	2.25651e-05	3.17135e-05	2.19176e-05	4.34468e-05	3.32511e-05	2.88231e-05	3.14047e-05
HNRNPA1.I2	2.86902e-05	2.71094e-05	2.81018e-05	4.28579e-05	2.38618e-05	2.8532e-05	4.60582e-05	3.17943e-05	2.2198e-05	3.10226e-05
HNRNPA2B1.gguaguag.pssm.C1	3.11917e-05	3.08673e-05	2.80466e-05	2.61965e-05	3.01224e-05	2.42564e-05	3.13709e-05	2.70365e-05	3.59529e-05	2.9449e-05
MBNL1.I2_3p	2.58147e-05	5.50964e-05	2.80035e-05	3.77531e-05	1.90175e-05	4.26714e-05	1.68443e-05	1.45098e-05	1.79078e-05	2.86243e-05
YeoClustDown.119.TATGT.I2_5p	3.35438e-05	3.35077e-05	2.79858e-05	2.71379e-05	1.36122e-05	4.13382e-05	2.58221e-05	1.57509e-05	4.66939e-05	2.94881e-05
CPEB4.I1_5p	3.11803e-05	3.02709e-05	2.79377e-05	4.19538e-05	2.79292e-05	2.46765e-05	3.57651e-05	3.3001e-05	3.71306e-05	3.2205e-05
PCBP1.I2_3p	2.20523e-05	3.88319e-05	2.79355e-05	2.8203e-05	4.23523e-05	2.0771e-05	2.23031e-05	1.50802e-05	3.3198e-05	2.78586e-05
YBX1.I2	2.51654e-05	2.74757e-05	2.78932e-05	3.07748e-05	2.81356e-05	3.13657e-05	3.45033e-05	3.12383e-05	3.1055e-05	2.97341e-05
HuR_v3.I2_3p	3.22098e-05	3.67779e-05	2.77958e-05	2.91687e-05	2.84159e-05	5.84861e-05	3.06419e-05	2.89551e-05	4.05609e-05	3.47791e-05
ShortSeq.AGA.C1	2.77898e-05	3.3875e-05	2.76113e-05	1.9198e-05	2.62436e-05	2.25665e-05	2.4454e-05	2.97745e-05	1.95406e-05	2.56726e-05
ESRP2.ugggrad.pssm.C1	3.57031e-05	2.44029e-05	2.75523e-05	3.51999e-05	3.04657e-05	3.71951e-05	1.93079e-05	3.43218e-05	3.0226e-05	3.04861e-05
SRp20.I1	2.38265e-05	3.01409e-05	2.7495e-05	2.38639e-05	2.64658e-05	2.61078e-05	2.6183e-05	2.22556e-05	3.1251e-05	2.63988e-05
HuR_v4.I1_5p	3.21914e-05	3.22456e-05	2.74165e-05	2.51133e-05	3.92333e-05	2.72797e-05	3.67215e-05	3.0517e-05	4.42636e-05	3.27758e-05
ShortSeq.TCC.C2	3.07667e-05	3.28633e-05	2.72359e-05	2.75404e-05	3.12898e-05	3.02898e-05	2.60475e-05	3.38919e-05	4.92712e-05	3.2133e-05
ESRP1.I2	2.78433e-05	3.31999e-05	2.71447e-05	3.61371e-05	2.52478e-05	1.88489e-05	4.13998e-05	3.55619e-05	1.80098e-05	2.92659e-05
PTBP1.I2	2.49827e-05	2.49457e-05	2.71395e-05	4.10039e-05	3.08309e-05	2.66537e-05	4.7014e-05	4.11135e-05	3.93971e-05	3.36757e-05
SART3.I2	2.69401e-05	3.38703e-05	2.70912e-05	2.76025e-05	3.60305e-05	2.02247e-05	3.14656e-05	3.83593e-05	3.1115e-05	3.02999e-05
ISS.downstream.TCTTGA	1.73396e-05	2.21578e-05	2.69444e-05	3.77765e-05	4.14848e-06	3.08867e-05	7.87809e-06	6.12698e-06	2.43963e-05	1.97394e-05
YeoClustDown.72.TAGAAA.I2_5p	2.32842e-05	2.6876e-05	2.69263e-05	5.00423e-05	5.14685e-05	4.21152e-05	2.82149e-05	2.24981e-05	2.17951e-05	3.25801e-05
YBX2.I1_5p	2.06667e-05	1.7219e-05	2.6912e-05	2.45195e-05	4.75965e-06	3.5012e-05	1.09408e-05	6.50203e-06	1.36558e-05	1.77986e-05
ShortSeq.CGG.I1_3p	2.67723e-05	2.09177e-05	2.68934e-05	4.4349e-05	4.16571e-05	2.43259e-05	1.48554e-05	2.32955e-05	3.05741e-05	2.81823e-05
ZC3H10.ssagcgm.pssm.C1	3.19029e-05	3.06929e-05	2.68551e-05	2.78131e-05	3.25235e-05	5.28607e-05	2.57864e-05	3.02445e-05	4.71289e-05	3.39787e-05
ShortSeq.GCG.C1	2.65095e-05	3.2087e-05	2.67978e-05	3.0212e-05	3.18726e-05	9.9554e-05	3.55508e-05	2.95183e-05	3.17295e-05	3.82035e-05
YeoClustDown.76.ATGAAA.I2_5p	2.07597e-05	1.57867e-05	2.66457e-05	3.87345e-05	4.43608e-05	1.01422e-05	2.61263e-05	2.49501e-05	6.48111e-06	2.37763e-05
ZCRB1.I2	2.75564e-05	2.51851e-05	2.66338e-05	3.58691e-05	2.66323e-05	2.36692e-05	3.81114e-05	3.26964e-05	2.30799e-05	2.88259e-05
NOVA1.I1	1.96899e-05	1.91013e-05	2.65829e-05	2.30275e-05	1.87068e-05	3.05788e-05	2.1407e-05	2.18129e-05	1.89756e-05	2.22092e-05
PCBP1.ccwwhcc.pssm.I2_5p	2.14173e-05	4.24862e-05	2.62919e-05	2.7925e-05	4.85895e-05	2.90459e-05	2.26672e-05	2.02104e-05	2.69118e-05	2.9505e-05
ShortSeq.CGG.C2	2.08123e-05	2.42929e-05	2.62905e-05	1.24488e-05	3.39913e-05	2.12684e-05	4.13608e-05	3.1453e-05	2.67291e-05	2.65163e-05
SRSF2.C1	3.64705e-05	3.05066e-05	2.6185e-05	1.60854e-05	2.81454e-05	3.56693e-05	3.06177e-05	2.19783e-05	3.16816e-05	2.85933e-05
RBM45.C1	1.32622e-05	3.83362e-06	2.61508e-05	5.19568e-05	1.11374e-05	6.97095e-06	1.56558e-05	1.83428e-05	3.50888e-06	1.67577e-05
ISE.upstream.AGCAGC	2.83041e-05	3.10357e-05	2.60998e-05	4.75401e-05	8.36725e-06	1.60424e-05	1.5002e-05	1.86811e-05	2.17766e-05	2.36499e-05
ShortSeq.AG.A1	2.645e-05	3.0073e-05	2.60972e-05	3.04032e-05	2.3494e-05	3.37342e-05	2.45437e-05	3.30363e-05	4.63724e-05	3.04671e-05
YeoClustUp.98.TGTTTC.I1_3p	2.26215e-05	1.37956e-05	2.60898e-05	1.29794e-05	1.87071e-05	6.35456e-05	1.3278e-05	1.50799e-05	3.01727e-05	2.403e-05
ShortSeq.CCC.I2_5p	2.76064e-05	3.45727e-05	2.59055e-05	3.10318e-05	3.48832e-05	3.14888e-05	3.33418e-05	3.67883e-05	3.53278e-05	3.23274e-05
FXR1.I1	2.14253e-05	2.77497e-05	2.58998e-05	2.04198e-05	1.94674e-05	1.69151e-05	2.93396e-05	1.98565e-05	2.26879e-05	2.26401e-05
SRSF7.acgacg.pssm.C1	2.91013e-05	3.88444e-05	2.58807e-05	1.42189e-05	2.69884e-05	3.30245e-05	2.60245e-05	2.01016e-05	3.73355e-05	2.79467e-05
IGF2BP3.I2_5p	2.75395e-05	2.87469e-05	2.58604e-05	4.09442e-05	4.51084e-05	3.4013e-05	3.72478e-05	2.61061e-05	2.88187e-05	3.27095e-05
TARDBP.I1	2.57558e-05	1.97692e-05	2.58574e-05	1.71466e-05	2.39034e-05	2.01507e-05	2.20747e-05	1.9994e-05	2.13806e-05	2.17814e-05
HNRNPA1.rgnyag.pssm.C1	1.90297e-05	3.32086e-05	2.58092e-05	1.22244e-05	2.09507e-05	2.12938e-05	2.41423e-05	2.46264e-05	2.99015e-05	2.34652e-05
ShortSeq.GCG.A1	2.30777e-05	2.63487e-05	2.5782e-05	2.04222e-05	2.07451e-05	3.41456e-05	2.65157e-05	2.613e-05	3.07157e-05	2.5987e-05
HuR_v4.I2	2.36514e-05	2.88113e-05	2.57497e-05	2.48436e-05	2.62042e-05	4.03915e-05	3.97009e-05	2.85591e-05	3.26249e-05	3.00596e-05
ISS.downstream.TTGTAT	2.86968e-05	7.31147e-05	2.57463e-05	4.55116e-05	1.32352e-05	9.13329e-06	1.88321e-05	1.69946e-05	4.16862e-05	3.03279e-05
FXR1.I2_5p	2.61381e-05	2.08713e-05	2.57242e-05	1.23183e-05	2.32971e-05	2.85855e-05	2.64896e-05	2.47431e-05	1.46439e-05	2.25346e-05
YeoClustDown.118.AATTTA.I2_5p	2.60972e-05	2.2801e-05	2.57222e-05	1.51444e-05	1.91702e-05	1.01627e-05	2.02026e-05	1.59262e-05	2.15497e-05	1.96418e-05
ISE.downstream.ACTTTT	1.77444e-05	1.37965e-05	2.56954e-05	1.28261e-05	1.7768e-05	6.47765e-05	2.06289e-05	3.61873e-05	1.95267e-05	2.54389e-05
9G8.I1_3p	3.76956e-05	2.16662e-05	2.56692e-05	5.62765e-06	3.43962e-05	2.57884e-05	6.58139e-05	5.66549e-05	2.81117e-05	3.34915e-05
ESRP1.I2_5p	1.57645e-05	1.90219e-05	2.5579e-05	1.90171e-05	4.09848e-05	5.03432e-05	1.89365e-05	3.07704e-05	3.01565e-05	2.78416e-05
YeoClustUp.151.TTCTC.I1_3p	3.05707e-05	3.02901e-05	2.54869e-05	4.60884e-05	3.0199e-05	4.87614e-05	2.63753e-05	2.22159e-05	4.62437e-05	3.40257e-05
ShortSeq.CGG.I2_5p	1.979e-05	3.3977e-05	2.54696e-05	2.393e-05	2.5673e-05	2.38073e-05	2.37284e-05	1.68017e-05	3.40895e-05	2.52518e-05
KHDRBS1.I2	2.97562e-05	1.5142e-05	2.54234e-05	2.14454e-05	1.94609e-05	2.53485e-05	3.93722e-05	2.81508e-05	2.40708e-05	2.53522e-05
CPEB2.I2	2.68395e-05	2.8578e-05	2.54136e-05	2.61709e-05	2.26458e-05	2.13512e-05	3.12341e-05	2.29152e-05	2.08317e-05	2.51089e-05
PTB.I1_5p	2.29241e-05	2.56516e-05	2.5342e-05	2.75978e-05	2.70393e-05	3.83257e-05	2.13255e-05	2.76888e-05	2.40247e-05	2.66577e-05
RBM28.I2	2.4277e-05	1.83203e-05	2.52398e-05	3.79986e-05	2.11769e-05	8.58166e-06	2.67933e-05	3.45712e-05	1.38619e-05	2.34245e-05
ISS.downstream.GTATTT	4.58121e-05	3.40235e-05	2.52e-05	4.72229e-05	1.59267e-05	2.80908e-05	3.26144e-05	2.54507e-05	3.72355e-05	3.23974e-05
BRUNOL4.I1	2.52625e-05	1.6267e-05	2.51916e-05	1.9955e-05	1.53253e-05	1.53716e-05	2.71616e-05	1.91298e-05	1.58624e-05	1.99474e-05
RBM6.A1	2.03921e-05	1.27938e-05	2.51599e-05	2.01606e-05	1.94133e-05	4.40444e-05	2.60881e-05	2.71855e-05	1.94035e-05	2.3849e-05
YeoClustDown.86.GTAAAA.I2_5p	2.98569e-05	1.40491e-05	2.50981e-05	1.59472e-05	5.61054e-06	1.71091e-05	8.83417e-06	3.65639e-05	1.04182e-05	1.81652e-05
ENOX1.I1_3p	4.40931e-05	3.56666e-05	2.49931e-05	4.00903e-05	4.9381e-05	3.56797e-05	4.16105e-05	4.66309e-05	5.11152e-05	4.10289e-05
RBM4.I1	2.2574e-05	1.56368e-05	2.49582e-05	2.96919e-05	3.50558e-05	4.51486e-05	2.73202e-05	2.15717e-05	2.39153e-05	2.73192e-05
BRUNOL6.I2_3p	1.96945e-05	1.39434e-05	2.49052e-05	3.63703e-05	2.51924e-05	2.24287e-05	3.42953e-05	2.93501e-05	1.51584e-05	2.45932e-05
[truncated: 1,356 more rows]

## Sheet: Cis feature pvalue
	Cardiac System	Female Reproductive System	Gastrointestinal System	Hepatic System	Lymphatic System	Male Reproductive System	Pulmonary System	Renal System	Central Nervous System
[truncated: 2,876 more rows]

[truncated: 1 more sheets: Trans feature pvalue]
